# Supplementary material for: B1a and B2 cells are characterized by distinct CpG modification states at DNMT3A-maintained enhancers
Source: Nat Commun. 2021 Apr 13;12:2208. doi: 10.1038/s41467-021-22458-9 (PMC8044213; doi:10.1038/s41467-021-22458-9)
Supplement: Supplementary file 3 — Source Data [file 41467_2021_22458_MOESM3_ESM.xlsx]

## Sheet: Fig1b
Cell	#Canyons
proB2	1201
WT_B2	1264
ProB1	1247
WT_B1	1643

## Sheet: Fig1d
	# of DMRs	Hypomethylated in
proB2 vs B2	83	proB2
	556	B2
proB1 vs B1a	1267	proB1
	4125	B1a
proB1 vs proB2	1109	proB2
	1147	proB1
B1a vs B2	2775	B1a
	749	B2

## Sheet: Fig1d.dmrs.B2
dmr	proB2	B2
chr1:4689241-4689370	0.450704	0.105263
chr1:6262421-6263235	0.637363	0.135802
chr1:13574453-13575220	0.59589	0.292683
chr1:20912300-20912827	0.268519	0.584906
chr1:24133712-24134071	0.503597	0.31068
chr1:40061297-40061712	0.48	0.108108
chr1:58937319-58937862	0.550725	0.0560748
chr1:63266417-63266926	0.537879	0.289062
chr1:86215958-86216850	0.557692	0.25
chr1:86497248-86498399	0.62069	0.234694
chr1:127500465-127501039	0.741573	0.0666667
chr1:132116540-132116747	0.69697	0.213333
chr1:133052653-133053712	0.4375	0.0848485
chr1:152817120-152817928	0.621951	0.205882
chr1:156996954-156998271	0.530387	0.192469
chr1:157027625-157028460	0.585185	0.144654
chr1:158133153-158133314	0.534483	0.209302
chr1:164565780-164566260	0.635514	0.239583
chr1:170926757-170929113	0.709957	0.258929
chr1:171193186-171194572	0.531915	0.217241
chr1:171646565-171648849	0.506329	0.280255
chr1:176986138-176987091	0.6	0.0810811
chr10:7833901-7834566	0.481283	0.19403
chr10:14042689-14043145	0.625	0.07
chr10:19009211-19010145	0.651163	0.0576923
chr10:19849093-19849330	0.648936	0.280576
chr10:19999081-20000631	0.55	0.221154
chr10:21048614-21049130	0.257669	0.471074
chr10:21079585-21080317	0.744186	0.114943
chr10:24164258-24165048	0.475862	0.139535
chr10:43708059-43708373	0.525862	0.132184
chr10:60160362-60163122	0.519824	0.115183
chr10:60216874-60218173	0.67509	0.181818
chr10:75007886-75008416	0.581921	0.176471
chr10:78092325-78092407	0.809524	0.150442
chr10:80032779-80033817	0.351515	0.0808824
chr10:80834860-80835078	0.452632	0.301708
chr10:81078515-81078724	0.638037	0.136054
chr10:82865945-82867069	0.265432	0.498221
chr10:83332684-83333001	0.728972	0.0714286
chr10:93353754-93354216	0.597701	0.0757576
chr10:95152552-95153043	0.513274	0.253521
chr10:95265455-95267379	0.298507	0.483444
chr10:95296629-95297348	0.153153	0.617977
chr10:96332673-96333577	0.447205	0.0862069
chr10:116564929-116565405	0.840426	0.101124
chr10:117215484-117215648	0.528986	0.0774648
chr10:117559419-117560014	0.426573	0.0720721
chr10:117647236-117647523	0.793893	0.168067
chr10:121374642-121375122	0.491525	0.123457
chr10:121375957-121376144	0.786325	0.17037
chr10:121591084-121591486	0.240196	0.444444
chr10:126498229-126499550	0.583333	0.0735294
chr11:5901880-5902115	0.518519	0.214286
chr11:6068142-6068725	0.352697	0.219917
chr11:6576036-6576737	0.917293	0.151316
chr11:6587527-6588520	0.875	0.0740741
chr11:19007888-19008052	0.365854	0.657343
chr11:24256971-24258391	0.403509	0.234848
chr11:32587277-32587770	0.62931	0.0833333
chr11:43653002-43653474	0.656627	0.322581
chr11:44764182-44764879	0.592	0.0543478
chr11:45441197-45442595	0.458333	0.0748299
chr11:46125168-46127139	0.69898	0.16129
chr11:46127602-46128343	0.524691	0.04
chr11:46635677-46637418	0.771739	0.179487
chr11:48842128-48842927	0.776	0.275591
chr11:53786393-53786879	0.209091	0.51
chr11:59131572-59131851	0.411348	0.107143
chr11:59895104-59895611	0.644809	0.205674
chr11:61122682-61123304	0.59	0.0608696
chr11:61126610-61126887	0.921569	0.171642
chr11:61656622-61657482	0.746032	0.287234
chr11:62560562-62560792	0.541872	0.2827
chr11:75559882-75560913	0.497041	0.21875
chr11:83742717-83743339	0.561224	0.0547945
chr11:85524299-85524843	0.24	0.496855
chr11:88294019-88294519	0.404651	0.141463
chr11:88714283-88715324	0.25	0.616438
chr11:95020079-95020226	0.47561	0.230126
chr11:95991387-95991593	0.208333	0.58
chr11:97509742-97510056	0.590164	0.258427
chr11:98493347-98493814	0.586207	0.0581395
chr11:98497404-98497835	0.462185	0.126316
chr11:98533168-98534148	0.561224	0.0952381
chr11:98542737-98543934	0.647059	0.244898
chr11:98709504-98709819	0.318681	0.584112
chr11:98917424-98918152	0.254545	0.492386
chr11:99170640-99171142	0.627737	0.242188
chr11:100580322-100580561	0.649573	0.00990099
chr11:103345454-103346682	0.587629	0.303704
chr11:106310566-106311333	0.792308	0.330357
chr11:108153880-108154752	0.797101	0.141026
chr11:109495486-109495845	0.578947	0.256637
chr11:110961732-110962506	0.666667	0.106667
chr11:114168264-114168509	0.761194	0.192308
chr11:114875327-114876348	0.567308	0.231481
chr11:115929167-115930190	0.577778	0.142857
chr11:117762447-117763127	0.548387	0.103093
chr11:117828069-117828706	0.406393	0.179039
chr11:117918642-117918983	0.579832	0.0126582
chr11:118162209-118162574	0.459259	0.138889
chr12:19954484-19954725	0.480769	0.355263
chr12:20845312-20845478	0.296296	0.752475
chr12:34498552-34499930	0.709302	0.22973
chr12:69446087-69446536	0.692308	0.166667
chr12:80004297-80005124	0.364865	0.0826446
chr12:101007466-101008148	0.467005	0.0988372
chr12:102368556-102369833	0.207317	0.555556
chr12:103315930-103316511	0.455959	0.245902
chr12:105019318-105019767	0.141667	0.506494
chr12:112616393-112617238	0.528409	0.128205
chr13:9223513-9223750	0.569061	0.246154
chr13:12540224-12540490	0.382716	0.05
chr13:24486746-24487814	0.651584	0.182927
chr13:34669875-34670682	0.508929	0.262069
chr13:34684293-34684667	0.536	0.205128
chr13:37345145-37345637	0.681319	0.137725
chr13:37484029-37484821	0.186813	0.564103
chr13:38503417-38504228	0.572917	0.0858896
chr13:41345840-41346219	0.494118	0.109589
chr13:43788638-43789559	0.433824	0.149533
chr13:43900673-43901073	0.420455	0.0961538
chr13:49224731-49225851	0.747573	0.23301
chr13:51071312-51071953	0.572917	0.261364
chr13:51732367-51733304	0.434783	0.0813008
chr13:51752068-51752882	0.477064	0.151899
chr13:102689382-102690458	0.493976	0.0571429
chr13:102918512-102919314	0.184615	0.583333
chr13:104112283-104112817	0.515152	0.125
chr13:112507838-112508151	0.747126	0.280488
chr13:119488315-119488393	0.255973	0.513308
chr13:119488537-119488947	0.31843	0.490838
chr14:8114105-8115170	0.414062	0.0733945
chr14:25747321-25748273	0.464	0.190789
chr14:29940093-29940799	0.307692	0.464
chr14:30607161-30608012	0.754601	0.280576
chr14:31416390-31417164	0.488235	0.078125
chr14:31574969-31575699	0.49004	0.267281
chr14:33467938-33469522	0.470968	0.167785
chr14:36870322-36870972	0.397436	0.116505
chr14:54224939-54225415	0.473333	0.256881
chr14:62372269-62372872	0.691358	0.26506
chr14:63437352-63438371	0.474453	0.179775
chr14:73335315-73335735	0.741176	0.188679
chr14:121963785-121965076	0.73913	0.285714
chr14:122012330-122012979	0.486111	0.141667
chr15:50826304-50827554	0.795181	0.144928
chr15:59006504-59007180	0.609756	0.0842105
chr15:59047084-59047910	0.813953	0.214286
chr15:62169063-62170077	0.617647	0.0840336
chr15:64016426-64016856	0.385827	0.110169
chr15:64021905-64022612	0.461538	0.0561798
chr15:64046462-64046930	0.48913	0.113636
chr15:72864011-72864599	0.680628	0.28777
chr15:74925265-74926196	0.520958	0.184
chr15:79900936-79901723	0.846154	0.183099
chr15:80602513-80603081	0.671233	0.184783
chr15:82163441-82164436	0.459854	0.259843
chr15:82229423-82229951	0.558559	0.0813954
chr15:83366830-83366977	0.261438	0.532258
chr15:95904360-95904532	0.75	0.17
chr15:97277386-97277639	0.76	0.226277
chr15:98074586-98075337	0.712963	0.0920502
chr15:99253053-99255592	0.670886	0.251082
chr15:101052851-101052910	0.161538	0.5
chr15:102160547-102160701	0.546099	0.202614
chr16:10452389-10453063	0.164062	0.379747
chr16:30994649-30995843	0.211268	0.455446
chr16:32865572-32866824	0.86	0.186441
chr16:33794381-33795928	0.251613	0.495575
chr16:38461634-38462409	0.618321	0.176471
chr16:38483975-38484402	0.505	0.30303
chr16:52146716-52147674	0.734694	0.0336134
chr16:91348398-91348872	0.621849	0.150327
chr16:94223281-94223713	0.479452	0.237288
chr16:95451479-95452593	0.176471	0.471154
chr16:95720351-95720783	0.483871	0.175182
chr17:5179076-5179944	0.455224	0.0991736
chr17:6776674-6777409	0.733333	0.175676
chr17:8170023-8170685	0.508929	0.193277
chr17:12268657-12268977	0.455357	0.120482
chr17:12741654-12741860	0.647059	0.165138
chr17:15247683-15248240	0.671533	0.393617
chr17:23741878-23742199	0.527919	0.289157
chr17:25383095-25383208	0.541436	0.329787
chr17:25575258-25576315	0.485577	0.177515
chr17:27041073-27041981	0.540404	0.284314
chr17:28009764-28010531	0.184874	0.578313
chr17:28899304-28899742	0.517028	0.220065
chr17:29965114-29965771	0.674797	0.352273
chr17:33550487-33550658	0.309091	0.688172
chr17:34911186-34911598	0.630631	0.251969
chr17:35425617-35426133	0.466867	0.187328
chr17:36249016-36249128	0.652893	0.309735
chr17:42975466-42975792	0.254902	0.555556
chr17:45563290-45563638	0.614754	0.198113
chr17:56124438-56124669	0.27957	0.584
chr17:56309398-56309960	0.418605	0.151079
chr17:65940364-65940491	0.382114	0.0486111
chr17:70885984-70886994	0.854015	0.127119
chr17:83339028-83339954	0.885965	0.103704
chr17:83799567-83800116	0.607843	0.205357
chr17:84141096-84142915	0.195833	0.514793
chr17:87118347-87119411	0.457364	0.0555556
chr18:21642669-21643631	0.482353	0.100917
chr18:35646521-35648118	0.476923	0.201005
chr18:35920644-35921015	0.72449	0.377358
chr18:37755902-37756040	0.361446	0.618705
chr18:38174331-38175023	0.411765	0.241026
chr18:39518973-39519733	0.57037	0.0192308
chr18:50014377-50015080	0.395062	0.0967742
chr18:50046299-50046684	0.432432	0.0683761
chr18:56470824-56471179	0.443662	0.0266667
chr18:60803210-60805252	0.731579	0.126984
chr18:67307670-67308542	0.287958	0.581006
chr18:73989787-73990328	0.588889	0.191176
chr18:75306521-75307427	0.726829	0.161491
chr18:75592325-75592836	0.417778	0.11875
chr19:4230584-4231014	0.601156	0.284553
chr19:5751011-5751299	0.680751	0.206422
chr19:5751913-5752267	0.512195	0.174699
chr19:6016120-6016523	0.464	0.254098
chr19:6047778-6048595	0.617021	0.119205
chr19:6297038-6297926	0.294606	0.497326
chr19:6348734-6349519	0.198953	0.531646
chr19:6540272-6540866	0.671875	0.226804
chr19:12463893-12464639	0.253521	0.666667
chr19:33035506-33036066	0.5	0.102362
chr19:36919244-36920059	0.503106	0.121795
chr19:44375369-44378259	0.414286	0.146552
chr19:44382917-44383173	0.892857	0.0263158
chr19:45740493-45741450	0.642458	0.368984
chr19:53442913-53443712	0.777202	0.239521
chr2:4298267-4299014	0.525253	0.145833
chr2:6188961-6189717	0.433121	0.251613
chr2:6359609-6360009	0.555556	0.040404
chr2:14244151-14244914	0.493827	0.102564
chr2:26914407-26915506	0.7125	0.330435
chr2:27310975-27312018	0.615894	0.150943
chr2:34622574-34622890	0.25	0.539062
chr2:73454813-73455165	0.666667	0.1
chr2:73455663-73456369	0.412371	0.133333
chr2:93939891-93940099	0.116279	0.666667
chr2:117337762-117338120	0.872093	0.242857
chr2:128091444-128092430	0.683453	0.128205
chr2:132575384-132576350	0.58	0.183673
chr2:148397083-148397668	0.107914	0.418033
chr2:148560742-148563816	0.346154	0.114754
chr2:150647694-150648070	0.6	0.290698
chr2:153037987-153038505	0.415094	0.114583
chr2:153122036-153122866	0.5	0.12069
chr2:157058600-157059038	0.544041	0.281046
chr2:158700690-158701184	0.956897	0.0549451
chr2:163375783-163375929	0.294821	0.536585
chr2:163662010-163664145	0.545455	0.101124
chr2:164128792-164129297	0.6875	0.192982
chr2:164367545-164369143	0.452632	0.0521739
chr2:165881204-165882169	0.209877	0.471154
chr2:166359750-166360146	0.564417	0.228261
chr2:166394772-166395120	0.494845	0.043956
chr2:168654101-168654336	0.455172	0.165354
chr2:169524622-169524818	0.752809	0.0629371
chr2:170277312-170277719	0.525253	0.163043
chr2:173243263-173244069	0.519481	0.259259
chr2:174284647-174284823	0.5	0.256098
chr2:174297419-174297552	0.257576	0.451282
chr2:174299781-174300037	0.333333	0.58804
chr2:174327600-174327927	0.107383	0.488449
chr2:174328543-174328655	0.134021	0.488189
chr2:178545326-178546222	0.742616	0.238342
chr3:32490184-32491448	0.748503	0.0765027
chr3:51238622-51239035	0.166667	0.486486
chr3:52396834-52398359	0.625	0.289593
chr3:52633231-52633782	0.875	0.0660377
chr3:87377104-87378088	0.554455	0.165049
chr3:88394953-88396098	0.444444	0.0990099
chr3:88647934-88648425	0.504425	0.108108
chr3:115985274-115986056	0.198198	0.451613
chr3:122461598-122462703	0.579545	0.123932
chr3:138016838-138017151	0.609524	0.0900901
chr3:153682331-153682911	0.396694	0.197183
chr4:8709144-8710457	0.603448	0.216867
chr4:32164027-32164635	0.416058	0.191489
chr4:32167209-32169008	0.560209	0.113924
chr4:32229014-32229634	0.582418	0.103896
chr4:32531135-32531699	0.263473	0.528571
chr4:35130970-35131903	0.757576	0.25
chr4:40883234-40883749	0.802198	0.203252
chr4:43483076-43483543	0.56129	0.188679
chr4:44664075-44664249	0.190184	0.504065
chr4:44891441-44894170	0.552083	0.188679
chr4:44905956-44906653	0.493976	0.0461538
chr4:44944650-44945296	0.508287	0.0578512
chr4:48242510-48244720	0.90411	0.132353
chr4:105246407-105247074	0.616279	0.1
chr4:107348604-107348863	0.342857	0.144231
chr4:114913648-114914482	0.539326	0.271676
chr4:118172301-118172842	0.834356	0.207254
chr4:128735260-128735599	0.62069	0.0542636
chr4:134093648-134094612	0.413146	0.205405
chr4:135896456-135896984	0.686275	0.252747
chr4:136180321-136180848	0.805031	0.206422
chr4:138220900-138221550	0.219298	0.551402
chr4:139196605-139197387	0.145729	0.394737
chr4:139641903-139642235	0.565972	0.360856
chr4:150119132-150119317	0.761905	0.197368
chr5:3355758-3356523	0.823529	0.204918
chr5:9107426-9108771	0.662651	0.152542
chr5:37083386-37084233	0.794521	0.261538
chr5:64647333-64647640	0.539216	0.203252
chr5:65019592-65020205	0.138462	0.445545
chr5:95973952-95974027	0.22549	0.65
chr5:100614021-100614340	0.657407	0.288889
chr5:100635049-100635782	0.57513	0.185897
chr5:100680083-100680779	0.508571	0.0538922
chr5:101793758-101794262	0.469388	0.230769
chr5:113858997-113859619	0.120219	0.33871
chr5:114361064-114361340	0.201342	0.578947
chr5:117488065-117488521	0.597826	0.23913
chr5:118079994-118080324	0.418919	0.125926
chr5:119625743-119626168	0.54	0.309524
chr5:122211880-122212443	0.767045	0.168
chr5:122310780-122311172	0.459459	0.0365854
chr5:124219103-124219544	0.56338	0.0769231
chr5:125140412-125140986	0.162304	0.50463
chr5:134227095-134227290	0.657895	0.23301
chr5:139364709-139365675	0.319277	0.547445
chr5:140349750-140350430	0.267516	0.585106
chr5:140563210-140564098	0.547945	0.315789
chr5:140872869-140873596	0.290735	0.506711
chr5:147049823-147050255	0.777778	0.153846
chr5:148794363-148794725	0.347826	0.202381
chr6:4748958-4749343	0.205479	0.632653
chr6:8686836-8687625	0.418367	0.123711
chr6:22329972-22331123	0.611399	0.110497
chr6:30921628-30922127	0.38806	0.0348837
chr6:37428182-37428568	0.615385	0.287425
chr6:38050376-38050906	0.458515	0.195531
chr6:50980086-50980864	0.536585	0.180952
chr6:51004680-51006393	0.533333	0.226415
chr6:52584506-52584902	0.505747	0.0272727
chr6:66944353-66945278	0.540323	0.215385
chr6:67113717-67114106	0.540404	0.22335
chr6:70753906-70754318	0.663158	0.189474
chr6:72231037-72231635	0.213115	0.434783
chr6:83119458-83119984	0.213836	0.580645
chr6:85965882-85966920	0.529412	0.146667
chr6:87876116-87876482	0.595745	0.0733945
chr6:88776904-88777694	0.576389	0.139344
chr6:90720125-90721263	0.434211	0.0537634
chr6:99302040-99302411	0.516484	0.128205
chr6:99339741-99341163	0.703125	0.205128
chr6:114738345-114738551	0.540773	0.279621
chr6:115582359-115583279	0.408602	0.18617
chr6:115792317-115792643	0.211765	0.43379
chr6:115989013-115990022	0.37931	0.139241
chr6:122598187-122599284	0.65942	0.107595
chr6:125461233-125461663	0.826087	0.0789474
chr6:125467285-125467572	0.706827	0.121622
chr6:134038101-134038927	0.144928	0.57732
chr6:134043509-134044304	0.262821	0.487013
chr6:144910783-144911664	0.793103	0.191781
chr7:3264983-3265341	0.52349	0.28934
chr7:4473944-4474365	0.449438	0.288372
chr7:5083680-5084019	0.650307	0.290476
chr7:15954893-15955432	0.248366	0.495238
chr7:15964145-15964647	0.483871	0.184
chr7:19065752-19065969	0.503185	0.272727
chr7:24898397-24899381	0.62963	0.285714
chr7:25112593-25112885	0.443609	0.0444444
chr7:25295338-25296168	0.605769	0.185567
chr7:25434863-25436508	0.699346	0.208333
chr7:27454638-27455070	0.470588	0.103896
chr7:29461840-29462141	0.260664	0.455128
chr7:44526202-44526759	0.598425	0.0530973
chr7:44529579-44531105	0.62605	0.100962
chr7:44532978-44533648	0.63035	0.0518135
chr7:45460858-45461274	0.165644	0.426667
chr7:67429451-67430230	0.514706	0.131313
chr7:79464997-79465112	0.688679	0.369427
chr7:97325845-97325975	0.504762	0.293333
chr7:101061286-101061410	0.654206	0.311475
chr7:105762355-105762458	0.22807	0.561538
chr7:107209781-107209887	0.493151	0.298077
chr7:110003015-110003288	0.609137	0.35023
chr7:110282877-110283761	0.601695	0.0480769
chr7:110285981-110286599	0.571429	0.0810811
chr7:113783280-113784482	0.504348	0.138298
chr7:116924534-116926033	0.725664	0.268293
chr7:125597331-125598219	0.83871	0.146341
chr7:127165787-127166225	0.541667	0.0172414
chr8:13627731-13628619	0.548077	0.198347
chr8:25117973-25119963	0.541485	0.225
chr8:26780615-26780719	0.603774	0.275591
chr8:57579944-57580499	0.558442	0.196429
chr8:72271038-72272173	0.787611	0.277778
chr8:72320811-72321224	0.84	0.191781
chr8:79365869-79366477	0.579439	0.188679
chr8:87707319-87707724	0.834951	0.324324
chr8:88627579-88627721	0.688312	0.212121
chr8:90869854-90870683	0.29798	0.488372
chr8:115411628-115412343	0.635417	0.146067
chr8:119464889-119465197	0.581081	0.247525
chr8:120486544-120486751	0.539007	0.165644
chr8:120572096-120572506	0.606061	0.341176
chr8:120744504-120746058	0.61597	0.222222
chr8:122646436-122646605	0.541096	0.163462
chr8:122695615-122696805	0.231293	0.568965
chr8:123392967-123393273	0.537572	0.245399
chr8:126819211-126820002	0.552381	0.126437
chr9:22111322-22111739	0.451087	0.138889
chr9:22654979-22655920	0.684211	0.108696
chr9:32392716-32393460	0.833333	0.037037
chr9:32608866-32609484	0.491525	0.233645
chr9:32617453-32618193	0.404255	0.15
chr9:42033375-42033900	0.769697	0.356688
chr9:44524252-44525303	0.676471	0.206186
chr9:44570762-44571318	0.905109	0.116788
chr9:50852917-50853232	0.17037	0.508929
chr9:51215218-51216154	0.656863	0.153846
chr9:57652409-57653630	0.485714	0.163636
chr9:58271050-58272276	0.553571	0.140187
chr9:60768726-60769237	0.505882	0.167939
chr9:60895518-60896202	0.561644	0.123457
chr9:61380608-61381028	0.159091	0.563218
chr9:63702715-63703112	0.403226	0.208092
chr9:71018472-71018989	0.71028	0.252174
chr9:72752661-72753281	0.589147	0.0567376
chr9:76015225-76016054	0.49505	0.217822
chr9:77782482-77783558	0.471831	0.147059
chr9:89842470-89843088	0.52459	0.0225564
chr9:96739946-96740644	0.444444	0.0867052
chr9:103675318-103675781	0.666667	0.0520833
chr9:106160246-106160729	0.114286	0.565217
chr9:107899920-107900340	0.868	0.391089
chr9:115044216-115045083	0.513514	0.0909091
chr9:115093998-115094759	0.741784	0.280374
chr9:116218808-116220151	0.354167	0.0641026
chr9:118731039-118732221	0.462687	0.224138
chrX:6400377-6400539	0.704545	0
chrX:7573642-7573755	0.467213	0.109091
chrX:7672904-7674599	0.471483	0.047619
chrX:7733757-7734095	0.535294	0.0123457
chrX:7763691-7764323	0.51497	0.0212766
chrX:7841358-7841604	0.518519	0.0222222
chrX:8144151-8145152	0.457983	0.181208
chrX:8206631-8207050	0.454545	0.0333333
chrX:8893030-8893127	0.616438	0
chrX:10216007-10216492	0.409449	0.015625
chrX:11491535-11492272	0.579787	0.28655
chrX:11493822-11494519	0.5	0.0793651
chrX:11747278-11748491	0.711111	0.0793651
chrX:11839592-11840914	0.475	0.137097
chrX:12086206-12086523	0.311765	0.670886
chrX:12152924-12153284	0.29771	0.75
chrX:12195184-12195734	0.554455	0.0444444
chrX:13071438-13071829	0.490909	0
chrX:13846352-13846435	0.554839	0
chrX:20059309-20059616	0.305556	0.0327869
chrX:20060366-20060615	0.466667	0.02
chrX:20658637-20659105	0.474359	0
chrX:35897569-35898926	0.46789	0.0819672
chrX:36329812-36330056	0.473333	0
chrX:36644582-36645054	0.42029	0.0288462
chrX:36743729-36744130	0.507937	0.0175439
chrX:36795596-36796034	0.460227	0.00833333
chrX:36874813-36875001	0.525253	0
chrX:36982291-36984322	0.417476	0.153226
chrX:37049677-37051529	0.540881	0.19469
chrX:38635206-38635607	0.454545	0
chrX:41911953-41912300	0.43617	0
chrX:42148332-42149011	0.489474	0.0542636
chrX:43428409-43428963	0.507937	0.0538117
chrX:44790071-44790354	0.534247	0.0652174
chrX:48054367-48055068	0.5	0.109589
chrX:48138475-48139747	0.515528	0.0714286
chrX:48146872-48148968	0.588517	0.0461538
chrX:48424552-48425934	0.441048	0.0530973
chrX:48427326-48428897	0.596273	0.0454545
chrX:48594013-48594215	0.624	0
chrX:50537064-50538128	0.690909	0.150943
chrX:50841683-50842094	0.483871	0.00609756
chrX:52165014-52165288	0.493392	0.0425532
chrX:52651471-52652370	0.458599	0.0285714
chrX:52744398-52744559	0.513514	0
chrX:52988007-52988087	0.576271	0
chrX:53370153-53370599	0.461538	0
chrX:53974043-53974808	0.444444	0.108108
chrX:56455390-56455655	0.485577	0.0113636
chrX:56731316-56731474	0.52	0
chrX:57053852-57054353	0.38961	0.0165289
chrX:57336887-57338534	0.43609	0.104167
chrX:57922917-57924470	0.484018	0.20354
chrX:58015253-58015713	0.44586	0.152542
chrX:58030803-58031104	0.551724	0.0227273
chrX:58031742-58032015	0.502591	0.0309278
chrX:59566558-59566945	0.510204	0.028169
chrX:60548125-60548353	0.649351	0.101449
chrX:60887842-60889569	0.445946	0.1625
chrX:60896537-60898063	0.493421	0.0909091
chrX:66649447-66649901	0.488152	0.141892
chrX:71050304-71050837	0.532374	0.175
chrX:71051711-71052078	0.617647	0
chrX:71555232-71555667	0.475676	0.0744681
chrX:71556065-71556331	0.465649	0
chrX:71665510-71666713	0.763636	0.119048
chrX:71666962-71667490	0.808219	0.35
chrX:72825161-72825886	0.527157	0.192593
chrX:72986848-72987588	0.459794	0.0819672
chrX:73229070-73229419	0.455285	0.0447761
chrX:73242980-73243342	0.807692	0.219512
chrX:73673190-73673273	0.526316	0.0125
chrX:73673404-73673489	0.673913	0.0117647
chrX:73774350-73774949	0.497076	0.0617284
chrX:73786113-73786784	0.452778	0
chrX:73930585-73931095	0.407643	0.0379747
chrX:74084669-74085186	0.440252	0.00819672
chrX:74282225-74282766	0.461818	0
chrX:74353385-74353625	0.472973	0
chrX:74368506-74368675	0.470588	0
chrX:74392655-74393175	0.433333	0.0121951
chrX:74429674-74429947	0.493213	0.0125
chrX:75155623-75155718	0.555556	0
chrX:75475570-75475832	0.550725	0.0128205
chrX:75723780-75723933	0.298851	0.962963
chrX:77511657-77511698	0.566038	0
chrX:77794922-77795322	0.459184	0.045045
chrX:85573340-85573658	0.6	0.025641
chrX:85776301-85776577	0.591304	0
chrX:93632158-93632275	0.556522	0.010101
chrX:93832214-93832655	0.515924	0.00934579
chrX:94367309-94367807	0.507246	0.0350877
chrX:94865488-94865989	0.438596	0
chrX:94990246-94990741	0.526882	0.150538
chrX:95166492-95166943	0.548781	0
chrX:95196174-95196883	0.466258	0.00970874
chrX:95444312-95444460	0.534483	0
chrX:98150916-98151170	0.54902	0.0350877
chrX:99134860-99136470	0.461538	0.00485437
chrX:99136587-99136662	0.542373	0.025974
chrX:99593939-99594135	0.477124	0.0588235
chrX:99819056-99819446	0.612245	0.155556
chrX:99820471-99820704	0.628141	0.0183486
chrX:99821080-99821238	0.5	0.0222222
chrX:99821608-99821913	0.52809	0.2
chrX:99975665-99975880	0.544304	0.016129
chrX:99975978-99976195	0.509804	0.020202
chrX:100626377-100626842	0.457831	0
chrX:100774675-100775718	0.536765	0.119403
chrX:101255168-101255352	0.478992	0.0576923
chrX:101383758-101384846	0.45933	0.138728
chrX:101428806-101429374	0.504505	0.06
chrX:101733047-101734248	0.466667	0.0693069
chrX:101850385-101850660	0.513812	0.209877
chrX:102071117-102071267	0.514019	0
chrX:102250084-102250279	0.585714	0
chrX:102644914-102645567	0.632911	0.108696
chrX:103321945-103322230	0.487952	0.108333
chrX:103480921-103481376	0.306122	0.97561
chrX:103482231-103482422	0.260274	0.928571
chrX:103482559-103483085	0.273973	1
chrX:103483267-103484348	0.210526	0.774194
chrX:103821553-103821802	0.594595	0.0434783
chrX:104199705-104199902	0.522876	0.028169
chrX:104482936-104483770	0.459184	0.0165746
chrX:104670417-104670834	0.488889	0.00925926
chrX:106135685-106136513	0.415493	0.0232558
chrX:106188063-106189825	0.526316	0.0612245
chrX:107088219-107091434	0.48062	0.127273
chrX:111462630-111462808	0.484211	0
chrX:134308056-134308290	0.465278	0.00689655
chrX:134686626-134686956	0.441558	0.0315789
chrX:136115528-136116093	0.430052	0.07
chrX:136139344-136139518	0.625	0.103448
chrX:136202699-136204237	0.491979	0.147368
chrX:136245034-136245611	0.508065	0
chrX:136741959-136742433	0.489796	0.0263158
chrX:136868566-136868938	0.395604	0.0392157
chrX:137118598-137118969	0.426667	0.0540541
chrX:137571151-137571412	0.529915	0.0793651
chrX:138914126-138914384	0.526316	0
chrX:139210124-139210206	0.479167	0
chrX:139610589-139610689	0.509804	0.0107527
chrX:139610816-139610913	0.702703	0.0240964
chrX:139870758-139871149	0.482558	0.0367647
chrX:140061333-140061542	0.47651	0.0657895
chrX:140062478-140062953	0.508264	0.0532544
chrX:140278005-140278128	0.495868	0.0106383
chrX:140278188-140278316	0.666667	0.0344828
chrX:140278423-140279229	0.473118	0.0405405
chrX:140540617-140541153	0.444444	0.145299
chrX:140598209-140598377	0.436508	0.111111
chrX:141724036-141724438	0.4375	0.0666667
chrX:142305403-142305853	0.520446	0.305556
chrX:142575807-142577286	0.580357	0.188889
chrX:142826462-142826858	0.808989	0.25
chrX:142966115-142966335	0.582418	0
chrX:142966744-142966821	0.522727	0
chrX:143393583-143394094	0.446281	0.0853659
chrX:144687549-144687967	0.440252	0.0514706
chrX:150656721-150657411	0.5	0.0353982
chrX:151047235-151047381	0.584416	0.0576923
chrX:151168914-151169381	0.513514	0.047619
chrX:152769750-152769894	0.557895	0.0135135
chrX:153007346-153007582	0.539326	0
chrX:153035062-153037215	0.486726	0.0833333
chrX:155215926-155216171	0.465517	0.0175439
chrX:155262595-155263007	0.426035	0
chrX:157491335-157491410	0.644068	0
chrX:158043434-158043628	0.503268	0.0136986
chrX:158043888-158044253	0.505155	0.0169492
chrX:159372429-159372627	0.528736	0
chrX:159508217-159509391	0.54386	0.0588235
chrX:159650065-159651146	0.425703	0.00671141
chrX:159676029-159678997	0.531469	0.0103093
chrX:159708092-159709763	0.531792	0.141414
chrX:159757034-159758487	0.543689	0.0638298
chrX:159988303-159988539	0.455	0.0180723
chrX:160502414-160502730	0.472393	0.010989
chrX:160994303-160994741	0.480418	0.0153061
chrX:162760660-162760797	0.625	0.0144928
chrX:162888109-162888293	0.6	0.00826446
chrX:162901790-162902047	0.467742	0
chrX:163760379-163760953	0.561224	0.137405
chrX:163879103-163880108	0.549451	0.05
chrX:163910019-163910245	0.619048	0.0425532
chrX:163957577-163957807	0.433735	0.04
chrX:164382068-164382416	0.447368	0.0325203
chrX:164419871-164420509	0.452261	0.0208333
chrX:167105531-167108124	0.570957	0.238938
chrX:167111174-167112437	0.517647	0.116667
chrX:167226709-167227595	0.503597	0.0422535
chrX:167382539-167383117	0.438503	0.0263158
chrX:168673502-168673590	0.483871	0
chrX:168673850-168674198	0.453039	0.0291971
chrX:168795464-168795704	0.466667	0.0133333
chrX:168796168-168796357	0.516484	0
chrX:169986837-169987323	0.217252	0.687861

## Sheet: Fig1d.dmrs.B1
dmr	proB1	B1a
chr1:6262421-6263235	0.58	0.039604
chr1:9591638-9594071	0.672269	0.097561
chr1:9822883-9823923	0.452381	0.0517241
chr1:9875741-9878704	0.893204	0.245614
chr1:9880873-9882069	0.904255	0.178571
chr1:12774306-12774364	0.676471	0
chr1:13360247-13361060	0.826923	0.176471
chr1:13385492-13386258	0.674419	0.158537
chr1:13641130-13641360	0.732558	0.138889
chr1:16688938-16689770	0.706667	0.208333
chr1:21039930-21041503	0.777778	0.107143
chr1:24685422-24686479	0.8	0.129252
chr1:34536174-34536565	0.165138	0.435115
chr1:34839953-34841484	0.571429	0.138889
chr1:35653061-35653947	0.412698	0.0897436
chr1:35824321-35824590	0.738095	0.197368
chr1:35889876-35890597	0.602339	0.265116
chr1:36254792-36255027	0.242424	0.57971
chr1:36274040-36274684	0.753846	0.145833
chr1:36770899-36771086	0.134615	0.736585
chr1:36960523-36961158	0.765625	0.158416
chr1:37081371-37082359	0.823077	0.0662651
chr1:37113586-37114252	0.954545	0.0598291
chr1:37242192-37242619	0.47619	0.119403
chr1:37357849-37359864	0.948864	0.0749064
chr1:38218264-38218451	0.239669	0.819444
chr1:38428777-38429626	0.514563	0.178947
chr1:38626732-38626964	0.0945946	0.711712
chr1:38650422-38651256	0.35	0.151786
chr1:38658132-38659732	0.492308	0.0786517
chr1:38660651-38664332	0.540284	0.0412844
chr1:39345189-39345581	0.483333	0.167742
chr1:39720682-39720960	0.0707965	0.461538
chr1:39721181-39721524	0.108696	0.483516
chr1:39842277-39843620	0.707071	0.146067
chr1:40000625-40000814	0.506494	0.0729167
chr1:40325751-40326018	0.205479	0.665116
chr1:43474182-43475355	0.764706	0.0444444
chr1:53775278-53784275	0.831776	0.214022
chr1:53845086-53846414	0.541667	0.228916
chr1:54837794-54838102	0.12	0.770833
chr1:54908818-54912088	0.482558	0.0659341
chr1:54921650-54922518	0.821782	0.172727
chr1:54922978-54924773	0.483221	0.144654
chr1:55666209-55667409	0.703125	0.170455
chr1:58303904-58304581	0.683673	0.2
chr1:58722120-58722902	0.822785	0.18
chr1:58859580-58860349	0.745098	0.117647
chr1:58937183-58938051	0.696	0.028777
chr1:60898263-60899544	0.73913	0.132353
chr1:60902571-60903854	0.863158	0.0480769
chr1:62719867-62722434	0.681818	0.143885
chr1:62734387-62736975	0.80303	0.0994152
chr1:62766757-62767708	0.637795	0.206704
chr1:62780051-62780723	0.632184	0.208054
chr1:63001811-63003727	0.685393	0.0909091
chr1:64734782-64735115	0.115385	0.480583
chr1:64926912-64928432	0.450704	0.0897436
chr1:72428804-72429521	0.545455	0.2
chr1:72641038-72641337	0.109375	0.506944
chr1:73940370-73941075	0.666667	0.0471698
chr1:74084910-74085883	0.71875	0.17
chr1:74242429-74244185	0.7	0.26087
chr1:74344079-74344636	0.663158	0.0714286
chr1:74782521-74782898	0.213115	0.521531
chr1:74788679-74790588	0.223077	0.595238
chr1:74793454-74794335	0.161765	0.5
chr1:74795584-74798671	0.344828	0.663636
chr1:74804085-74806097	0.0714286	0.565445
chr1:75482573-75482837	0.262774	0.565445
chr1:78433173-78433830	0.975	0.0684932
chr1:78703246-78703716	0.791667	0.0571429
chr1:79751265-79753373	0.52027	0.11236
chr1:79759857-79760864	0.504274	0.0846154
chr1:80659558-80661513	0.408163	0.108911
chr1:85600815-85601663	0.666667	0.128205
chr1:85602730-85607216	0.822581	0.36
chr1:85736658-85737209	0.56	0.0789474
chr1:85882128-85882401	0.890909	0.182692
chr1:85933972-85934788	0.191304	0.6
chr1:85955108-85955861	0.83871	0.157895
chr1:85955982-85957436	0.875	0.266667
chr1:85957895-85959105	0.702703	0.156028
chr1:85959661-85962480	0.352941	0.100592
chr1:86047135-86047471	0.170213	0.457746
chr1:86215372-86217165	0.45283	0.115385
chr1:86470610-86471303	0.704225	0.201149
chr1:86482307-86482586	0.933333	0.280992
chr1:86497248-86500396	0.575221	0.225
chr1:87607437-87607890	0.539326	0.0681818
chr1:87622550-87623277	0.581081	0.179487
chr1:87648977-87650549	0.662338	0.267442
chr1:88283659-88284375	0.821306	0.305288
chr1:88698947-88700409	0.214876	0.370861
chr1:89918138-89918410	0.219178	0.693182
chr1:89931993-89932529	0.310345	0.716981
chr1:89933635-89933999	0.268456	0.753247
chr1:90160157-90160381	0.282209	0.642276
chr1:90180533-90181952	0.755556	0.0638298
chr1:90202937-90203399	0.147368	0.485981
chr1:90428610-90429280	0.575342	0.0803571
chr1:91387746-91389382	0.894309	0.205882
chr1:91394509-91396233	0.935484	0.234375
chr1:93636119-93636588	0.114754	0.715686
chr1:106030719-106031545	0.629214	0.26087
chr1:106035221-106035882	0.118421	0.648438
chr1:106560992-106562077	0.485507	0.0458716
chr1:106565944-106567122	0.893939	0.134146
chr1:106567234-106571705	0.792829	0.0739437
chr1:106577753-106578852	0.779661	0.179487
chr1:106612379-106614022	0.448276	0.18
chr1:106687914-106688688	0.555556	0.0521739
chr1:106706563-106709280	0.911765	0.233161
chr1:106710250-106712429	0.858696	0.120773
chr1:107447494-107448249	0.703704	0
chr1:118398706-118400399	0.420168	0.109453
chr1:118457060-118457768	0.62766	0.0756303
chr1:120146020-120146716	0.810526	0.234694
chr1:125427657-125433120	0.593939	0.180905
chr1:127239916-127240490	0.495327	0.0571429
chr1:127307811-127308544	0.135135	0.529412
chr1:127379977-127381506	0.854839	0.0816327
chr1:127506942-127507972	0.849057	0.236111
chr1:127513385-127515057	0.476744	0.0786517
chr1:127673421-127674285	0.639535	0.05
chr1:127678717-127679678	0.413534	0.679105
chr1:127858705-127859499	0.658537	0
chr1:128596359-128597545	0.182796	0.614458
chr1:128786987-128787497	0.593407	0.208955
chr1:130547094-130547792	0.82	0.162162
chr1:130819540-130821298	0.7625	0.0875
chr1:130849946-130852194	0.90708	0.104712
chr1:130854218-130854938	0.852459	0.131455
chr1:130864261-130871324	0.829091	0.0727273
chr1:130993536-130994121	0.828125	0.119266
chr1:131003031-131003748	0.663717	0.10084
chr1:131010317-131010967	0.75	0.0983607
chr1:131019229-131020943	0.57	0.171975
chr1:131021224-131022988	0.609091	0.16
chr1:131038046-131038870	0.756098	0.0444444
chr1:131046571-131047484	0.831933	0.0547945
chr1:131049268-131050715	0.860759	0.171053
chr1:131084417-131085166	0.242105	0.586207
chr1:131204511-131204980	0.688073	0.0533333
chr1:131638483-131640686	0.758065	0.0240964
chr1:131652738-131653717	0.672727	0.129032
chr1:131820622-131821289	0.852632	0.0810811
chr1:131822328-131823853	0.545455	0.0583333
chr1:131903296-131903954	0.836364	0.0892857
chr1:132012000-132013837	0.882353	0.213675
chr1:132028361-132028804	0.9375	0.0555556
chr1:132384032-132385001	0.542857	0.151261
chr1:133047007-133048602	0.779817	0.328947
chr1:133049579-133050394	0.775	0.149606
chr1:133053334-133054953	0.681373	0.0824176
chr1:133077052-133077543	0.733333	0.114094
chr1:133239236-133240010	0.549296	0.075
chr1:133355961-133356338	0.539474	0.108108
chr1:133698029-133699023	0.727273	0.0983607
chr1:133710687-133711300	0.783333	0.230769
chr1:134059881-134060423	0.629214	0
chr1:134303320-134303964	0.121951	0.688525
chr1:135085781-135086993	0.323529	0.66
chr1:135090475-135091212	0.34375	0.0776699
chr1:135128075-135128983	0.149254	0.421053
chr1:135267723-135268643	0.0697674	0.478723
chr1:135584460-135584922	0.290155	0.556818
chr1:135698990-135699309	0.265734	0.614173
chr1:135936559-135937138	0.519481	0.1
chr1:136136176-136137417	0.618644	0.132597
chr1:136138063-136138662	0.171053	0.479339
chr1:136255113-136256171	0.244898	0.556962
chr1:136600163-136601711	0.826087	0.268519
chr1:136696231-136696372	0.193182	0.675926
chr1:136831181-136833059	0.868217	0.219101
chr1:136858841-136859717	0.490909	0.0405405
chr1:136866102-136866947	0.695652	0.178571
chr1:137921458-137924488	0.4875	0.164286
chr1:138157878-138159136	0.607843	0.130435
chr1:138172115-138173787	0.68	0.137931
chr1:138384972-138385592	0.117647	0.57377
chr1:138559370-138561453	0.916667	0.0822368
chr1:138600988-138602229	0.959184	0.140845
chr1:138607624-138609492	0.932127	0.202564
chr1:138614052-138616004	0.649351	0.131783
chr1:152585034-152585890	0.13253	0.484536
chr1:153303829-153305059	0.693548	0.0526316
chr1:153410276-153413427	0.698925	0.131313
chr1:153664800-153666536	0.290076	0.771429
chr1:153696141-153696496	0.811475	0.223404
chr1:154723436-154724201	0.117241	0.589372
chr1:154725804-154726704	0.173267	0.623574
chr1:154726770-154726890	0.0175439	0.52
chr1:154816708-154817353	0.636364	0.0352941
chr1:154834953-154835692	0.686747	0.026087
chr1:154847246-154851242	0.546296	0.19774
chr1:155051836-155052766	0.597403	0.181818
chr1:155061081-155061480	0.946237	0.139785
chr1:155081849-155082861	0.188235	0.695122
chr1:155145556-155146782	0.371429	0.0632911
chr1:155280061-155280677	0.959184	0.1875
chr1:156073458-156073775	0.644444	0.0545455
chr1:156437081-156437955	0.595238	0.15
chr1:156651978-156653239	0.823529	0.161616
chr1:156660335-156661110	0.658537	0.129032
chr1:156722979-156723487	0.604651	0.136364
chr1:156921333-156923350	0.511905	0.140704
chr1:156956229-156956791	0.566372	0.0753425
chr1:156995255-156996595	0.771429	0.0752688
chr1:157014818-157015910	0.514286	0.208633
chr1:157022042-157023953	0.585714	0.0909091
chr1:157074895-157075344	0.724138	0.0774648
chr1:160045067-160049397	0.744444	0.112245
chr1:160052059-160054572	0.783333	0.180556
chr1:160244433-160247558	0.682635	0.106481
chr1:160793308-160795183	0.695122	0.171975
chr1:160984440-160985724	0.822581	0.183333
chr1:161145562-161146113	0.606557	0.12963
chr1:161395249-161395790	0.465909	0.216216
chr1:161435442-161436651	0.76	0.214286
chr1:161496110-161497524	0.651163	0.23
chr1:161500006-161501418	0.808511	0.037037
chr1:161693597-161694150	0.72093	0.0172414
chr1:161712236-161713272	0.695652	0.108333
chr1:161761419-161762127	0.851852	0.156627
chr1:161804483-161805065	0.507042	0.15942
chr1:161909131-161909604	0.735849	0.078125
chr1:161918187-161919468	0.52381	0.230769
chr1:161921594-161923927	0.690647	0.265152
chr1:164074147-164077894	0.460317	0.12069
chr1:164078745-164079394	0.772152	0.12963
chr1:164332173-164333546	0.686567	0.110169
chr1:164441478-164441886	0.174825	0.5
chr1:164565780-164566260	0.415584	0.0985916
chr1:165188662-165190098	0.60274	0.0982143
chr1:165191408-165192177	0.909091	0.196262
chr1:165322214-165323222	0.505618	0.1
chr1:165662589-165663675	0.692015	0.141956
chr1:165701867-165705316	0.625749	0.203804
chr1:165834054-165834664	0.276316	0.508876
chr1:165998681-166000708	0.693333	0.15942
chr1:166192432-166192884	0.120482	0.422535
chr1:167245174-167245773	0.467532	0.0916667
chr1:170858534-170859837	0.835616	0.150685
chr1:170861505-170862722	0.5	0.0609756
chr1:170924413-170929457	0.68997	0.0772947
chr1:170984456-170985258	0.875	0.222222
chr1:171234172-171235032	0.136691	0.516667
chr1:171382192-171382638	0.76087	0.119048
chr1:171384799-171385544	0.697479	0.08125
chr1:171643814-171644677	0.819277	0.151515
chr1:171646565-171649169	0.673684	0.0323887
chr1:171684874-171685415	0.910448	0.0543478
chr1:171915165-171917366	0.791667	0.0724638
chr1:171919861-171921000	0.760563	0.227273
chr1:171965184-171966602	0.761364	0.271605
chr1:172243790-172244966	0.216561	0.440729
chr1:172307829-172308304	0.827273	0.267176
chr1:172493232-172494105	0.602041	0.0942029
chr1:172532414-172532798	0.263514	0.628571
chr1:173877926-173881097	0.534247	0.0366972
chr1:173905432-173906452	0.925	0.0967742
chr1:173940123-173942032	0.553571	0.0294118
chr1:175631521-175632956	0.430108	0.0403226
chr1:176818286-176819428	0.805556	0.0550459
chr1:176825237-176826394	0.554455	0.114035
chr1:176985725-176987220	0.598684	0.117978
chr1:176994483-176995243	0.84375	0.292135
chr1:177427649-177428849	0.481283	0.00995025
chr1:177444385-177445944	0.358025	0.13253
chr1:177448316-177448558	0.944882	0.152174
chr1:177483726-177485283	0.630573	0.160622
chr1:177640098-177640663	0.680851	0.239437
chr1:177652706-177653276	0.951219	0.123596
chr1:177667044-177667821	0.512195	0.125
chr1:179783872-179785807	0.688889	0.16092
chr1:179818474-179818947	0.779661	0.234043
chr1:180302597-180303687	0.130952	0.513761
chr1:180313624-180313904	0.229508	0.698413
chr1:180364080-180365067	0.650794	0.31746
chr1:180390361-180391761	0.614583	0.0692308
chr1:180392210-180393712	0.646617	0.121622
chr1:180407995-180408866	0.888	0.0478723
chr1:180518422-180519824	0.84264	0.173516
chr1:180529677-180531353	0.642336	0.131579
chr1:180542137-180543665	0.622047	0.242424
chr1:180548358-180549134	0.120482	0.78481
chr1:180822246-180823867	0.626667	0.175824
chr1:180830080-180830682	0.642424	0.23125
chr1:180875223-180875811	0.43299	0.0576923
chr1:180883508-180884160	0.166667	0.662921
chr1:180888365-180889193	0.163934	0.476923
chr1:180894199-180894515	0.138211	0.415254
chr1:180945150-180945996	0.0769231	0.5
chr1:181231089-181231914	0.581395	0.168675
chr1:181255300-181255981	0.72973	0.0707965
chr1:181845273-181846003	0.511111	0.0357143
chr1:181850964-181851287	0.642857	0.0923077
chr1:181950723-181951130	0.814286	0.225806
chr1:184041924-184043544	0.858268	0.233645
chr1:184046097-184047150	0.862069	0.234043
chr1:184048046-184049491	0.755396	0.0410959
chr1:184730203-184731484	0.2	0.773585
chr1:184810577-184810894	0.206897	0.435897
chr1:184843898-184844773	0.658824	0.185185
chr1:187348225-187348766	0.260204	0.478814
chr1:187376929-187378520	0.526627	0.22439
chr1:188999691-189000671	0.829787	0.15
chr1:189605647-189606228	0.844444	0.0705882
chr1:189803582-189804052	0.972973	0.0652174
chr1:191072683-191073569	0.865979	0.121019
chr1:191085970-191087308	0.713115	0.0882353
chr1:191152457-191153393	0.699187	0.108108
chr1:191277604-191278053	0.571429	0.0642202
chr1:191420265-191421402	0.146789	0.518797
chr1:191719473-191720699	0.826923	0.231579
chr1:191812416-191814919	0.600733	0.122807
chr1:191894254-191894768	0.675676	0.0673575
chr1:192061854-192063153	0.735849	0.196203
chr1:192085821-192087342	0.536913	0.0944444
chr1:192089869-192091675	0.538462	0.162791
chr1:192762529-192764083	0.872727	0.0724638
chr1:193188603-193190655	0.590909	0.131455
chr10:4265624-4266078	0.197368	0.64486
chr10:4355662-4356068	0.4625	0.264317
chr10:7010542-7011184	0.697674	0.0943396
chr10:7063322-7064229	0.785714	0.25
chr10:7824474-7825423	0.901408	0.1375
chr10:7832592-7834566	0.574468	0.0534979
chr10:7835173-7836530	0.791444	0.175879
chr10:7837796-7839592	0.90566	0.189189
chr10:7839810-7841504	0.746753	0.0402685
chr10:7842273-7845166	0.642553	0.130631
chr10:7846288-7848090	0.698276	0.0778443
chr10:7867221-7867913	0.168561	0.664845
chr10:8735666-8736477	0.87	0.185567
chr10:8945083-8945645	0.16129	0.56
chr10:12888461-12888723	0.682927	0.0454545
chr10:12941210-12941873	0.0834879	0.697509
chr10:13061067-13061221	0.0649351	0.513514
chr10:13945838-13947611	0.5	0.0964912
chr10:13987116-13988600	0.683761	0.0769231
chr10:13992948-13994138	0.886792	0.118056
chr10:14034169-14035772	0.644444	0.153846
chr10:14042381-14044075	0.715686	0.136691
chr10:14055282-14055914	0.571429	0.111111
chr10:14057182-14058311	0.55	0.129032
chr10:14085289-14085818	0.779412	0.243243
chr10:14086632-14088209	0.635417	0.146341
chr10:18341674-18342202	0.927536	0.177778
chr10:18549860-18550170	0.308642	0.640777
chr10:18995501-18996158	0.826087	0.174419
chr10:19009211-19014249	0.889344	0.181564
chr10:19186535-19188688	0.553957	0.24
chr10:19357890-19361482	0.25	0.527897
chr10:20181256-20182302	0.138614	0.42439
chr10:20205366-20205806	0.552239	0.192982
chr10:20454579-20455360	0.565789	0.121622
chr10:21083172-21083887	0.0606061	0.529915
chr10:21144919-21145157	0.781818	0.271845
chr10:21177934-21179049	0.704	0.0616438
chr10:21189380-21190475	0.8	0.09375
chr10:21192236-21193655	0.525773	0.0914286
chr10:21200019-21201181	0.894737	0.160377
chr10:21237847-21238657	0.738095	0.106061
chr10:22274459-22275001	0.179245	0.626263
chr10:24150031-24152835	0.670455	0.176871
chr10:24158553-24159300	0.866667	0.0769231
chr10:24159712-24160362	0.791667	0.15942
chr10:24710404-24711217	0.657534	0.271605
chr10:24753620-24754825	0.601626	0.191388
chr10:25433114-25434447	0.62963	0.238636
chr10:37320616-37323015	0.597403	0.032967
chr10:39165667-39166063	0.198113	0.570093
chr10:39172818-39173378	0.230769	0.569536
chr10:39314431-39315244	0.903226	0.15942
chr10:39690985-39692438	0.811321	0.166667
chr10:40371174-40372209	0.538462	0.1625
chr10:40425460-40425661	0.192308	0.858491
chr10:40499925-40500372	0.191489	0.674419
chr10:40524990-40526655	0.267516	0.452736
chr10:41473907-41475519	0.507692	0.176471
chr10:42300223-42300768	0.816327	0.106796
chr10:42436022-42438118	0.890909	0.19084
chr10:42860759-42862403	0.715789	0.0425532
chr10:42932976-42933465	0.731707	0.225
chr10:42934594-42935045	0.641026	0.0849057
chr10:42939848-42940388	0.88764	0.194444
chr10:42951884-42952378	0.289474	0.740741
chr10:42957830-42958188	0.210084	0.522523
chr10:43576806-43577520	0.685315	0.266667
chr10:43695461-43695995	0.666667	0.16
chr10:43705758-43708059	0.642857	0.217391
chr10:43708190-43708701	0.553398	0.0549451
chr10:43740679-43742384	0.738636	0.140187
chr10:43742947-43744460	0.87013	0.117021
chr10:43750702-43752729	0.613636	0.0777778
chr10:43817735-43819650	0.76506	0.201058
chr10:43898225-43898829	0.756522	0.0944882
chr10:44149382-44149661	0.315789	0.788462
chr10:44299101-44299534	0.826923	0.0727273
chr10:44321716-44323196	0.597015	0.193548
chr10:44381073-44382160	0.644737	0.0568182
chr10:44410062-44410377	0.22619	0.674699
chr10:44442080-44442848	0.898734	0.12605
chr10:44447405-44448194	0.786408	0.110169
chr10:44449493-44451186	0.741379	0.13587
chr10:44487089-44487600	1	0.0909091
chr10:44730700-44731203	0.739726	0.150442
chr10:45048447-45049034	0.415929	0.125984
chr10:51011337-51012628	0.574468	0.202899
chr10:54005344-54007907	0.723077	0.16092
chr10:54013870-54014822	0.925373	0.219048
chr10:54059835-54060946	0.772727	0.0666667
chr10:54066620-54068317	0.96	0.102041
chr10:54069396-54073975	0.813953	0.116732
chr10:58350514-58352759	0.462366	0.068323
chr10:59570062-59571183	0.791045	0.0595238
chr10:59593974-59594779	0.835294	0.135417
chr10:59822760-59823231	0.132075	0.601626
chr10:59863618-59864916	0.731707	0.109589
chr10:59916433-59917119	0.107438	0.585034
chr10:59969555-59970211	0.0224719	0.571429
chr10:60027353-60028570	0.626506	0.160377
chr10:60159892-60161234	0.790698	0.145833
chr10:60162720-60163759	0.622222	0.145455
chr10:60167743-60168371	0.884058	0.293103
chr10:60171010-60172027	0.654206	0.133333
chr10:60213487-60216249	0.810127	0.285714
chr10:60216874-60217986	0.632184	0.00714286
chr10:60220358-60221411	0.872881	0.140845
chr10:60229696-60230987	0.661017	0.130435
chr10:60259871-60261666	0.621849	0.0588235
chr10:60278284-60282271	0.688347	0.0746269
chr10:60282509-60283770	0.747253	0.146789
chr10:60285411-60286246	0.658915	0.034965
chr10:60286849-60288752	0.654867	0.128
chr10:60350415-60352529	0.38843	0.145349
chr10:60372939-60373704	0.285714	0.791667
chr10:60381259-60382217	0.205128	0.666667
chr10:60696863-60698079	0.427273	0.088
chr10:60705231-60706589	0.734694	0.116162
chr10:60743550-60744605	0.541401	0.223776
chr10:60814838-60815534	0.297619	0.714286
chr10:60984642-60985519	0.365217	0.181818
chr10:61200032-61200997	0.862385	0.206897
chr10:61201132-61202893	0.838565	0.219745
chr10:61337752-61337964	0.903614	0.180723
chr10:62504430-62505974	0.833333	0.173469
chr10:62540937-62541620	0.836538	0.211538
chr10:62542669-62543374	0.686869	0.212121
chr10:62555851-62556826	0.557692	0.151786
chr10:63177014-63177459	0.631579	0.0163934
chr10:66911352-66912202	0.24031	0.630137
chr10:66932987-66933867	0.745763	0.171429
chr10:66955577-66957254	0.757009	0.24
chr10:67497296-67497893	0.825	0.0803571
chr10:67539988-67541042	0.197333	0.838046
chr10:67565713-67566623	0.703297	0.0650406
chr10:67598647-67599699	0.621359	0.123656
chr10:67623302-67623730	0.761194	0.19403
chr10:67672445-67672961	0.857143	0.146341
chr10:67673195-67673842	0.847222	0.139241
chr10:67679070-67680465	0.759494	0.16129
chr10:68063630-68064519	0.697674	0.0869565
chr10:68136768-68137688	0.8	0.234568
chr10:68191720-68193622	0.675676	0.0507246
chr10:68246708-68247906	0.837838	0.150943
chr10:68248816-68249937	0.430769	0.0504202
chr10:68444407-68445893	0.628571	0.148515
chr10:68459523-68460121	0.7625	0.111111
chr10:68795190-68796075	0.494382	0.118812
chr10:69252254-69253344	0.507937	0.184615
chr10:70039882-70040559	0.748344	0.0848214
chr10:70120283-70120956	0.464789	0.1
chr10:70161605-70161828	0.836066	0.11828
chr10:71382325-71384006	0.729323	0.144578
chr10:74995456-74995807	0.208955	0.653846
chr10:75007886-75008365	0.663717	0.10596
chr10:75078544-75079751	0.149425	0.521127
chr10:75119391-75120499	0.724138	0.192982
chr10:75145353-75146633	0.134276	0.329966
chr10:75221636-75224330	0.866667	0.118919
chr10:75259075-75259478	0.87234	0.154762
chr10:75270500-75272361	0.859649	0.169492
chr10:75303409-75305216	0.67	0.125561
chr10:75317922-75319326	0.760563	0.197605
chr10:75406950-75407304	0.703297	0.280992
chr10:75424498-75424921	0.891566	0.130435
chr10:75428147-75429432	0.731707	0.0514706
chr10:75429997-75431154	0.84	0.0516129
chr10:75447177-75448355	0.584615	0.107143
chr10:75514943-75516474	0.857143	0.25
chr10:75937220-75938524	0.188119	0.461111
chr10:77288644-77289816	0.59434	0.20979
chr10:77333345-77333733	0.764706	0.223881
chr10:77634009-77634816	0.778947	0.0814815
chr10:78075134-78075376	0	0.56
chr10:78092088-78093038	0.698745	0.0753769
chr10:78299525-78300714	0.64	0.256881
chr10:79778133-79778666	0.303571	0.534483
chr10:79897468-79897933	0.726316	0.0566038
chr10:79918422-79919230	0.230769	0.602851
chr10:79930078-79930690	0.776471	0.292517
chr10:79936554-79938117	0.826484	0.0564374
chr10:80023537-80025174	0.657588	0.139159
chr10:80031626-80034218	0.605882	0.118734
chr10:80050253-80050799	0.609375	0.0421687
chr10:80051134-80051779	0.575	0.242775
chr10:80131579-80131857	0.26087	0.723529
chr10:80136535-80136728	0.1375	0.67027
chr10:80170800-80171018	0.977528	0.192547
chr10:80314978-80315486	0.306283	0.546233
chr10:80397452-80398267	0.680328	0.0789474
chr10:80435849-80436646	0.512605	0.229412
chr10:80658429-80659172	0.68	0.190476
chr10:80681452-80682638	0.37931	0.0733333
chr10:80693058-80694758	0.630332	0.166113
chr10:80697971-80699526	0.656604	0.249169
chr10:80699942-80700449	0.515464	0.127119
chr10:80887387-80887913	0.785124	0.209302
chr10:80940210-80941157	0.0752688	0.591837
chr10:80967395-80968307	0.852941	0.268041
chr10:80988618-80990866	0.471429	0.111524
chr10:81138957-81140012	0.756522	0.207792
chr10:81140930-81142302	0.806202	0.275676
chr10:81291137-81291428	0.43299	0.134259
chr10:81298232-81298754	0.795918	0.0993377
chr10:81301111-81302116	0.722772	0.135838
chr10:81317132-81317436	0.0915493	0.698324
chr10:81326730-81327181	0.125	0.632
chr10:81351590-81352228	0.398305	0.130769
chr10:81392780-81393182	0.603175	0.22293
chr10:81406402-81407361	0.219697	0.608696
chr10:81408377-81408855	0.232877	0.651786
chr10:81424250-81425187	0.183486	0.604982
chr10:81432647-81432921	0.606897	0.134328
chr10:81433781-81434317	0.701754	0.144737
chr10:81434737-81435313	0.449664	0.0934579
chr10:81498345-81499067	0.714286	0.0401146
chr10:82922811-82923712	0.54321	0.231481
chr10:82934321-82935058	0.770492	0.150685
chr10:82936841-82937602	0.728395	0.145833
chr10:82955135-82955344	0.264463	0.376947
chr10:83032545-83032924	0.887324	0.198113
chr10:83094501-83095336	0.517241	0.0865385
chr10:83181908-83182538	0.540541	0.149254
chr10:83265736-83266739	0.68254	0.108434
chr10:83332684-83333157	0.666667	0.0215054
chr10:83400826-83401440	0.911765	0.02
chr10:84036407-84036810	0.88	0.0851064
chr10:84388316-84389090	0.214286	0.483471
chr10:84534867-84536098	0.557823	0.0990991
chr10:85873981-85874313	0.833333	0.0747664
chr10:86468647-86469340	0.766667	0.149254
chr10:86474655-86475932	0.836066	0.162393
chr10:86794393-86795068	0.794521	0.156627
chr10:86816101-86816996	0.216216	0.711656
chr10:87596727-87597438	0.533333	0.111111
chr10:88384523-88385583	0.828571	0.223404
chr10:88417442-88418431	0.39604	0.0944882
chr10:88420981-88421487	0.419048	0.0104167
chr10:90923599-90924012	0.88	0.108108
chr10:90926066-90926359	0.955882	0.175926
chr10:90966544-90967426	0.280899	0.813665
chr10:91027544-91029614	0.637363	0.0703125
chr10:91161154-91161684	0.860465	0.193548
chr10:93190750-93191318	0.0631579	0.505376
chr10:93325403-93326934	0.285714	0.632184
chr10:93353754-93354350	0.525641	0.0705882
chr10:93355723-93356434	0.662921	0.0775862
chr10:93364790-93365612	0.466102	0.040404
chr10:93672854-93673318	0.690909	0.164179
chr10:93831317-93831693	0.206612	0.622807
chr10:93938844-93939129	0.661017	0.034188
chr10:94059734-94060448	0.613139	0.0633803
chr10:94087493-94088147	0.833333	0.112903
chr10:94093104-94094396	0.842105	0.128713
chr10:94353849-94354277	0.607843	0.0384615
chr10:94383022-94384380	0.885246	0.153153
chr10:94416095-94416776	0.202247	0.490196
chr10:94516370-94517589	0.264706	0.6875
chr10:94824118-94825015	0.810811	0.21374
chr10:94849071-94850199	0.621951	0.251142
chr10:94864408-94865024	0.924242	0.166667
chr10:94921809-94922375	0.872727	0.0952381
chr10:94922962-94923427	0.80597	0.0978261
chr10:95074293-95075649	0.345679	0.07
chr10:95085850-95086936	0.520661	0.140741
chr10:95152552-95153043	0.652174	0.0344828
chr10:95236352-95236907	0.141304	0.651163
chr10:95258146-95258640	0.517241	0.0347826
chr10:95268006-95268419	0.835821	0.16092
chr10:95297733-95298409	0.646341	0.153846
chr10:95298699-95299798	0.677165	0.057554
chr10:95315804-95315920	0.946429	0.27907
chr10:95367614-95368293	0.674419	0.0654206
chr10:95371445-95372259	0.666667	0.03125
chr10:95388816-95389092	0.773333	0.213333
chr10:95548296-95548798	0.528302	0.0588235
chr10:95604943-95605434	0.283133	0.386905
chr10:95762102-95762915	0.631148	0.104348
chr10:96080541-96081003	0.414414	0.0795455
chr10:96132044-96132446	0.596154	0.104651
chr10:96238244-96240804	0.123457	0.660194
chr10:96262925-96265184	0.698925	0.110169
chr10:96266093-96267013	0.947368	0.0609756
chr10:96371389-96371740	0.851485	0.109589
chr10:96618544-96623488	0.689266	0.0915033
chr10:96727048-96728161	0.916667	0.2
chr10:98947161-98948164	0.733333	0.186441
chr10:98950970-98952112	0.701031	0.201681
chr10:98961851-98962984	0.84375	0.144444
chr10:98964748-98965691	0.955556	0.272727
chr10:98969186-98970069	0.84	0.217054
chr10:98976046-98977352	0.86	0.105263
chr10:99081560-99081976	0.622642	0.03125
chr10:99130978-99131744	0.576923	0.206612
chr10:99132820-99133609	0.836207	0.0761421
chr10:99270372-99270698	0.157895	0.648352
chr10:100128327-100128687	0.12069	0.513274
chr10:110820995-110821922	0.699029	0.0258621
chr10:111051463-111052492	0.8	0.195876
chr10:111156444-111157865	0.780992	0.113772
chr10:111171349-111171773	0.555556	0.141593
chr10:111385412-111385896	0.766355	0.166667
chr10:111408849-111409687	0.877551	0.168421
chr10:111440825-111441879	0.507463	0.0821918
chr10:111444344-111445910	0.679487	0.102041
chr10:111558716-111559705	0.883721	0.2625
chr10:115312708-115314302	0.773913	0.115
chr10:116552795-116554004	0.807018	0.1625
chr10:116564043-116566626	0.927419	0.0802139
chr10:116655140-116656379	0.677966	0.120482
chr10:116742045-116742572	0.880597	0.141026
chr10:116827353-116828616	0.393258	0.0985916
chr10:117045576-117045915	0.316547	0.655556
chr10:117396982-117397402	0.259259	0.705882
chr10:117432607-117433155	0.106557	0.427746
chr10:117531241-117532563	0.784314	0.0792683
chr10:117559377-117560014	0.723684	0.0225564
chr10:117647190-117647628	0.837037	0.129213
chr10:117709089-117709646	0.42029	0.223404
chr10:117746585-117747815	0.787234	0.0754717
chr10:117779747-117780907	0.958333	0.27027
chr10:117829706-117831232	0.808824	0.177778
chr10:117897689-117898380	0.6	0.0882353
chr10:117909198-117910914	0.775758	0.116279
chr10:117953611-117954414	0.903226	0.26087
chr10:118121156-118121935	0.287736	0.427083
chr10:119293436-119294845	0.917647	0.134752
chr10:119295054-119296156	0.955224	0.137931
chr10:120694391-120695011	0.152047	0.532787
chr10:120697458-120697921	0.0898876	0.587719
chr10:121367083-121367425	0.6	0.256637
chr10:121368899-121369302	0.583333	0.120301
chr10:121374123-121374672	0.708661	0.255605
chr10:121375441-121377407	0.844961	0.0727903
chr10:121419706-121420667	0.649123	0.0471204
chr10:121423558-121423922	0.739583	0.0645161
chr10:121435620-121435999	0.823529	0.140271
chr10:121501034-121501697	0.701031	0.125
chr10:121507615-121507927	0.870968	0.151515
chr10:121596656-121597077	0.133333	0.505495
chr10:125786522-125787126	0.121212	0.698113
chr10:126436846-126437819	0.909091	0.130952
chr10:126438645-126439277	0.692308	0.0666667
chr10:126980197-126980899	0.216418	0.617647
chr10:126987300-126989114	0.230769	0.525
chr10:127081526-127081942	0.268868	0.772152
chr10:127299705-127299930	0.942308	0.252747
chr10:127326714-127327127	0.26009	0.731517
chr10:127471232-127471972	0.025641	0.486034
chr10:127509977-127511013	0.121429	0.538462
chr10:127520519-127521017	0.8	0.205212
chr10:127602718-127604612	0.100719	0.539604
chr10:127605193-127605614	0.642857	0.232759
chr10:127605754-127606063	0.728571	0.17094
chr10:127660994-127661741	0.666667	0.315789
chr10:128262973-128263966	0.586207	0.131868
chr10:128715630-128716483	0.586207	0.207547
chr10:128746073-128747506	0.539326	0.16
chr11:3203489-3204581	0.886364	0.212121
chr11:4194354-4195983	0.5	0.149425
chr11:4222057-4222755	0.47205	0.0802469
chr11:4236399-4236771	0.796512	0.235294
chr11:4246770-4247596	0.75	0.121495
chr11:4803451-4804347	0.675926	0.141304
chr11:5056311-5056581	0.443548	0.137255
chr11:5149444-5150305	0.157895	0.456989
chr11:5158139-5158534	0.470238	0.0663507
chr11:5442894-5443671	0.242718	0.603448
chr11:5834642-5835368	0.436975	0.0920245
chr11:5870186-5870399	0.968504	0.221374
chr11:5897785-5898611	0.248869	0.701681
chr11:6017656-6019233	0.579365	0.111111
chr11:6020678-6021400	0.461111	0.175
chr11:6390012-6393081	0.735294	0.1
chr11:6518831-6519448	0.856	0.085
chr11:6559183-6560278	0.643678	0.163462
chr11:6586024-6588520	0.825641	0.091954
chr11:11505739-11506770	0.773585	0.0422535
chr11:11692273-11694866	0.536765	0.0463918
chr11:11715882-11718484	0.811594	0.16568
chr11:11725305-11727131	0.856322	0.0989583
chr11:11740598-11741932	0.87931	0.193548
chr11:17003951-17008584	0.595506	0.0268456
chr11:17165508-17167093	0.785714	0.186667
chr11:19963690-19963996	0.0465116	0.516129
chr11:19979187-19979653	0.206349	0.549763
chr11:20465176-20466411	0.622449	0.117647
chr11:20552980-20553906	0.803279	0.157895
chr11:22842472-22846205	0.431718	0.0881057
chr11:22848902-22856876	0.562691	0.161458
chr11:22938396-22939874	0.888889	0.230769
chr11:22971951-22972354	0.244444	0.479866
chr11:23704685-23706181	0.96	0.12987
chr11:23778475-23779448	0.785124	0.0192308
chr11:23976956-23977641	0.432692	0.174194
chr11:24131465-24134053	0.754717	0.217687
chr11:24138685-24139677	0.5	0.0201342
chr11:24141389-24142755	0.668712	0.104046
chr11:24144121-24144996	0.814371	0.166667
chr11:24255732-24256462	0.520468	0.133803
chr11:26585605-26587131	0.769231	0.113514
chr11:29786505-29788022	0.5125	0.0578512
chr11:30189279-30191088	0.647059	0.123711
chr11:31795163-31796620	0.0866142	0.457627
chr11:31824503-31825000	0.669118	0.192
chr11:32001589-32002476	0.152542	0.691176
chr11:32545405-32545853	0.552486	0.0677966
chr11:32554423-32555026	0.440367	0.216981
chr11:32587496-32588699	0.389706	0.0714286
chr11:34762120-34765188	0.82906	0.169231
chr11:34770036-34770837	0.8	0.191176
chr11:34771628-34774770	0.585635	0.123288
chr11:34775407-34776932	0.728571	0.142857
chr11:43343428-43344610	0.606557	0.228916
chr11:43387639-43388647	0.716312	0.116279
chr11:43652911-43653547	0.369697	0.174359
chr11:44546236-44546711	0.492308	0.0825688
chr11:44574596-44575737	0.57	0.0901639
chr11:44632050-44633094	0.838926	0.203704
chr11:44663249-44664732	0.8	0.247863
chr11:44708698-44710441	0.830508	0.0769231
chr11:44744150-44745284	0.859649	0.12
chr11:44761035-44761783	0.484848	0.0523256
chr11:44764182-44765741	0.76087	0.0560748
chr11:45546015-45546614	0.491803	0.0384615
chr11:46068809-46069639	0.201835	0.525926
chr11:46125168-46127602	0.668246	0.123288
chr11:46128293-46128740	0.604167	0.0568182
chr11:46265194-46265850	0.871795	0.05
chr11:46289128-46289817	0.918919	0.265487
chr11:46303831-46304738	0.387931	0.124031
chr11:46305670-46306686	0.313726	0.104938
chr11:46307173-46309580	0.746082	0.130548
chr11:46343787-46344752	0.0306122	0.408163
chr11:46372340-46373895	0.62037	0.147059
chr11:46698517-46699444	0.679245	0.056338
chr11:48838816-48840320	0.803922	0.162791
chr11:48842128-48843737	0.858824	0.0625
chr11:48854384-48855059	0.284553	0.657895
chr11:49086705-49088534	0.681818	0.038674
chr11:50421876-50422480	0.104348	0.572864
chr11:51264489-51265674	0.740741	0.0612245
chr11:51833255-51834035	0.8	0.225225
chr11:51843814-51845679	0.875622	0.176101
chr11:51936225-51938673	0.383333	0.108434
chr11:51943219-51943765	0.233083	0.526718
chr11:52011051-52011790	0.738095	0.206186
chr11:52274679-52275031	0.836207	0.174825
chr11:52284099-52284572	0.140625	0.512903
chr11:52299417-52300247	0.909605	0.0774648
chr11:53296922-53299163	0.682692	0.305263
chr11:53332252-53332676	0.696429	0.091954
chr11:53820767-53821109	0.728261	0.154362
chr11:53839218-53840810	0.640719	0.20339
chr11:53841520-53841881	0.568965	0.11828
chr11:54725775-54728821	0.59322	0.196532
chr11:54775449-54779070	0.662162	0.15
chr11:54935584-54936752	0.65	0.13253
chr11:54962795-54963574	0.663366	0.137405
chr11:54972160-54974492	0.541176	0.24
chr11:55015046-55016120	0.915254	0.201389
chr11:55073345-55073761	0.817391	0.0932203
chr11:55131246-55132404	0.548387	0.0430108
chr11:55418401-55419883	0.244898	0.547445
chr11:57951947-57953164	0.7	0.101266
chr11:58010758-58012348	0.755814	0.277778
chr11:58017288-58018985	0.825243	0.314286
chr11:58031286-58032053	0.671233	0.0814815
chr11:58096098-58096710	0.625	0.101449
chr11:58789578-58790822	0.493671	0.133333
chr11:58968777-58969291	0.609524	0.209302
chr11:59131514-59131851	0.402174	0.103261
chr11:59313280-59313658	0.447154	0.181818
chr11:59627714-59628047	0.6875	0.0930233
chr11:59894830-59895611	0.557522	0.056962
chr11:60073968-60074420	0.707792	0.166667
chr11:60107051-60108790	0.58642	0.176923
chr11:60140492-60140999	0.254902	0.78853
chr11:60177341-60177592	0	0.48
chr11:60189743-60190223	0.132075	0.724551
chr11:60305229-60306331	0.37037	0.142857
chr11:60384903-60385364	0.202614	0.426035
chr11:61112199-61112986	0.382353	0.0526316
chr11:61122461-61123304	0.384615	0.0173913
chr11:61126324-61128827	0.930502	0.0931507
chr11:61142922-61144700	0.552	0.0903614
chr11:61147517-61147577	0.25	0.857143
chr11:61212174-61212485	0.25	0.44
chr11:61639736-61640858	0.87931	0.137931
chr11:61644573-61646041	0.789474	0.117284
chr11:61646719-61651254	0.624161	0.14248
chr11:61653417-61661380	0.768262	0.114786
chr11:62012188-62013631	0.679389	0.185841
chr11:62560596-62560985	0.218638	0.574257
chr11:62646112-62647310	0.0481928	0.419643
chr11:62911114-62911713	0.594595	0.153846
chr11:67479219-67481048	0.564516	0.180556
chr11:67571077-67571519	0.808824	0.239437
chr11:67673101-67673373	0.938272	0.144068
chr11:68012287-68012671	0.921348	0.183673
chr11:68198658-68199269	0.734375	0.306306
chr11:68203650-68204189	0.763636	0.163462
chr11:68270831-68271448	0.603015	0.214286
chr11:68500832-68501272	0.8	0.0526316
chr11:69060849-69061336	0.232558	0.637097
chr11:69119608-69120213	0.22807	0.580952
chr11:69236669-69237233	0.206897	0.503937
chr11:69322718-69323182	0.45098	0.0127389
chr11:69774472-69775415	0.706897	0.0902256
chr11:69850829-69851288	0.209677	0.447619
chr11:69970028-69971048	0.930693	0.22807
chr11:70226485-70226603	0.29	0.858974
chr11:70226718-70227021	0.246212	0.780899
chr11:70437333-70438132	0.220183	0.620155
chr11:70520039-70520292	0.25	0.60199
chr11:70520341-70520515	0.311828	0.619318
chr11:70650167-70652185	0.590164	0.164634
chr11:70765778-70766383	0.556604	0.0888889
chr11:70788346-70792004	0.638225	0.15534
chr11:70804802-70805969	0.168675	0.412935
chr11:70811954-70812347	0.710843	0.291262
chr11:71943386-71945056	0.495327	0.194444
chr11:72070437-72070998	0.774194	0.217877
chr11:72445574-72445967	0.921053	0.256637
chr11:72458021-72458445	0.243056	0.780702
chr11:72469374-72470755	0.144928	0.406452
chr11:72917185-72917817	0.698276	0.0454545
chr11:72952693-72954778	0.68018	0.0807175
chr11:72986815-72987653	0.504505	0.153846
chr11:72998101-72999324	0.141176	0.480769
chr11:74525277-74525996	0.833333	0.29771
chr11:74532463-74534082	0.584071	0.204918
chr11:74536120-74536971	0.767296	0.264045
chr11:75318643-75319454	0.918919	0.152047
chr11:75560038-75561009	0.576271	0.139535
chr11:75572234-75573006	0.111842	0.570621
chr11:75734151-75738811	0.672	0.143885
chr11:75826911-75827829	0.604167	0.28125
chr11:75835707-75836078	0.746835	0.104651
chr11:76805184-76806555	0.863014	0.182927
chr11:76808345-76808870	0.849057	0.291139
chr11:77513965-77514464	0.209581	0.55
chr11:77893533-77894282	0.207792	0.525
chr11:78119899-78120396	0.152778	0.442105
chr11:78179203-78179845	0.109091	0.486957
chr11:78347898-78348593	0.587719	0.116788
chr11:78825571-78826198	0.593023	0.247788
chr11:78919792-78920972	0.479592	0.218045
chr11:78983259-78984341	0.453901	0.256198
chr11:79033696-79034073	0.10687	0.626087
chr11:79088079-79088747	0.162791	0.655738
chr11:79103154-79104259	0.699482	0.138462
chr11:79207493-79208837	0.620968	0.0347222
chr11:79305758-79307200	0.0984849	0.39604
chr11:79528434-79529700	0.732558	0.133929
chr11:79530916-79531372	0.604938	0.11828
chr11:79652915-79653571	0.505618	0.0816327
chr11:79675949-79676866	0.931373	0.115044
chr11:79678277-79679197	0.823256	0.176
chr11:79684963-79685435	0.88	0.258993
chr11:79710380-79710878	0.335821	0.650273
chr11:80077947-80079392	0.6	0.137615
chr11:80503935-80505335	0.0924855	0.476636
chr11:80665805-80666858	0.883721	0.152672
chr11:81902100-81903366	0.61194	0.0212766
chr11:83063851-83065519	0.576923	0.0416667
chr11:83454329-83455335	0.116883	0.457447
chr11:83834050-83834460	0.460784	0.172131
chr11:85525009-85526892	0.240816	0.566667
chr11:85827343-85827776	0.179775	0.611111
chr11:86398861-86400283	0.656085	0.133971
chr11:86409690-86410856	0.534483	0.137931
chr11:86412621-86412881	0.897959	0.319444
chr11:86428717-86429686	0.853659	0.14
chr11:86578635-86579457	0.482269	0.191358
chr11:86580029-86581229	0.762431	0.08
chr11:86582015-86584526	0.64977	0.167857
chr11:86733914-86735714	0.910448	0.198347
chr11:86737431-86738136	0.880952	0.123077
chr11:86841363-86841799	0.712329	0.115044
chr11:86893108-86893884	0.811321	0.0955882
chr11:86906805-86910735	0.829268	0.187919
chr11:87596000-87597036	0.813333	0.173469
chr11:87689500-87690757	0.676617	0.0639269
chr11:87719635-87721325	0.587755	0.117264
chr11:87744376-87746479	0.606335	0.0877863
chr11:87778407-87778749	0.193878	0.564885
chr11:88117537-88118101	0.193548	0.471154
chr11:88139010-88139400	0.117241	0.482927
chr11:88169763-88170000	0.232877	0.709677
chr11:88493602-88494377	0.653846	0.209459
chr11:88497552-88498312	0.869281	0.170732
chr11:88510207-88510854	0.218487	0.523256
chr11:88516208-88517443	0.795918	0.156028
chr11:88614591-88615447	0.577778	0.0285714
chr11:88697158-88697816	0.29703	0.690323
chr11:88820556-88821282	0.266667	0.494253
chr11:88981156-88981782	0.418301	0.19697
chr11:89079736-89080425	0.632353	0.05
chr11:89097309-89098183	0.888889	0.0909091
chr11:90245128-90246296	0.633333	0.142857
chr11:90246764-90248522	0.757576	0.193182
chr11:90263596-90264658	0.763359	0.0952381
chr11:95034984-95035274	0.757009	0.116883
chr11:95122555-95123698	0.198582	0.544681
chr11:95353667-95355563	0.372294	0.0835821
chr11:95596530-95597040	0.217822	0.609091
chr11:95597805-95598465	0.28	0.511737
chr11:95687255-95687766	0.247423	0.771739
chr11:95749677-95750042	0.0909091	0.683417
chr11:95869826-95870492	0.559322	0.0537634
chr11:96289989-96291344	0.294574	0.592965
chr11:96301049-96303077	0.261456	0.60114
chr11:96332774-96332924	0.0574713	0.47907
chr11:96342025-96342136	0	0.426667
chr11:96343776-96344338	0.211009	0.574879
chr11:96413238-96413958	0.133858	0.318841
chr11:96579027-96579237	0.171429	0.445312
chr11:96774220-96776691	0.752852	0.180685
chr11:96996166-96997198	0.478723	0.11194
chr11:97052017-97052618	0.353982	0.0952381
chr11:97321483-97322482	0.918919	0.214286
chr11:97500137-97500312	0.25	0.700599
chr11:97603947-97604082	0.494253	0.0601504
chr11:97627434-97628130	0.339506	0.656085
chr11:97635381-97635756	0.865169	0.0263158
chr11:97683669-97685311	0.553333	0.149606
chr11:97717961-97718387	0.666667	0.198473
chr11:97728350-97729121	0.183007	0.659686
chr11:97742705-97743272	0.469565	0.177778
chr11:97798287-97798738	0.272727	0.649485
chr11:98349920-98350686	0.299213	0.593333
chr11:98367043-98367783	0.144578	0.688525
chr11:98445959-98446719	0.125	0.666667
chr11:98446959-98448418	0.168168	0.524917
chr11:98450111-98450639	0.802469	0.299145
chr11:98459855-98461572	0.672956	0.191667
chr11:98461920-98464268	0.814433	0.184127
chr11:98469904-98471494	0.729614	0.114894
chr11:98474441-98475477	0.90991	0.198413
chr11:98475883-98477847	0.686391	0.0478723
chr11:98479011-98480046	0.652542	0.0309278
chr11:98493425-98494541	0.674157	0.0888889
chr11:98497404-98497937	0.421053	0.0446429
chr11:98514797-98516154	0.806723	0.137097
chr11:98541593-98544974	0.636986	0.138462
chr11:98546875-98548330	0.712871	0.0731707
chr11:98549812-98550547	0.674699	0.010101
chr11:98710491-98711285	0.0986842	0.396825
chr11:98768254-98768542	0.123077	0.47012
chr11:98770215-98770780	0.71875	0.155844
chr11:98776498-98777624	0.183908	0.595041
chr11:98917468-98918579	0.160173	0.498246
chr11:98924819-98925474	0.228571	0.583333
chr11:98925599-98926513	0.09375	0.789062
chr11:98936380-98936720	0.0674157	0.47561
chr11:98939949-98940795	0.441441	0.0733945
chr11:98949202-98950204	0.648352	0.0745342
chr11:99142527-99144212	0.141304	0.673993
chr11:99144720-99145043	0.664557	0.0797546
chr11:99146940-99148653	0.101887	0.769565
chr11:99166085-99166931	0.728261	0.172414
chr11:99170540-99171142	0.472727	0.0408163
chr11:99182489-99182994	0.105263	0.447917
chr11:99186697-99187905	0.804348	0.188235
chr11:100395334-100395923	0.22619	0.588235
chr11:100575578-100579742	0.854342	0.15515
chr11:100580322-100580898	0.9375	0.0726257
chr11:100581829-100585687	0.836735	0.119221
chr11:100597801-100599186	0.895425	0.128492
chr11:100703197-100704586	0.735537	0.205882
chr11:100757574-100757853	0.714286	0.0277778
chr11:100821683-100822365	0.688	0.338235
chr11:100897437-100898674	0.920354	0.156522
chr11:100930939-100932183	0.533333	0.0608696
chr11:101078958-101079555	0.282486	0.603846
chr11:101167483-101169699	0.279176	0.5075
chr11:101178550-101179222	0.669014	0.0909091
chr11:101925348-101926239	0.616438	0.166667
chr11:102221998-102222865	0.578512	0.172131
chr11:102224734-102225155	0.240816	0.469484
chr11:102432818-102434921	0.568376	0.146067
chr11:102438653-102438825	0.247191	0.512346
chr11:102607031-102607706	0.191489	0.523438
chr11:103080228-103080352	0.122807	0.595041
chr11:103093445-103094017	0.566038	0.210526
chr11:103103698-103105129	0.7625	0.175373
chr11:103111916-103112576	0.138249	0.493878
chr11:103172926-103174387	0.627451	0.160714
chr11:103176466-103177964	0.59589	0.127907
chr11:103263902-103266226	0.5	0.0793651
chr11:103345307-103347316	0.454054	0.0478469
chr11:103373752-103374547	0.717557	0.0666667
chr11:104013109-104014297	0.906433	0.0575916
chr11:104029003-104029935	0.638298	0.223881
chr11:105385216-105385568	0.962963	0.234568
chr11:106179815-106181193	0.929078	0.195402
chr11:106200847-106202831	0.801242	0.111702
chr11:106310693-106313703	0.76875	0.0863874
chr11:106318963-106319763	0.72973	0.136752
chr11:106325258-106326147	0.596491	0.133333
chr11:106544432-106545346	0.541284	0.125714
chr11:106564137-106565514	0.215278	0.462687
chr11:106659402-106661269	0.308511	0.669604
chr11:106679981-106680442	0.983871	0.123596
chr11:106760638-106761827	0.643564	0.372727
chr11:106785408-106787059	0.847826	0.341772
chr11:107029559-107030137	0.489011	0.21393
chr11:107106845-107107795	0.52381	0.244604
chr11:107299046-107300110	0.852273	0.141892
chr11:107720563-107721096	0.754386	0.173913
chr11:108032621-108032932	0.0983607	0.475248
chr11:108036416-108036893	0.135135	0.705882
chr11:108154130-108155401	0.558824	0.229508
chr11:108200436-108201094	0.903226	0.0535714
chr11:108214753-108215956	0.459459	0.128342
chr11:108271245-108271709	0.776316	0.182796
chr11:108272632-108273421	0.472727	0.124031
chr11:109363984-109365670	0.768	0.116279
chr11:109410315-109410903	0.964286	0.191667
chr11:109420480-109421557	0.62963	0.136364
chr11:109431550-109433547	0.640625	0.11985
chr11:109479860-109480433	0.477273	0.145299
chr11:109587538-109588286	0.555556	0.170732
chr11:110371908-110372700	0.709091	0.112676
chr11:110429308-110430652	0.830508	0.0744681
chr11:110961732-110962506	0.583333	0.0862069
chr11:112977746-112979086	0.253731	0.532258
chr11:113284760-113285751	0.895349	0.241509
chr11:113490904-113491718	0.117647	0.525424
chr11:113651102-113651585	0.648	0.232143
chr11:113691522-113692362	0.788462	0.264151
chr11:113709280-113709539	0.297297	0.711864
chr11:113747047-113747410	0.142857	0.446809
chr11:114168175-114168509	0.871795	0.00917431
chr11:114185796-114186345	0.68	0.0965517
chr11:114740918-114741278	0.805556	0.285714
chr11:115099675-115100953	0.688	0.0555556
chr11:115101331-115103749	0.867725	0.113725
chr11:115131992-115133660	0.848837	0.239583
chr11:115150657-115152091	0.487013	0.227979
chr11:115223575-115224127	0.234973	0.71875
chr11:115436115-115436451	0.107843	0.516556
chr11:115518781-115519202	0.714286	0.0652174
chr11:115600800-115601788	0.706522	0.102041
chr11:115625779-115627481	0.832258	0.222222
chr11:115629903-115631106	0.896226	0.133721
chr11:115631850-115633258	0.732484	0.137725
chr11:115642972-115643738	0.753731	0.145349
chr11:115644338-115644780	0.912088	0.191667
chr11:115645155-115646838	0.905172	0.164286
chr11:115674108-115674506	0.522222	0.0916031
chr11:115676788-115677809	0.710744	0.135593
chr11:115705235-115707073	0.7	0.108108
chr11:115899649-115900445	0.223958	0.570213
chr11:115911070-115912006	0.111111	0.551282
chr11:115928956-115930864	0.632184	0.0858896
chr11:116061434-116062001	0.920732	0.178771
chr11:116101811-116102329	0.232759	0.59854
chr11:116222819-116223135	0.195652	0.464435
chr11:116405797-116406898	0.722222	0.0438247
chr11:116439389-116440191	0.627586	0.14557
chr11:116498709-116499067	0.320611	0.610465
chr11:117028738-117029262	0.484615	0.137681
chr11:117194521-117194805	0.732394	0.285714
chr11:117307945-117309155	0.15814	0.637755
chr11:117479213-117479806	0.313433	0.714286
chr11:117569738-117570175	0.447368	0.111111
chr11:117606440-117607019	0.135593	0.473214
chr11:117685606-117686507	0.538462	0.116279
chr11:117775626-117776238	0.586667	0.215686
chr11:117826858-117829109	0.619277	0.126168
chr11:117888995-117889673	0.215054	0.574194
chr11:117918642-117919416	0.507042	0.0867052
chr11:117974190-117974781	0.163043	0.631579
chr11:118014377-118014958	0.403727	0.116564
chr11:118015209-118015706	0.594828	0.0923077
chr11:118244436-118246054	0.672	0.26087
chr11:118276282-118277065	0.933333	0.0809524
chr11:119037405-119037674	0.262136	0.664452
chr11:119125090-119125635	0.469194	0.212329
chr11:119129775-119130616	0.197248	0.515038
chr11:119132417-119133657	0.191176	0.62406
chr11:119143228-119144205	0.852518	0.133333
chr11:119150338-119151197	0.658009	0.156584
chr11:119157525-119157920	0.702381	0.198718
chr11:119159715-119160356	0.627451	0.279661
chr11:119163303-119163951	0.793103	0.115385
chr11:119190959-119191613	0.7	0.268817
chr11:119215357-119215555	0.581395	0.120805
chr11:119266127-119266679	0.745098	0.151163
chr11:119855398-119856248	0.206522	0.626374
chr11:119856613-119857090	0.163462	0.504425
chr11:119932114-119932682	0.106383	0.65942
chr11:119933998-119935407	0.582222	0.117647
chr11:119937673-119938335	0.47619	0.0542169
chr11:120019576-120020062	0.425197	0.140845
chr11:120350741-120351471	0.660819	0.344371
chr11:120901834-120902720	0.876068	0.242647
chr11:121830386-121830717	0.198068	0.442997
chr12:3359365-3360540	0.662162	0.157895
chr12:3892544-3893206	0.0361446	0.495935
chr12:4211125-4211503	0.446281	0.0606061
chr12:4605628-4607162	0.638889	0
chr12:8299962-8301298	0.236181	0.467742
chr12:8829125-8829931	0.746988	0.103774
chr12:9040290-9041067	0.702128	0.137255
chr12:12302361-12303723	0.652174	0.230769
chr12:16382466-16383267	0.807692	0.184211
chr12:16383875-16386184	0.775	0.137931
chr12:16506917-16507736	0.461039	0.147287
chr12:17411519-17412777	0.549451	0.0534351
chr12:17993316-17993755	0.105634	0.404908
chr12:18386824-18387527	0.146154	0.492647
chr12:18853314-18854550	0.259868	0.570201
chr12:19175818-19176560	0.245856	0.474227
chr12:19288632-19288698	0.037037	0.591837
chr12:19882133-19882366	0.325843	0.579268
chr12:19953844-19954369	0.166667	0.551351
chr12:19954397-19954654	0.246479	0.582645
chr12:20312164-20312712	0.233083	0.489443
chr12:20815185-20815381	0.28972	0.626374
chr12:21171978-21172621	0.525253	0.0729167
chr12:21778493-21778841	0.065	0.502591
chr12:21899093-21899499	0.27	0.593458
chr12:22029954-22030773	0.182741	0.458333
chr12:22466228-22466545	0.2	0.666667
chr12:23634438-23634513	0.145455	0.527473
chr12:23634572-23634954	0.191617	0.469767
chr12:23800437-23801019	0.103604	0.494505
chr12:24633944-24635329	0.761905	0.145455
chr12:25165589-25166706	0.632075	0.179775
chr12:25239779-25240660	0.10559	0.452703
chr12:28726277-28727559	0.865672	0.0882353
chr12:32008916-32010149	0.115385	0.594059
chr12:32146509-32147035	0.846154	0.0833333
chr12:32200485-32202263	0.744828	0.127796
chr12:32203122-32204166	0.879121	0.108108
chr12:33158180-33158688	0.6	0.227273
chr12:33159958-33160526	0.819277	0.196262
chr12:33165207-33165489	0.841584	0.0869565
chr12:33169529-33170592	0.717949	0.128049
chr12:33182708-33183552	0.673913	0.186916
chr12:33325215-33325799	0.107527	0.477273
chr12:34498447-34499613	0.72093	0.152174
chr12:34527198-34529591	0.656716	0.106796
chr12:34801190-34802841	0.877193	0.152542
chr12:35530369-35533363	0.75641	0.121212
chr12:35710477-35713519	0.688235	0.159624
chr12:36036801-36037122	0.914894	0.222222
chr12:36040089-36041581	0.5625	0.210526
chr12:41044517-41045258	0.92	0.242424
chr12:44241110-44243150	0.654206	0.0877193
chr12:51865834-51866759	0.746988	0.177419
chr12:53168424-53169115	0.794118	0.111111
chr12:54993288-54993985	0.5	0.0707965
chr12:54996665-54997280	0.821429	0.150943
chr12:55016338-55017597	0.495327	0.1
chr12:55392695-55393170	0.730769	0.2125
chr12:55450382-55450726	0.135417	0.447059
chr12:55464562-55465636	0.746667	0.00581395
chr12:55486979-55487504	0.834711	0.296
chr12:55489134-55491526	0.834437	0.151351
chr12:59216419-59218620	0.782609	0.215385
chr12:69374682-69377114	0.862069	0.277778
chr12:69377993-69379489	0.855072	0.0470588
chr12:69402543-69403129	0.953271	0.140496
chr12:69417561-69418361	0.372093	0.0990991
chr12:69418985-69419816	0.626984	0.122807
chr12:69474027-69475007	0.546763	0.107143
chr12:69513103-69514267	0.528571	0.121622
chr12:69539213-69540126	0.447853	0.13245
chr12:69544354-69545949	0.673759	0.0888889
chr12:69683066-69683680	0.706897	0.22449
chr12:69908349-69908720	0.28	0.583333
chr12:70108000-70110072	0.698413	0.24375
chr12:70192398-70192701	0.239316	0.567376
chr12:73342104-73342729	0.0462963	0.419847
chr12:73345250-73345454	0.178947	0.524194
chr12:73793873-73794656	0.375	0.0879121
chr12:73888145-73889912	0.948718	0.24359
chr12:75449337-75450406	0.60177	0.148649
chr12:75726398-75728019	0.699248	0.0761905
chr12:76081406-76082065	0.157895	0.575581
chr12:76086686-76087386	0.668269	0.154229
chr12:76307859-76308653	0.936364	0.0576923
chr12:76326617-76326918	0.926316	0.201258
chr12:76375105-76376700	0.704225	0.217391
chr12:76415700-76416715	0.575472	0.158273
chr12:76417583-76418007	0.177866	0.665455
chr12:76531956-76532672	0.140187	0.547945
chr12:76546647-76547530	0.252874	0.593985
chr12:76593786-76594540	0.464646	0.103774
chr12:76935796-76936137	0.866667	0.302752
chr12:76957354-76958245	0.479167	0.0789474
chr12:77537147-77538590	0.0873016	0.516949
chr12:79441223-79442849	0.596639	0.165138
chr12:79750910-79752072	0.434483	0.0988372
chr12:79837946-79839518	0.277419	0.591304
chr12:79898204-79898858	0.175	0.433735
chr12:79959766-79960819	0.759036	0.228916
chr12:79974599-79975701	0.858896	0.117647
chr12:80004858-80006128	0.819549	0.18125
chr12:80054385-80056466	0.614583	0.166667
chr12:80065024-80065557	0.635135	0.104651
chr12:80067913-80069848	0.72807	0.220472
chr12:80110101-80110763	0.822086	0.222222
chr12:80116254-80117684	0.678832	0.111801
chr12:80121422-80122869	0.740741	0.145631
chr12:80131425-80132340	0.715447	0.0684932
chr12:80230026-80230557	0.206897	0.525253
chr12:80271531-80273486	0.584746	0.121795
chr12:80991049-80991948	0.75641	0.295238
chr12:80992129-80993100	0.7	0.0915033
chr12:81750528-81751433	0.556604	0.197917
chr12:81971198-81971663	0.679487	0.293706
chr12:82189465-82190163	0.603774	0.0650406
chr12:82245491-82246179	0.619565	0.221374
chr12:82284301-82285920	0.826923	0.0967742
chr12:82295187-82296032	0.569231	0.015873
chr12:84038246-84038527	0.194175	0.5
chr12:84038702-84038839	0	0.516129
chr12:84177757-84179266	0.693182	0.245614
chr12:84180621-84181718	0.597122	0.0921986
chr12:84188913-84189351	0.627119	0.266129
chr12:84189822-84190776	0.582734	0.145
chr12:84201390-84203123	0.696498	0.0723192
chr12:84203307-84204124	0.755814	0.0720721
chr12:84245682-84246782	0.559524	0.230089
chr12:84750707-84751166	0.0416667	0.388889
chr12:84968968-84970196	0.504274	0.119565
chr12:85471755-85472081	0.156627	0.673077
chr12:85475502-85476050	0.306931	0.766355
chr12:85602833-85603198	0.024	0.35
chr12:86881936-86882361	0.169492	0.666667
chr12:86949837-86950869	0.877358	0.170543
chr12:91802838-91804712	0.829932	0.0295858
chr12:91806286-91807477	0.839286	0.170455
chr12:98268523-98269433	0.462963	0.0238095
chr12:99194206-99194482	0.914286	0.226804
chr12:99406637-99407802	0.558824	0.0895522
chr12:99571785-99572518	0.933824	0.050505
chr12:99609128-99609377	0.818182	0.135593
chr12:99609842-99611264	0.93662	0.0613208
chr12:99612415-99613221	0.753623	0.224299
chr12:99617407-99618235	0.938144	0.244444
chr12:99633668-99633982	0.159574	0.516484
chr12:99646851-99647880	0.702703	0.245902
chr12:99992417-99992664	0.875	0.0759494
chr12:100204423-100205536	0.921348	0.117647
chr12:100210638-100212743	0.653543	0.222222
chr12:100318156-100318692	0.752941	0.295455
chr12:100406024-100406372	0.228916	0.504
chr12:100527191-100527741	0.634409	0.157895
chr12:100773241-100773679	0.693182	0.137931
chr12:100839106-100839840	0.518182	0.150442
chr12:100857435-100858277	0.428571	0.11215
chr12:100928444-100928856	0.833333	0.105691
chr12:100985141-100985688	0.827957	0.15
chr12:100988462-100989238	0.55814	0.10625
chr12:100992519-100994864	0.830189	0.107692
chr12:100995770-100997403	0.885965	0.166667
chr12:101005479-101006188	0.803922	0.118056
chr12:101007420-101008909	0.515625	0.0905512
chr12:101010160-101011507	0.867647	0.230769
chr12:101013092-101015011	0.72	0.156364
chr12:101017441-101017865	0.895833	0.285714
chr12:101020175-101020725	0.697674	0.277228
chr12:101977889-101980523	0.638889	0.201389
chr12:102284026-102284667	0.224599	0.578616
chr12:102354347-102357237	0.658163	0.135802
chr12:102363200-102363906	0.88	0.0618557
chr12:102366490-102368113	0.688679	0.141791
chr12:102368846-102369754	0.601307	0.0542169
chr12:102375149-102376362	0.854369	0.290698
chr12:102437704-102439091	0.584615	0.144444
chr12:102567845-102568608	0.827338	0.101911
chr12:102672830-102673754	0.633803	0.162162
chr12:102690475-102691222	0.923077	0.281553
chr12:102694528-102696200	0.710526	0.144201
chr12:103338235-103338805	0.109489	0.653226
chr12:103347376-103347881	0.104839	0.477876
chr12:103361079-103361725	0.815385	0.173913
chr12:104994786-104996154	0.56	0.130137
chr12:105019318-105019803	0.636364	0.193548
chr12:105761184-105761596	0.777778	0.0392157
chr12:105869393-105869993	0.220588	0.533835
chr12:108205035-108205254	0.779661	0.247619
chr12:108500113-108501134	0.551724	0.299492
chr12:108641496-108642447	0.592593	0.228261
chr12:109033490-109033733	0.25641	0.569061
chr12:109034039-109034133	0.298969	0.859649
chr12:109054367-109054749	0.243243	0.699029
chr12:110813202-110814183	0.742739	0.18315
chr12:110854696-110855605	0.71028	0.216718
chr12:111284676-111285001	0.24	0.580153
chr12:111324557-111325204	0.969432	0.257627
chr12:111326119-111326623	0.9	0.1375
chr12:111768288-111768734	0.855072	0.032967
chr12:111875774-111876180	0.859155	0.3
chr12:111945488-111947003	0.181818	0.380597
chr12:112298145-112298517	0.92381	0.184971
chr12:112335257-112336432	0.794737	0.173913
chr12:112338878-112339522	0.931507	0.276316
chr12:112350032-112350806	0.872727	0.238318
chr12:112449141-112450013	0.53719	0.0989011
chr12:112585919-112587439	0.807229	0.183784
chr12:112632260-112634021	0.569106	0.219672
chr12:112700519-112701008	0.287671	0.496622
chr12:112760307-112761633	0.492063	0.142857
chr12:112793586-112794839	0.807487	0.220588
chr12:112797531-112798521	0.64881	0.0807175
chr12:112861099-112863308	0.745	0.0313901
chr12:112869682-112870544	0.152466	0.601375
chr12:112885496-112886100	0.654545	0.191489
chr12:113142421-113143032	0.216	0.61413
chr12:113148539-113150232	0.497778	0.212121
chr12:113154098-113155232	0.781513	0.2
chr12:113226361-113228037	0.7375	0.217391
chr12:113256393-113257733	0.869565	0.180723
chr12:113417889-113424243	0.867203	0.139113
chr12:113480816-113485316	0.69378	0.192308
chr12:117077680-117078188	0.588889	0.173913
chr12:117273451-117273784	0.517241	0.117647
chr12:117628500-117629393	0.526316	0.20915
chr13:3636820-3637094	0.653846	0.0266667
chr13:3907246-3908798	0.8	0.213675
chr13:5713380-5714526	0.555556	0.0308642
chr13:5802784-5803788	0.210526	0.648
chr13:6632441-6633562	0.623932	0.0714286
chr13:6633884-6634492	0.77451	0.264706
chr13:9149569-9150407	0.592593	0.12766
chr13:12540199-12540490	0.47541	0.0283019
chr13:12560717-12562545	0.746032	0.120879
chr13:12566404-12568873	0.801887	0.0822785
chr13:12569678-12570401	0.661017	0.103448
chr13:12574915-12575426	0.454545	0.0786517
chr13:12626786-12628433	0.775362	0.130435
chr13:12717257-12720544	0.72	0.104651
chr13:13371250-13372125	0.850575	0.228814
chr13:13483981-13485191	0.580645	0.165049
chr13:20124723-20126112	0.716535	0.0751174
chr13:20134881-20135625	0.808219	0.0957447
chr13:20370972-20371814	0.851064	0.097561
chr13:20375757-20377667	0.792453	0.242105
chr13:21171173-21171469	0.170213	0.632812
chr13:21446643-21447112	0.953488	0.121212
chr13:21906494-21907956	0.139303	0.743169
chr13:21913967-21914351	0.0972222	0.566667
chr13:21925010-21925459	0.107527	0.622449
chr13:21933815-21934531	0.116788	0.621795
chr13:23425739-23426999	0.225352	0.735294
chr13:23459533-23460112	0.207792	0.705882
chr13:23497793-23498120	0.134615	0.663265
chr13:23505454-23506097	0.111111	0.525
chr13:23506609-23507786	0.229508	0.697674
chr13:23522079-23523028	0.25	0.8125
chr13:24203405-24206654	0.755556	0.0574163
chr13:24417028-24420117	0.767327	0.244444
chr13:24480489-24480942	0.866667	0.212121
chr13:24486746-24487814	0.686275	0.00724638
chr13:24511962-24512719	0.472222	0.136691
chr13:24553221-24554483	0.859649	0.12963
chr13:24615343-24616849	0.51773	0.147727
chr13:24632875-24634400	0.630252	0.228571
chr13:28881034-28882363	0.630631	0.226562
chr13:28991386-28992568	0.519608	0.216418
chr13:29109120-29109699	0.83908	0.23622
chr13:29960743-29961535	0.933333	0.0897436
chr13:30688138-30688716	0.5	0.113402
chr13:30715012-30715877	0.84466	0.129032
chr13:30723867-30725013	0.671053	0.112676
chr13:30726998-30729161	0.870968	0.188811
chr13:30729752-30730689	0.704918	0.10687
chr13:30736545-30738714	0.81457	0.134615
chr13:30747370-30748780	0.611842	0.08
chr13:30759002-30759448	0.868852	0.185185
chr13:30760261-30761943	0.445	0.0261438
chr13:30985771-30986635	0.454545	0.320988
chr13:31312868-31313631	0.575	0.153226
chr13:31665063-31666109	0.651515	0.155844
chr13:32825626-32826294	0.661972	0.05
chr13:34653366-34653825	0.195122	0.576471
chr13:37311761-37311869	0.303922	0.772727
chr13:37344878-37347865	0.757895	0.0572519
chr13:37440884-37442291	0.0769231	0.659091
chr13:37483206-37484245	0.108974	0.561404
chr13:37650766-37651415	0.59322	0.268817
chr13:37832680-37833625	0.428571	0.0973451
chr13:37862493-37863834	0.210191	0.527397
chr13:37870290-37870882	0.0945946	0.458824
chr13:37879650-37881092	0.169697	0.416058
chr13:37966355-37967176	0.877049	0.119497
chr13:38503134-38504655	0.684825	0.167665
chr13:38507792-38508467	0.877193	0.183486
chr13:38522375-38523328	0.90625	0.15
chr13:40736032-40736203	0.101266	0.720588
chr13:41105559-41105876	0.401709	0.161905
chr13:41114045-41114415	0.286624	0.490066
chr13:41345479-41346251	0.14	0.5
chr13:41372700-41373588	0.425926	0.0394737
chr13:41484031-41485808	0.700855	0.105769
chr13:41760535-41760892	0.7	0.0379747
chr13:41897228-41898146	0.54717	0.138298
chr13:41899838-41900501	0.926829	0.164706
chr13:41907356-41908103	0.911111	0.0987654
chr13:42103399-42105132	0.471429	0.0465116
chr13:43200933-43201317	0.633987	0.236162
chr13:43217157-43218001	0.136054	0.583333
chr13:43242813-43243940	0.77907	0.173469
chr13:43399283-43400163	0.619469	0.297297
chr13:43432370-43434514	0.904762	0.2
chr13:43476343-43478707	0.818182	0.277311
chr13:43540043-43540769	0.133333	0.587838
chr13:43549253-43550235	0.469565	0.157895
chr13:43752076-43752807	0.64557	0.0526316
chr13:43762766-43763221	0.820513	0.0322581
chr13:43767389-43769481	0.743363	0.191781
chr13:43777091-43779539	0.510989	0.0934579
chr13:43785531-43786165	0.6	0.040404
chr13:43786623-43789572	0.576577	0.0792453
chr13:43898563-43899842	0.504951	0.164948
chr13:43900673-43901073	0.446809	0.0425532
chr13:43962151-43963633	0.891304	0.288136
chr13:44026148-44026807	0.166667	0.616279
chr13:44151996-44152862	0.9375	0.225806
chr13:44228579-44229234	0.333333	0.714286
chr13:44320899-44321242	0.746988	0.166667
chr13:44375541-44376197	0.267327	0.553398
chr13:44538084-44538617	0.780488	0.153846
chr13:44556508-44557009	0.925	0.194444
chr13:44557999-44558709	0.798817	0.0888889
chr13:44634877-44635394	0.174603	0.709677
chr13:44811071-44811935	0.477273	0.115385
chr13:45397458-45398069	0.783784	0.168831
chr13:45454598-45455418	0.0714286	0.58209
chr13:45831175-45833407	0.794326	0.0871795
chr13:45836723-45838221	0.902655	0.0853659
chr13:45851881-45854231	0.842857	0.240964
chr13:45861132-45862482	0.843284	0.147059
chr13:45871700-45873466	0.73743	0.128319
chr13:45875567-45877689	0.676923	0.180851
chr13:45882952-45886401	0.648438	0.0853659
chr13:45906150-45908234	0.376543	0.0655022
chr13:45935812-45936538	0.810345	0.141732
chr13:46023129-46023710	0.690476	0.217949
chr13:46098564-46098921	0.907407	0.075
chr13:46749347-46749909	0.891892	0.178295
chr13:48577074-48578230	0.541401	0.142857
chr13:48782946-48783283	0.403226	0.132075
chr13:48856871-48857792	0.590476	0.0381679
chr13:48868559-48869654	0.268519	0.631579
chr13:49224526-49225866	0.628049	0.15625
chr13:51106422-51108446	0.708861	0.0598291
chr13:51274272-51275259	0.489583	0.049505
chr13:51397886-51398944	0.662791	0.112245
chr13:51407729-51408393	0.129944	0.604651
chr13:51732192-51733304	0.71223	0.0943396
chr13:51754024-51755112	0.575	0.148649
chr13:51800979-51801327	0.05	0.429907
chr13:51918939-51919265	0.536585	0.169643
chr13:52070958-52071526	0.166667	0.554622
chr13:52079348-52079975	0.238462	0.716814
chr13:52083403-52085052	0.561905	0.106557
chr13:52139244-52139837	0.533835	0.173913
chr13:52448946-52449228	0.866667	0.183908
chr13:52533741-52536626	0.511364	0.0792453
chr13:52564968-52565897	0.471074	0.0964912
chr13:52587154-52588659	0.842105	0.27027
chr13:52597588-52603807	0.730198	0.157258
chr13:52636346-52636940	0.93913	0.16
chr13:52913840-52914688	0.642857	0.0480769
chr13:52919607-52921395	0.907631	0.16791
chr13:53501145-53502558	0.266667	0.559055
chr13:54381284-54382458	0.48366	0.149701
chr13:54792317-54793132	0.142105	0.365269
chr13:54883514-54885286	0.715789	0.0917431
chr13:54887514-54887909	0.13253	0.729167
chr13:55022594-55023075	0.743902	0.0864198
chr13:55414768-55415419	0.201102	0.482759
chr13:55446197-55448533	0.569149	0.0441767
chr13:55449184-55449772	0.75	0.0841122
chr13:55449935-55450674	0.872881	0.106918
chr13:56175735-56176572	0.188525	0.454545
chr13:58116688-58117967	0.745763	0.0888889
chr13:63246068-63247446	0.789916	0.0914634
chr13:63248830-63250473	0.672	0.119205
chr13:63278775-63279586	0.15534	0.649123
chr13:63569020-63569438	0.1875	0.709677
chr13:63631907-63634479	0.878049	0.108696
chr13:63901279-63901814	0.26875	0.548781
chr13:64150126-64151659	0.746667	0.27027
chr13:64246223-64246477	0.746032	0.164179
chr13:73468437-73469977	0.511905	0.201342
chr13:83208110-83209379	0.0833333	0.627907
chr13:83572787-83574847	0.636364	0.118644
chr13:91540129-91542975	0.181818	0.638889
chr13:93095108-93096064	0.578199	0.170616
chr13:93116964-93117552	0.840909	0.105263
chr13:93187891-93191400	0.84375	0.174419
chr13:93332507-93332781	0.909091	0.209877
chr13:94509171-94510208	0.911392	0.172131
chr13:94511865-94512718	0.848485	0.212121
chr13:94964681-94965323	0.948718	0.316456
chr13:95752284-95753001	0.831325	0.130841
chr13:98832485-98833538	0.662162	0.2
chr13:98945001-98945910	0.75	0.148148
chr13:99421758-99421807	0.197183	0.8
chr13:99998950-99999831	0.814286	0.0816327
chr13:101654895-101657469	0.504505	0.183206
chr13:101667513-101669279	0.607143	0.154762
chr13:101691478-101693789	0.720588	0.235099
chr13:101696199-101697386	0.470588	0.0442478
chr13:102667228-102668074	0.273973	0.684932
chr13:102688905-102690955	0.615385	0.0884956
chr13:102695776-102701661	0.692708	0.0765306
chr13:104041275-104041928	0.666667	0.131313
chr13:104762826-104763958	0.864865	0.245283
chr13:105223935-105224366	0.196078	0.481818
chr13:107847618-107848168	0.84375	0.2
chr13:107856732-107857480	0.828571	0.103448
chr13:107899501-107900284	0.62	0.0697674
chr13:107954615-107955415	0.810811	0.28125
chr13:109546167-109546785	0.841463	0.16875
chr13:111777168-111778560	0.75419	0.265517
chr13:111783827-111784729	0.765432	0.151163
chr13:111785276-111785927	0.919118	0.243137
chr13:111789324-111791248	0.539683	0.172549
chr13:111791971-111792982	0.862069	0.125714
chr13:111794132-111794798	0.929412	0.108911
chr13:111797792-111802792	0.642127	0.145136
chr13:111803027-111804735	0.7	0.126667
chr13:111820389-111822672	0.657718	0.155914
chr13:111845331-111846046	0.5	0.0689655
chr13:111904894-111905173	0.0921053	0.695122
chr13:111936867-111937572	0.732558	0.284483
chr13:111940223-111941008	0.826087	0.283784
chr13:111978100-111978763	0.627119	0.310345
chr13:111979745-111980574	0.546154	0.14375
chr13:111982628-111984096	0.691729	0.191667
chr13:112003755-112004780	0.434343	0.138889
chr13:112152974-112153628	0.282759	0.536313
chr13:112349134-112349966	0.883495	0.0542636
chr13:112378541-112379332	0.862069	0.05
chr13:112424341-112425708	0.540373	0.0855263
chr13:112507838-112508151	0.783333	0.12
chr13:112509568-112511435	0.637363	0.177914
chr13:112664147-112664579	0.962264	0.328947
chr13:112665120-112666650	0.73913	0.135338
chr13:112667087-112667677	0.571429	0.0212766
chr13:113368623-113369484	0.79661	0.270492
chr13:113378665-113379488	0.548077	0.05
chr13:113607025-113608248	0.923077	0.223881
chr13:113610925-113611748	0.858268	0.2625
chr13:113616568-113617072	0.653179	0.331429
chr13:113663500-113663745	0.171717	0.539062
chr13:114150893-114151767	0.37	0.205674
chr13:114832975-114833855	0.956522	0.2
chr13:114998045-114998377	0.903846	0.030303
chr13:117127499-117128809	0.467532	0.00970874
chr13:117196609-117197346	0.764706	0.0987654
chr13:117198161-117199213	0.972973	0.015873
chr13:119741680-119742104	0.241379	0.663043
chr14:7991274-7994916	0.769912	0.0641399
chr14:8044407-8045652	0.801324	0.0375
chr14:8114105-8115263	0.673469	0.12844
chr14:8215028-8215586	0.217391	0.760684
chr14:8218709-8219211	0.870968	0.226667
chr14:8458867-8460511	0.761905	0.219355
chr14:9410066-9413211	0.621622	0.133758
chr14:14087885-14088657	0.0989011	0.491071
chr14:19967143-19968438	0.886598	0.145631
chr14:20167556-20169086	0.761905	0.124138
chr14:20173655-20174483	0.463158	0.0503597
chr14:20565346-20566051	0.121212	0.670886
chr14:20784774-20786255	0.186567	0.537879
chr14:21686639-21686982	0.148936	0.429851
chr14:21991264-21991753	0.203488	0.545455
chr14:25461818-25462393	0.133333	0.572816
chr14:25493174-25493836	0.560748	0.185366
chr14:25589657-25590675	0.568421	0.0806452
chr14:25593955-25594952	0.854839	0.083871
chr14:25600176-25600697	0.56	0.143791
chr14:25613277-25614636	0.674419	0.141509
chr14:25616113-25617311	0.752577	0.119171
chr14:25746980-25748510	0.547414	0.0673759
chr14:25854418-25855740	0.623288	0.206704
chr14:26465610-26466380	0.933333	0.0408163
chr14:26515503-26516388	0.037037	0.703704
chr14:26626615-26628496	0.734043	0.124088
chr14:27040498-27040992	0.0625	0.582278
chr14:27400405-27400711	0.44186	0.252174
chr14:29998808-29999858	0.808	0.351724
chr14:30182949-30185432	0.658986	0.139535
chr14:30354091-30354936	0.141593	0.506579
chr14:30606834-30608647	0.777372	0.142857
chr14:31154242-31154742	0.473988	0.106952
chr14:31225404-31226015	0.59322	0.10084
chr14:31269416-31269858	0.186441	0.459016
chr14:31401105-31401797	0.929204	0.165138
chr14:31405341-31406110	0.881579	0.107692
chr14:31407670-31408850	0.466216	0.0875
chr14:31412992-31414969	0.543956	0.121693
chr14:31415963-31417693	0.587537	0.148699
chr14:31419188-31421554	0.806962	0.22063
chr14:31422969-31424470	0.448598	0.0461538
chr14:31428674-31429357	0.83	0.0542636
chr14:31432997-31435012	0.615385	0.0448718
chr14:31443614-31444131	0.861538	0.111111
chr14:31667347-31667892	0.677686	0.150327
chr14:31668397-31669067	0.717949	0.283951
chr14:31695946-31697495	0.689394	0.127517
chr14:32683641-32685311	0.749196	0.136574
chr14:32950800-32951376	0.642857	0.0869565
chr14:40938028-40938884	0.876923	0.20339
chr14:40952579-40954115	0.54321	0.145455
chr14:41000007-41000742	0.578947	0.1
chr14:45207609-45208601	0.83871	0.0869565
chr14:45215567-45218681	0.94	0.0718232
chr14:47104293-47105083	0.588889	0.0973451
chr14:47625537-47627371	0.554688	0.206731
chr14:48258721-48259233	0.392857	0.0149254
chr14:48451918-48452231	0.927536	0.24026
chr14:50896330-50897192	0.211679	0.509589
chr14:51128068-51130504	0.494318	0.056338
chr14:51172532-51173325	0.493506	0.111111
chr14:52100379-52102633	0.676056	0.176471
chr14:54222106-54225791	0.66167	0.172932
chr14:54228954-54229262	0.34104	0.561111
chr14:54230654-54231102	0.44898	0.0746269
chr14:54233882-54234585	0.693642	0.0972763
chr14:54350784-54351664	0.673684	0.0569106
chr14:54369068-54369715	0.933333	0.138614
chr14:54371535-54371989	0.813559	0.153846
chr14:54377274-54378140	0.826772	0.173913
chr14:54397782-54399200	0.765517	0.0659341
chr14:54407476-54410216	0.813043	0.187668
chr14:54412149-54413837	0.513514	0.214765
chr14:54430746-54431311	0.142857	0.817518
chr14:54432563-54433867	0.181818	0.793103
chr14:54492451-54493690	0.673333	0.0805085
chr14:55580798-55581075	0.932203	0.166667
chr14:56575915-56576864	0.726562	0.121622
chr14:56833265-56833609	0.472222	0.0892857
chr14:57523753-57524543	0.795455	0.287671
chr14:57615959-57616822	0.925373	0.288288
chr14:59694878-59695818	0.534247	0.229508
chr14:60782252-60782852	0.555556	0.101266
chr14:61686020-61686210	0.0625	0.615385
chr14:62346880-62347747	0.795455	0.141732
chr14:62389227-62390141	0.705128	0.101124
chr14:62839019-62840009	0.726316	0.233333
chr14:63407778-63410593	0.759825	0.245763
chr14:63411173-63413375	0.572414	0.193939
chr14:63413920-63419633	0.693467	0.0496894
chr14:63436828-63440298	0.744898	0.172078
chr14:63445270-63447028	0.715447	0.138462
chr14:64199854-64200328	0.270833	0.793478
chr14:65064621-65066066	0.763889	0.230769
chr14:65085713-65086457	0.160377	0.663717
chr14:65144732-65145449	0.564706	0.0957447
chr14:65340964-65341601	0.78022	0
chr14:66950108-66950558	0.777778	0.333333
chr14:67713158-67714682	0.534615	0.293478
chr14:69824267-69825214	0.541667	0.0365854
chr14:69828372-69829175	0.694737	0.244186
chr14:69977783-69978962	0.643564	0.193878
chr14:70079274-70081807	0.0619195	0.737864
chr14:70130855-70131479	0.0940171	0.51462
chr14:70212317-70213194	0.576923	0.0795455
chr14:70278861-70280949	0.817073	0.12
chr14:70774815-70775965	0.337121	0.521739
chr14:73333510-73337481	0.688889	0.0874317
chr14:73399965-73400581	0.0694444	0.714286
chr14:74918880-74919424	0.578431	0.115108
chr14:74934584-74935462	0.790698	0.290698
chr14:75017844-75020687	0.678832	0.128889
chr14:75022868-75025776	0.802817	0.145631
chr14:75029767-75031077	0.663934	0.192661
chr14:75190386-75191405	0.816	0.176471
chr14:75192801-75193229	0.808824	0.21
chr14:75829814-75830145	0.693548	0.227848
chr14:76659037-76659410	0.209302	0.531915
chr14:77375325-77376036	0.447917	0.184466
chr14:77904708-77905644	0.621622	0.123457
chr14:78713018-78714514	0.916667	0.139241
chr14:79140131-79140585	0.21875	0.559322
chr14:79486720-79487212	0.258427	0.6875
chr14:79530136-79530981	0.606061	0.0823529
chr14:79531890-79533805	0.626263	0.0873016
chr14:79536156-79537095	0.759259	0.05
chr14:100211595-100213512	0.695652	0.154362
chr14:101654823-101655871	0.627451	0.121212
chr14:101666215-101667110	0.930556	0.132653
chr14:101667974-101669916	0.959016	0.227488
chr14:101671296-101674346	0.904	0.206349
chr14:101841216-101841996	0.861538	0.243243
chr14:102926888-102928535	0.791045	0.0568182
chr14:103033619-103034469	0.539326	0.0786517
chr14:103469132-103470106	0.433962	0.0463576
chr14:103477318-103478160	0.647059	0.0952381
chr14:103651485-103652910	0.810811	0.209091
chr14:103653417-103654314	0.649123	0.050505
chr14:105452092-105452784	0.76	0.226415
chr14:105501979-105502334	0.287671	0.864407
chr14:106026510-106027866	0.880597	0.235294
chr14:118551437-118552384	0.216749	0.593023
chr14:118594533-118595266	0.0888889	0.520958
chr14:118676635-118677547	0.777778	0.174757
chr14:118691535-118692800	0.862944	0.139013
chr14:118700053-118700851	0.770833	0.242718
chr14:118703385-118703828	0.870588	0.0952381
chr14:118856221-118856711	0.53012	0.132743
chr14:120306239-120307334	0.486486	0.217054
chr14:120333273-120334131	0.926471	0.0443038
chr14:120404957-120405741	0.140187	0.508197
chr14:120876022-120876275	0.198113	0.663366
chr14:121286003-121286305	0.945736	0.295302
chr14:121327877-121330259	0.634921	0.111588
chr14:121340611-121341101	0.764228	0.147826
chr14:121347335-121347801	0.793103	0.10989
chr14:121348566-121350009	0.666667	0.227273
chr14:121361540-121362109	0.761905	0.178808
chr14:121366811-121369742	0.648241	0.175214
chr14:121372927-121374101	0.537688	0.180905
chr14:121646408-121647340	0.125	0.522727
chr14:121647582-121648300	0.150685	0.639535
chr14:121738949-121739572	0.655738	0.155039
chr14:121872318-121873701	0.917808	0.0775862
chr14:121898526-121899966	0.682119	0.184971
chr14:121914662-121915752	0.710145	0.0693069
chr14:121930714-121932170	0.630952	0.0826446
chr14:121947267-121948144	0.860759	0.216216
chr14:121961561-121963111	0.608163	0.272727
chr14:121972774-121973505	0.590361	0.0952381
chr14:122228964-122229440	0.196721	0.673611
chr14:122288904-122291120	0.2875	0.684211
chr15:6624593-6624959	0.12	0.623377
chr15:6908737-6909492	0.610169	0.266667
chr15:7044488-7045408	0.145161	0.517647
chr15:8208912-8209832	0.84375	0.234375
chr15:10329436-10330345	0.941176	0.126984
chr15:10599330-10600289	0.515152	0.100917
chr15:11532227-11532830	0.567568	0.0238095
chr15:11992435-11994845	0.666667	0.225564
chr15:12007711-12008473	0.548077	0.0491803
chr15:12025284-12026731	0.811966	0.184332
chr15:12103233-12103428	0.84375	0.06
chr15:12194362-12195084	0.52795	0.288591
chr15:12230338-12230802	0.5375	0.196078
chr15:12292849-12293559	0.866667	0.0923077
chr15:12375274-12375555	0.176829	0.458333
chr15:12436341-12436875	0.242105	0.627907
chr15:12500821-12501435	0.139785	0.446043
chr15:12598779-12599377	0.722222	0.111111
chr15:12616684-12617632	0.664	0.191617
chr15:12789268-12790049	0.603448	0.163462
chr15:25445696-25446158	0.242991	0.606383
chr15:25739677-25740746	0.736842	0.22093
chr15:25811825-25813482	0.75	0.0869565
chr15:25858149-25859120	0.637681	0.031746
chr15:25861768-25862739	0.5	0.0983607
chr15:25884547-25884930	0.612245	0.146341
chr15:25902874-25903326	0.483871	0.107527
chr15:25919677-25920417	0.851351	0.179775
chr15:25933027-25933575	0.455696	0.134752
chr15:25940407-25941073	0.572368	0.144654
chr15:25943711-25944005	0.873239	0.255556
chr15:27754020-27755612	0.680952	0.138776
chr15:27770479-27772664	0.901961	0.15625
chr15:27882962-27883229	0.477941	0.167832
chr15:27927188-27927405	0.606383	0.0330578
chr15:31297070-31297876	0.0918919	0.744086
chr15:31336711-31338027	0.575472	0.0534759
chr15:31338648-31339392	0.629032	0.122222
chr15:31344806-31345132	0.894737	0.0940171
chr15:31617052-31617635	0.716981	0.0900901
chr15:32265510-32266215	0.396825	0.157143
chr15:34411753-34413422	0.740741	0.107784
chr15:34932743-34933735	0.854545	0.0694444
chr15:34952742-34954208	0.66	0.148148
chr15:36838941-36839640	0.671233	0.119403
chr15:36934529-36935732	0.613793	0.0869565
chr15:36942877-36943292	0.711538	0.217949
chr15:36962126-36963119	0.88764	0.239583
chr15:37004168-37006072	0.666667	0.152941
chr15:37198066-37198298	0.142857	0.434211
chr15:38129190-38130295	0.72093	0.0963855
chr15:38567813-38568217	0.716049	0.212121
chr15:38601513-38602112	0.6	0.0294118
chr15:39274706-39275510	0.9375	0.0298507
chr15:39333550-39334875	0.756098	0.0909091
chr15:51798157-51798981	0.894737	0.120482
chr15:51828333-51828756	1	0.141176
chr15:53518186-53519256	0.785714	0.09375
chr15:55501947-55502560	0.581818	0.305085
chr15:55849314-55851260	0.597701	0.104651
chr15:57761380-57761701	0.188312	0.638298
chr15:58684374-58685794	0.771812	0.0958904
chr15:58890027-58891112	0.524752	0.048951
chr15:59006094-59006756	0.776699	0.113043
chr15:59037666-59038247	0.677419	0.190083
chr15:59039844-59040895	0.609375	0.222222
chr15:59046352-59047427	0.647059	0.0178571
chr15:59048957-59049532	0.636364	0.0740741
chr15:59050017-59051328	0.8	0.151079
chr15:59057271-59057759	0.881119	0.0882353
chr15:59062128-59064312	0.598985	0.22619
chr15:59077329-59078168	0.5	0.0782609
chr15:59078775-59080304	0.436975	0.163121
chr15:59174000-59174873	0.241758	0.564885
chr15:59524142-59526904	0.908425	0.113402
chr15:59553997-59555019	0.684211	0.0232558
chr15:59646217-59647446	0.0337838	0.570652
chr15:59652283-59652947	0.806202	0.11
chr15:59653489-59654031	0.802326	0.05
chr15:59655472-59655672	0.810345	0.292683
chr15:59783768-59784495	0.162162	0.421965
chr15:60822206-60822835	0.280488	0.821429
chr15:61440335-61442062	0.714286	0.102564
chr15:61981623-61982413	0.904762	0.129412
chr15:61988698-61989441	0.742424	0.0875
chr15:62168813-62170132	0.66087	0.0162602
chr15:62171397-62171909	0.669014	0.0277778
chr15:62216073-62217404	0.791667	0.0967742
chr15:63658288-63658851	0.0769231	0.54717
chr15:64018481-64018759	0.72973	0.0277778
chr15:64021905-64023095	0.703008	0.029304
chr15:64046079-64047236	0.657588	0.0862944
chr15:64075135-64075775	0.621359	0.150442
chr15:64099138-64099312	0.666667	0.153846
chr15:66798217-66801082	0.858696	0.212389
chr15:67115964-67116977	0.857143	0.245033
chr15:67143429-67146652	0.55814	0.0945274
chr15:67147091-67150059	0.674757	0.15678
chr15:67151041-67152125	0.77686	0.15534
chr15:67234919-67236101	0.146341	0.514706
chr15:72503308-72503959	0.510638	0.104651
chr15:72858481-72859674	0.54902	0.147059
chr15:72863928-72864599	0.580882	0.00840336
chr15:73051933-73052281	0.290909	0.734694
chr15:73137264-73137911	0.40566	0.211429
chr15:73162893-73163168	0.572816	0.151515
chr15:73175806-73176220	0.6	0.045045
chr15:73513454-73514222	0.474359	0.129032
chr15:73521367-73521652	0.597015	0.0373832
chr15:73594752-73595967	0.633333	0.166667
chr15:73672903-73673567	0.583333	0.206897
chr15:74761563-74763760	0.766234	0.0811688
chr15:74787824-74788740	0.666667	0.131579
chr15:74825268-74827970	0.795181	0.151899
chr15:74896491-74897933	0.650685	0.200957
chr15:74918294-74920548	0.598662	0.108
chr15:74923315-74927765	0.592308	0.113452
chr15:74928281-74929473	0.469697	0.047619
chr15:74934454-74935783	0.608696	0.122066
chr15:74936517-74937270	0.0779221	0.488
chr15:74957108-74959360	0.653979	0.0839695
chr15:74994411-74999027	0.765306	0.153153
chr15:76188463-76188763	0.636364	0.0826446
chr15:76208678-76209033	0.21831	0.614379
chr15:76616422-76617103	0.642105	0.112994
chr15:76617182-76618530	0.596154	0.0608696
chr15:77832593-77834270	0.609375	0.150602
chr15:77837128-77838210	0.503356	0.14375
chr15:77842981-77844406	0.857143	0.215116
chr15:77845207-77845633	0.940476	0.0864198
chr15:77846546-77847681	0.689655	0.198473
chr15:77849319-77851586	0.526718	0.229299
chr15:77931625-77932267	0.542553	0.05
chr15:78093390-78094149	0.887755	0.232558
chr15:78161910-78162591	0.9	0.0857143
chr15:78164977-78166120	0.891566	0.184971
chr15:78170755-78171846	0.692308	0.133028
chr15:78172290-78173246	0.743902	0.174359
chr15:78245453-78247751	0.769716	0.108571
chr15:78326137-78327945	0.75	0.106061
chr15:78329995-78332513	0.786164	0.168831
chr15:78409965-78410372	0.204255	0.779747
chr15:78475206-78476327	0.79	0.110169
chr15:78494858-78495358	0.736842	0.08
chr15:78566800-78568044	0.726744	0.171569
chr15:78568771-78569183	0.88785	0.190476
chr15:78570414-78571472	0.75	0.165138
chr15:78592177-78592655	0.666667	0.217391
chr15:78599499-78600085	0.871212	0.264286
chr15:78684229-78684746	0.24812	0.774194
chr15:78758196-78759110	0.907692	0.225806
chr15:79418253-79419052	0.840708	0.127072
chr15:79793109-79793547	0.63964	0.132653
chr15:79899652-79902416	0.936567	0.128289
chr15:80009603-80010369	0.510204	0.232
chr15:80192330-80193148	0.675676	0.169811
chr15:80320267-80320816	0.430168	0.0163043
chr15:80530882-80531673	0.0810811	0.479592
chr15:80618987-80620842	0.522168	0.0867052
chr15:80623073-80624204	0.59596	0.0948276
chr15:80734984-80737048	0.777778	0.0909091
chr15:80743331-80744430	0.680851	0.0512821
chr15:80784473-80785146	0.710526	0.0638298
chr15:80938049-80938958	0.863014	0.23913
chr15:81210268-81210929	0.561905	0.103093
chr15:81239968-81240195	0.807692	0.272727
chr15:81301929-81302615	0.613861	0.159574
chr15:81927821-81928504	0.46087	0.0792079
chr15:81936770-81937089	0.256757	0.700935
chr15:81937206-81937969	0.244681	0.623116
chr15:82070192-82070545	0.286624	0.512315
chr15:82151269-82152367	0.573171	0.14375
chr15:82160771-82168250	0.675341	0.0748175
chr15:82197462-82198871	0.2	0.636591
chr15:82216161-82216669	0.526316	0.0732984
chr15:82217470-82218351	0.666667	0.294118
chr15:82219500-82222393	0.621918	0.111588
chr15:82222543-82223705	0.769663	0.0783582
chr15:82229326-82230021	0.477612	0.106918
chr15:82235556-82235940	0.52	0.0791367
chr15:82911627-82911800	0.0985916	0.626016
chr15:82924353-82925027	0.153061	0.574468
chr15:82958330-82958794	0.236111	0.610577
chr15:82960563-82961025	0.211111	0.645161
chr15:82968769-82969847	0.169231	0.536585
chr15:82975959-82976722	0.0909091	0.589744
chr15:82988503-82988982	0.730769	0.194805
chr15:82992576-82993443	0.61875	0.149038
chr15:83002571-83003561	0.886364	0.14557
chr15:83249474-83250527	0.858407	0.241758
chr15:83337724-83338400	0.870968	0.189873
chr15:83431141-83432314	0.861538	0.175258
chr15:84303066-84303520	0.39726	0.0962963
chr15:84531704-84532746	0.588235	0.117647
chr15:84536998-84537726	0.481481	0.0758621
chr15:84608494-84610108	0.819277	0.197324
chr15:84621642-84621965	0.666667	0.191176
chr15:84682197-84683642	0.594203	0.201493
chr15:84704966-84706081	0.835714	0.0940594
chr15:85653398-85654081	0.720207	0.261649
chr15:85657598-85658206	0.627451	0.170455
chr15:85660500-85661185	0.169014	0.649077
chr15:85748781-85749471	0.820144	0.201923
chr15:85963272-85963991	0.666667	0.134615
chr15:86021374-86022398	0.255319	0.63871
chr15:86051642-86052571	0.608108	0.12069
chr15:86054020-86055125	0.605263	0.168317
chr15:86070211-86070880	0.0526316	0.5
chr15:86088138-86088604	0.494118	0.0857143
chr15:86362143-86362940	0.505882	0.112245
chr15:89076901-89079269	0.5875	0.183432
chr15:93433861-93434183	0.815385	0
chr15:93484286-93487092	0.857143	0.0802139
chr15:95772437-95772685	0.232143	0.669903
chr15:95789550-95789815	0.535714	0.136364
chr15:95894480-95894989	0.882353	0.145833
chr15:95904210-95904546	0.792683	0.202703
chr15:95961641-95961947	0.914729	0.258929
chr15:95962280-95963712	0.786408	0.0685714
chr15:96473471-96474533	0.909091	0.137652
chr15:96593413-96594521	0.5	0.208556
chr15:96608524-96609080	0.906977	0.138889
chr15:96630610-96631604	0.758621	0.226277
chr15:96693019-96693283	0.930233	0.157895
chr15:96744259-96745218	0.677966	0.152318
chr15:97205901-97206370	0.846154	0.134146
chr15:97258522-97260569	0.750877	0.123457
chr15:97276877-97278577	0.6171	0.141975
chr15:97337982-97338846	0.181818	0.628788
chr15:97374335-97375722	0.707865	0.146497
chr15:97459043-97459877	0.701493	0.07
chr15:97460115-97460431	0.754098	0.114504
chr15:97469868-97470582	0.878261	0.134615
chr15:97739278-97740766	0.92887	0.15493
chr15:97741724-97742263	0.84058	0.267045
chr15:97765549-97766792	0.317919	0.561798
chr15:97836617-97838133	0.462121	0.16875
chr15:97954814-97956002	0.350649	0.0854701
[truncated: 3,393 more rows]

## Sheet: Fig2b
id	B1.methyl_down	B1.methyl_up	B2.methyl_down	B2.methyl_up
Intergenic	1243	384	147	12
Promoter	102	76	59	6
5UTR	11	9	15	1
Exon	145	151	58	10
Intron	2455	574	254	46
3UTR	83	20	11	2
TTS	72	44	9	3

## Sheet: Fig3b.shortlist
TermID	Term	Enrichment
GO:0002376	immune system process	2.96e-45
GO:0050865	regulation of cell activation	4.77e-27
GO:0042127	regulation of cell proliferation	3.95e-22
GO:0006955	immune response	1.15e-17
GO:0006355	regulation of transcription	4.21e-16
GO:0050864	regulation of B cell activation	2.23e-14
GO:0050853	B cell receptor signaling pathway	6.32e-13
GO:0007165	signal transduction	1.2e-12
GO:0007154	cell communication	5.72e-11
GO:0001782	B cell homeostasis	5.26e-07

## Sheet: Fig3b.fullist
TermID	Term	Enrichment	logP	Genes in Term	Target Genes in Term	Fraction of Targets in Term	Total Target Genes	Total Genes	Entrez Gene IDs	Gene Symbols
GO:0048583	regulation of response to stimulus	1.08272e-47	-108.142	3119	572	0.26083	2193	20933	13666,225471,72754,67784,241324,20299,16398,380698,76055,73728,320202,21899,215449,17237,50796,19891,20737,20482,19664,69169,30955,56722,16194,53331,12478,106512,73162,22164,238276,18019,50754,16178,17979,56458,19414,20347,20352,18129,56398,56373,56233,12506,80707,107607,14064,14886,14581,20689,18647,68939,12905,56484,26412,328795,242248,17096,12802,237542,94176,16195,19882,67916,22350,107976,178…	Eif2ak3,Ticam2,Arhgef10l,Plxnd1,Crb2,Ccl22,Itga2,Obscn,Mgea5,Psd,Lefty2,Tlr6,Rap1b,Mgrn1,Dmrt1,Rpa2,Spn,Skil,Rbpj,Fcmr,Pik3cg,Litaf,Il6ra,Stx7,Cd19,Gpsm3,Otud3,Tnfsf4,Akap5,Nfatc2,Fbxw7,Il1r2,Ncoa3,Foxo1,Rasa3,Sema3b,Sema4b,Notch2,Chp1,Cpb2,Hdac7,Cd48,Wwox,Nod1,F2rl2,Gtf2i,Gfi1,Sall3,Cdk14,Rasl11b,Cradd,Foxo3,Map4k2,Ubash3a,Bank1,Lyn,Cnr2,Osbpl8,Dock2,Il6st,Mst1r,Plpp3,Ezr,Bre,Myc,Shank1,Smarca4,…
GO:0048518	positive regulation of biological process	3.52111e-47	-106.963	5067	816	0.372093	2193	20933	170643,13666,14824,225471,217449,72754,241324,76709,20299,16398,18642,76055,12444,320202,217980,21899,215449,72475,170799,50796,20737,20482,19664,30955,56722,16194,53331,21813,19363,69710,56380,240442,12478,67155,106512,22164,116873,238276,18019,50754,12531,17979,66049,56458,20742,109032,17425,20347,20352,19058,20194,18129,56398,56373,56233,18021,80707,107607,13844,14064,67628,26364,18709,11898,1…	Kirrel,Eif2ak3,Grn,Ticam2,Trappc12,Arhgef10l,Crb2,Arpc2,Ccl22,Itga2,Pfkm,Mgea5,Ccnd2,Lefty2,Larp4b,Tlr6,Rap1b,Ssbp3,Rtkn2,Dmrt1,Spn,Skil,Rbpj,Pik3cg,Litaf,Il6ra,Stx7,Tgfbr2,Rad51b,Arap1,Arid3b,Adnp2,Cd19,Smarca2,Gpsm3,Tnfsf4,Stim2,Akap5,Nfatc2,Fbxw7,Cdc25b,Ncoa3,Rogdi,Foxo1,Sptbn1,Sp110,Foxk1,Sema3b,Sema4b,Ppp3r1,S100a10,Notch2,Chp1,Cpb2,Hdac7,Nfatc3,Wwox,Nod1,Ephb2,F2rl2,Anp32b,Adgre5,Pik3r2,Ass…
GO:0048522	positive regulation of cellular process	1.68086e-46	-105.4	4584	755	0.344277	2193	20933	170643,13666,14824,225471,72754,241324,76709,20299,16398,18642,76055,12444,320202,217980,21899,215449,72475,170799,50796,20737,20482,19664,30955,56722,16194,21813,19363,69710,56380,240442,12478,67155,106512,22164,238276,18019,50754,12531,17979,66049,56458,20742,109032,17425,20347,20352,19058,20194,18129,56398,56373,56233,18021,80707,107607,13844,14064,67628,26364,18709,11898,14581,75234,71375,173…	Kirrel,Eif2ak3,Grn,Ticam2,Arhgef10l,Crb2,Arpc2,Ccl22,Itga2,Pfkm,Mgea5,Ccnd2,Lefty2,Larp4b,Tlr6,Rap1b,Ssbp3,Rtkn2,Dmrt1,Spn,Skil,Rbpj,Pik3cg,Litaf,Il6ra,Tgfbr2,Rad51b,Arap1,Arid3b,Adnp2,Cd19,Smarca2,Gpsm3,Tnfsf4,Akap5,Nfatc2,Fbxw7,Cdc25b,Ncoa3,Rogdi,Foxo1,Sptbn1,Sp110,Foxk1,Sema3b,Sema4b,Ppp3r1,S100a10,Notch2,Chp1,Cpb2,Hdac7,Nfatc3,Wwox,Nod1,Ephb2,F2rl2,Anp32b,Adgre5,Pik3r2,Ass1,Gfi1,Rnf19b,Foxn3,…
GO:0002376	immune system process	2.96256e-45	-102.53	1690	366	0.166895	2193	20933	19697,12890,225471,76438,15000,20299,12501,14582,68275,65960,12522,12484,21899,170799,72475,20737,11629,20482,20662,19664,226747,69169,30955,22780,15042,69601,21423,19200,21813,30925,232983,50723,57916,17060,12478,22164,18019,12229,21929,66049,18126,20295,74734,228607,105722,109032,18129,56233,18021,12506,109305,107607,17533,13383,13034,67138,100124488,14581,108723,77407,18035,75234,14103,20851,1…	Rela,Cplx2,Ticam2,Rftn1,H2-DMb2,Ccl22,Cd3e,Gfi1b,Rpa1,Twsg1,Cd83,Cd24a,Tlr6,Rtkn2,Ssbp3,Spn,Aif1,Skil,Sos1,Rbpj,Ahctf1,Fcmr,Pik3cg,Ikzf3,H2-T24,Dab2ip,Tcf3,Pstpip1,Tgfbr2,Slamf6,Cxcl17,Icosl,Tnfrsf13b,Blnk,Cd19,Tnfsf4,Nfatc2,Btk,Tnfaip3,Rogdi,Nos2,Ccl17,Rhoh,Mavs,Ano6,Sp110,Notch2,Hdac7,Nfatc3,Cd48,Orai1,Nod1,Mrc1,Dlg1,Ctse,Herc6,Mir511,Gfi1,Card11,Rab35,Nfkbia,Rnf19b,Fasl,Stat5b,Psmb9,Plekha1,Ja…
GO:0023051	regulation of signaling	9.50965e-40	-89.8511	2736	498	0.227086	2193	20933	19697,13666,12890,225471,72754,72043,241324,20299,16398,12501,18642,26409,380698,215653,54446,76055,19401,73728,103136,65960,320202,12484,21899,230235,215449,17237,50796,229541,11783,20482,20662,19664,26401,69169,30955,64209,56722,16194,216795,69601,71753,23945,338372,78894,108100,66589,12322,232983,20187,69710,70261,20729,71805,66532,73162,22164,238276,14357,50754,16178,21929,17979,20295,18126,5…	Rela,Eif2ak3,Cplx2,Ticam2,Arhgef10l,Sulf2,Crb2,Ccl22,Itga2,Cd3e,Pfkm,Map3k7,Obscn,Rassf2,Nfat5,Mgea5,Rara,Psd,Pwp1,Twsg1,Lefty2,Cd24a,Tlr6,Frrs1l,Rap1b,Mgrn1,Dmrt1,Dennd4b,Apaf1,Skil,Sos1,Rbpj,Map3k1,Fcmr,Pik3cg,Herpud1,Litaf,Il6ra,Wnt9a,Dab2ip,Tmprss6,Mgll,Map3k9,Aacs,Baiap2,Ube2v1,Camk2a,Cxcl17,Ryk,Arap1,Chp2,Spin1,Nup93,Rep15,Otud3,Tnfsf4,Akap5,Dtx1,Fbxw7,Il1r2,Tnfaip3,Ncoa3,Ccl17,Nos2,Foxo1,R…
GO:0010646	regulation of cell communication	2.19013e-38	-86.7143	2714	491	0.223894	2193	20933	19697,13666,12890,225471,72754,72043,241324,20299,16398,12501,18642,26409,380698,215653,54446,76055,19401,73728,103136,65960,320202,12484,21899,230235,215449,17237,50796,229541,11783,20482,20662,19664,26401,69169,30955,64209,56722,16194,216795,69601,71753,23945,338372,78894,108100,66589,12322,232983,20187,70261,20729,71805,22164,73162,238276,14357,50754,16178,21929,17979,20295,18126,56458,74734,2…	Rela,Eif2ak3,Cplx2,Ticam2,Arhgef10l,Sulf2,Crb2,Ccl22,Itga2,Cd3e,Pfkm,Map3k7,Obscn,Rassf2,Nfat5,Mgea5,Rara,Psd,Pwp1,Twsg1,Lefty2,Cd24a,Tlr6,Frrs1l,Rap1b,Mgrn1,Dmrt1,Dennd4b,Apaf1,Skil,Sos1,Rbpj,Map3k1,Fcmr,Pik3cg,Herpud1,Litaf,Il6ra,Wnt9a,Dab2ip,Tmprss6,Mgll,Map3k9,Aacs,Baiap2,Ube2v1,Camk2a,Cxcl17,Ryk,Chp2,Spin1,Nup93,Tnfsf4,Otud3,Akap5,Dtx1,Fbxw7,Il1r2,Tnfaip3,Ncoa3,Ccl17,Nos2,Foxo1,Rhoh,Mavs,Ras…
GO:0009966	regulation of signal transduction	1.04301e-36	-82.851	2401	444	0.202462	2193	20933	19697,13666,225471,72754,72043,241324,20299,12501,26409,380698,215653,54446,19401,73728,103136,65960,320202,12484,21899,230235,215449,17237,50796,229541,11783,20482,20662,19664,26401,69169,30955,64209,56722,16194,216795,69601,71753,23945,338372,66589,232983,20187,70261,20729,71805,22164,73162,238276,14357,50754,16178,21929,17979,20295,56458,74734,228607,19414,14784,18129,56398,56233,80707,107607,…	Rela,Eif2ak3,Ticam2,Arhgef10l,Sulf2,Crb2,Ccl22,Cd3e,Map3k7,Obscn,Rassf2,Nfat5,Rara,Psd,Pwp1,Twsg1,Lefty2,Cd24a,Tlr6,Frrs1l,Rap1b,Mgrn1,Dmrt1,Dennd4b,Apaf1,Skil,Sos1,Rbpj,Map3k1,Fcmr,Pik3cg,Herpud1,Litaf,Il6ra,Wnt9a,Dab2ip,Tmprss6,Mgll,Map3k9,Ube2v1,Cxcl17,Ryk,Chp2,Spin1,Nup93,Tnfsf4,Otud3,Akap5,Dtx1,Fbxw7,Il1r2,Tnfaip3,Ncoa3,Ccl17,Foxo1,Rhoh,Mavs,Rasa3,Grb2,Notch2,Chp1,Hdac7,Wwox,Nod1,Clock,F2rl2…
GO:0002682	regulation of immune system process	7.93106e-35	-78.5197	1081	249	0.113543	2193	20933	380732,19697,225471,76438,12519,17127,16398,19271,12501,83490,14582,215653,11793,19401,12298,12043,21425,12522,12484,21899,20737,11629,20662,12721,22780,110279,69601,15985,53331,21423,80287,21813,30925,268564,58203,232983,12182,50723,11806,57916,23871,27027,11540,13057,21936,17260,12478,18751,58205,106512,22164,16842,18019,18124,14357,12229,208650,21929,246177,228607,105722,12493,75345,70809,1861…	Milr1,Rela,Ticam2,Rftn1,Cd80,Smad3,Itga2,Ptprj,Cd3e,Pik3ap1,Gfi1b,Rassf2,Atg5,Rara,Cacnb4,Bcl2,Tfeb,Cd83,Cd24a,Tlr6,Spn,Aif1,Sos1,Coro1a,Ikzf3,Bcr,Dab2ip,Cd79b,Stx7,Tcf3,Apobec3,Tgfbr2,Slamf6,Zbtb1,Zbp1,Cxcl17,Bst1,Icosl,Apoa1,Tnfrsf13b,Ets1,Tspan32,Adora2a,Cyba,Tnfrsf18,Mef2c,Cd19,Prkcb,Pdcd1lg2,Gpsm3,Tnfsf4,Lef1,Nfatc2,Nr4a3,Dtx1,Btk,Cblb,Tnfaip3,Myo1g,Mavs,Ano6,Cd37,Slamf7,Clec2g,Pecam1,Pim1,S…
GO:0031325	positive regulation of cellular metabolic process	7.10798e-33	-74.0241	2723	475	0.216598	2193	20933	19697,13666,72754,20299,16398,12501,26409,14582,215653,54446,76055,19401,12444,329003,320202,243277,217980,56040,12484,21899,12576,215449,74016,50796,72475,60611,20737,11783,11629,19664,26401,30955,64209,22780,16194,69601,71753,21423,50911,13170,338372,21813,16597,232983,20187,50723,69710,70261,56380,67155,20249,22164,17125,238276,18019,50754,21929,12531,17979,18126,20295,56458,228607,18712,17425…	Rela,Eif2ak3,Arhgef10l,Ccl22,Itga2,Cd3e,Map3k7,Gfi1b,Rassf2,Nfat5,Mgea5,Rara,Ccnd2,Zfp516,Lefty2,Adgrd1,Larp4b,Rplp1,Cd24a,Tlr6,Cdkn1b,Rap1b,Phf19,Dmrt1,Ssbp3,Foxj2,Spn,Apaf1,Aif1,Rbpj,Map3k1,Pik3cg,Herpud1,Ikzf3,Il6ra,Dab2ip,Tmprss6,Tcf3,Exosc9,Dbp,Map3k9,Tgfbr2,Klf12,Cxcl17,Ryk,Icosl,Arap1,Chp2,Arid3b,Smarca2,Scd1,Tnfsf4,Smad1,Akap5,Nfatc2,Fbxw7,Tnfaip3,Cdc25b,Ncoa3,Nos2,Ccl17,Foxo1,Mavs,Pim1,F…
GO:0009893	positive regulation of metabolic process	7.90099e-33	-73.9183	2924	501	0.228454	2193	20933	19697,13666,72754,20299,16398,12501,26409,14582,215653,54446,76055,19401,12444,329003,320202,243277,217980,56040,12484,21899,12576,215449,74016,50796,72475,60611,20737,11783,11629,19664,26401,30955,64209,22780,16194,69601,71753,21423,50911,13170,338372,21813,16597,232983,20187,50723,69710,70261,56380,67155,20249,22164,17125,238276,18019,50754,21929,12531,17979,20295,18126,56458,228607,18712,17425…	Rela,Eif2ak3,Arhgef10l,Ccl22,Itga2,Cd3e,Map3k7,Gfi1b,Rassf2,Nfat5,Mgea5,Rara,Ccnd2,Zfp516,Lefty2,Adgrd1,Larp4b,Rplp1,Cd24a,Tlr6,Cdkn1b,Rap1b,Phf19,Dmrt1,Ssbp3,Foxj2,Spn,Apaf1,Aif1,Rbpj,Map3k1,Pik3cg,Herpud1,Ikzf3,Il6ra,Dab2ip,Tmprss6,Tcf3,Exosc9,Dbp,Map3k9,Tgfbr2,Klf12,Cxcl17,Ryk,Icosl,Arap1,Chp2,Arid3b,Smarca2,Scd1,Tnfsf4,Smad1,Akap5,Nfatc2,Fbxw7,Tnfaip3,Cdc25b,Ncoa3,Ccl17,Nos2,Foxo1,Mavs,Pim1,F…
GO:0010604	positive regulation of macromolecule metabolic process	4.09634e-32	-72.2726	2719	472	0.21523	2193	20933	19697,13666,72754,20299,16398,12501,26409,14582,215653,54446,76055,19401,12444,329003,320202,217980,56040,12484,21899,12576,215449,74016,72475,50796,60611,20737,11783,11629,19664,26401,30955,64209,22780,16194,69601,71753,21423,50911,13170,338372,21813,16597,232983,20187,50723,69710,70261,56380,67155,22164,17125,238276,18019,50754,21929,12531,17979,20295,56458,228607,18712,17425,19058,56398,14245,…	Rela,Eif2ak3,Arhgef10l,Ccl22,Itga2,Cd3e,Map3k7,Gfi1b,Rassf2,Nfat5,Mgea5,Rara,Ccnd2,Zfp516,Lefty2,Larp4b,Rplp1,Cd24a,Tlr6,Cdkn1b,Rap1b,Phf19,Ssbp3,Dmrt1,Foxj2,Spn,Apaf1,Aif1,Rbpj,Map3k1,Pik3cg,Herpud1,Ikzf3,Il6ra,Dab2ip,Tmprss6,Tcf3,Exosc9,Dbp,Map3k9,Tgfbr2,Klf12,Cxcl17,Ryk,Icosl,Arap1,Chp2,Arid3b,Smarca2,Tnfsf4,Smad1,Akap5,Nfatc2,Fbxw7,Tnfaip3,Cdc25b,Ncoa3,Ccl17,Foxo1,Mavs,Pim1,Foxk1,Ppp3r1,Chp1,…
GO:0048584	positive regulation of response to stimulus	4.16561e-32	-72.2559	1715	336	0.153215	2193	20933	19697,13666,225471,72043,76438,241324,20299,16398,12501,26409,215653,19401,65960,320202,12484,21899,215449,11783,11629,20482,20662,19664,26401,30955,64209,56722,16194,216795,69601,53331,338372,30925,66589,232983,20187,70261,12478,20729,71805,106512,22164,238276,18019,12229,50754,17979,20295,228607,105722,18129,56373,80707,107607,12753,14064,14581,108723,18035,14103,20851,12905,16452,101476,56484,…	Rela,Eif2ak3,Ticam2,Sulf2,Rftn1,Crb2,Ccl22,Itga2,Cd3e,Map3k7,Rassf2,Rara,Twsg1,Lefty2,Cd24a,Tlr6,Rap1b,Apaf1,Aif1,Skil,Sos1,Rbpj,Map3k1,Pik3cg,Herpud1,Litaf,Il6ra,Wnt9a,Dab2ip,Stx7,Map3k9,Slamf6,Ube2v1,Cxcl17,Ryk,Chp2,Cd19,Spin1,Nup93,Gpsm3,Tnfsf4,Akap5,Nfatc2,Btk,Fbxw7,Ncoa3,Ccl17,Mavs,Ano6,Notch2,Cpb2,Wwox,Nod1,Clock,F2rl2,Gfi1,Card11,Nfkbia,Fasl,Stat5b,Cradd,Jak2,Plekha1,Foxo3,Map4k2,Bank1,Eif…
GO:0044763	single-organism cellular process	4.9109e-31	-69.7887	8630	1158	0.528044	2193	20933	170643,13666,12890,269060,381280,76709,16398,56353,380698,76055,109979,215449,19891,20737,20482,19664,226747,19240,53331,19363,17156,240442,67155,12757,238276,50754,12531,13421,56458,11647,20742,170439,20352,19058,18129,56233,75782,18021,80707,18709,11898,20689,80294,20444,18647,71375,20962,56484,26412,22789,12802,14933,231912,237542,94176,216238,67916,20431,22350,100715,228536,73660,75320,107976…	Kirrel,Eif2ak3,Cplx2,Dagla,Hjurp,Arpc2,Itga2,Rybp,Obscn,Mgea5,Art3,Rap1b,Rpa2,Spn,Skil,Rbpj,Ahctf1,Tmsb10,Stx7,Rad51b,Man1a2,Adnp2,Smarca2,Clta,Akap5,Fbxw7,Cdc25b,Dnase1l3,Foxo1,Alpl,Sptbn1,Elovl6,Sema4b,Ppp3r1,Notch2,Hdac7,Lca5,Nfatc3,Wwox,Pik3r2,Ass1,Sall3,Pofut2,St3gal2,Cdk14,Foxn3,Sycp3,Foxo3,Map4k2,Zp3r,Cnr2,Gk,Katnal1,Osbpl8,Dock2,Eea1,Plpp3,Pmel,Ezr,Papd4,Bahd1,Cabp4,Etnk1,Bre,Myc,Hilpda,F…
GO:0035556	intracellular signal transduction	6.13886e-31	-69.5655	1260	267	0.121751	2193	20933	19697,13666,142688,78889,26409,215449,50796,11783,11629,20662,26401,30955,69601,338372,108100,12322,17060,240168,70719,17125,381175,18019,12229,171211,18126,74734,228607,19414,19058,14784,140743,18021,80707,107607,18709,215999,77407,104215,18035,20623,20851,68939,20111,226652,12905,101476,16452,56484,26412,17096,18753,81535,75668,94176,22350,227120,17869,109676,54354,109270,69288,223255,210293,10…	Rela,Eif2ak3,Asb13,Wsb1,Map3k7,Rap1b,Dmrt1,Apaf1,Aif1,Sos1,Map3k1,Pik3cg,Dab2ip,Map3k9,Baiap2,Camk2a,Blnk,Rasgrp3,Hmha1,Smad1,Ccdc68,Nfatc2,Btk,Edaradd,Nos2,Rhoh,Mavs,Rasa3,Ppp3r1,Grb2,Rem2,Nfatc3,Wwox,Nod1,Pik3r2,Mcu,Rab35,Rhoq,Nfkbia,Snrk,Stat5b,Rasl11b,Rps6ka1,Arhgap30,Cradd,Plekha1,Jak2,Foxo3,Map4k2,Lyn,Prkcd,Sgpp1,Rasl10a,Dock2,Ezr,Plcl1,Myc,Ank2,Rassf5,Prr5,Rhobtb1,Stk24,Dock10,Myzap,Ksr1,R…
GO:0048519	negative regulation of biological process	6.15827e-31	-69.5623	4558	697	0.317829	2193	20933	170643,17937,13666,225471,241324,56353,76055,12444,215449,17237,50796,19891,20737,20482,19664,69169,30955,56722,19240,16194,21813,69710,21916,57916,240442,229776,67155,73162,22164,238276,18019,50754,16178,17979,216810,56458,20742,19414,70809,17425,67769,20347,20352,18129,56398,245688,56373,67621,56233,18021,80707,13844,67628,14886,100124488,11898,14581,20689,68939,20962,20111,12905,56484,328795,2…	Kirrel,Nab2,Eif2ak3,Ticam2,Crb2,Rybp,Mgea5,Ccnd2,Rap1b,Mgrn1,Dmrt1,Rpa2,Spn,Skil,Rbpj,Fcmr,Pik3cg,Litaf,Tmsb10,Il6ra,Tgfbr2,Arap1,Tmod1,Tnfrsf13b,Adnp2,Cdc14a,Smarca2,Otud3,Tnfsf4,Akap5,Nfatc2,Fbxw7,Il1r2,Ncoa3,Tom1l2,Foxo1,Sptbn1,Rasa3,Clec2g,Foxk1,Gpatch2,Sema3b,Sema4b,Notch2,Chp1,Rbbp7,Cpb2,Bend5,Hdac7,Nfatc3,Wwox,Ephb2,Anp32b,Gtf2i,Mir511,Ass1,Gfi1,Sall3,Rasl11b,Sycp3,Rps6ka1,Cradd,Foxo3,Ubas…
GO:0050794	regulation of cellular process	1.57952e-30	-68.6204	10166	1318	0.601003	2193	20933	170643,13666,12890,269060,381280,142688,78889,76709,16398,56353,380698,76055,73728,243547,76199,217980,103468,215449,19891,20737,98758,20482,19664,226747,19240,53331,19363,56380,240442,12478,67155,106512,238276,381175,50754,12531,56458,20742,70809,67769,20352,19058,78903,18129,56233,18021,76742,80707,18709,11898,20689,228911,80294,18647,71375,68939,20962,17354,56484,26412,12802,14933,237542,94176…	Kirrel,Eif2ak3,Cplx2,Dagla,Hjurp,Asb13,Wsb1,Arpc2,Itga2,Rybp,Obscn,Mgea5,Psd,Grip2,Med13l,Larp4b,Nup107,Rap1b,Rpa2,Spn,Hnrnpf,Skil,Rbpj,Ahctf1,Tmsb10,Stx7,Rad51b,Arid3b,Adnp2,Cd19,Smarca2,Gpsm3,Akap5,Ccdc68,Fbxw7,Cdc25b,Foxo1,Sptbn1,Clec2g,Gpatch2,Sema4b,Ppp3r1,Wrnip1,Notch2,Hdac7,Nfatc3,Snx27,Wwox,Pik3r2,Ass1,Sall3,Tshz2,Pofut2,Cdk14,Foxn3,Rasl11b,Sycp3,Mllt10,Foxo3,Map4k2,Cnr2,Gk,Osbpl8,Dock2,P…
GO:0050789	regulation of biological process	2.18785e-30	-68.2946	10744	1377	0.627907	2193	20933	170643,13666,12890,269060,381280,142688,78889,76709,16398,56353,380698,76055,73728,243547,76199,217980,103468,215449,19891,20737,98758,20482,19664,226747,19240,53331,19363,56380,240442,12478,67155,106512,238276,381175,50754,12531,56458,20742,70809,67769,20352,19058,78903,18129,56233,18021,76742,80707,18709,11898,20689,228911,80294,18647,71375,68939,20962,17354,56484,26412,12802,14933,237542,94176…	Kirrel,Eif2ak3,Cplx2,Dagla,Hjurp,Asb13,Wsb1,Arpc2,Itga2,Rybp,Obscn,Mgea5,Psd,Grip2,Med13l,Larp4b,Nup107,Rap1b,Rpa2,Spn,Hnrnpf,Skil,Rbpj,Ahctf1,Tmsb10,Stx7,Rad51b,Arid3b,Adnp2,Cd19,Smarca2,Gpsm3,Akap5,Ccdc68,Fbxw7,Cdc25b,Foxo1,Sptbn1,Clec2g,Gpatch2,Sema4b,Ppp3r1,Wrnip1,Notch2,Hdac7,Nfatc3,Snx27,Wwox,Pik3r2,Ass1,Sall3,Tshz2,Pofut2,Cdk14,Foxn3,Rasl11b,Sycp3,Mllt10,Foxo3,Map4k2,Cnr2,Gk,Osbpl8,Dock2,P…
GO:0031323	regulation of cellular metabolic process	7.829e-30	-67.0197	5246	774	0.352941	2193	20933	170643,17937,232334,13666,225471,72754,241324,20299,16398,56353,76055,238673,12444,320202,76199,217980,103468,21899,215449,72475,50796,19891,20737,98758,20482,19664,226747,69169,30955,56722,16194,21813,69710,56380,240442,67155,22164,238276,18019,50754,16178,12531,17979,56458,109032,17425,67769,238317,19058,78903,18129,56398,245688,56373,67621,56233,18021,80707,107607,14886,100124488,18709,11898,1…	Kirrel,Nab2,Vgll4,Eif2ak3,Ticam2,Arhgef10l,Crb2,Ccl22,Itga2,Rybp,Mgea5,Zfp367,Ccnd2,Lefty2,Med13l,Larp4b,Nup107,Tlr6,Rap1b,Ssbp3,Dmrt1,Rpa2,Spn,Hnrnpf,Skil,Rbpj,Ahctf1,Fcmr,Pik3cg,Litaf,Il6ra,Tgfbr2,Arap1,Arid3b,Adnp2,Smarca2,Tnfsf4,Akap5,Nfatc2,Fbxw7,Il1r2,Cdc25b,Ncoa3,Foxo1,Sp110,Foxk1,Gpatch2,Elmsan1,Ppp3r1,Wrnip1,Notch2,Chp1,Rbbp7,Cpb2,Bend5,Hdac7,Nfatc3,Wwox,Nod1,Gtf2i,Mir511,Pik3r2,Ass1,Gfi…
GO:0048523	negative regulation of cellular process	5.11213e-29	-65.1434	4197	646	0.294574	2193	20933	170643,17937,13666,225471,241324,56353,76055,12444,215449,17237,50796,19891,20737,20482,19664,69169,30955,56722,19240,21813,69710,21916,57916,240442,229776,67155,73162,22164,238276,18019,50754,16178,17979,216810,56458,20742,19414,70809,17425,67769,20347,20352,18129,56398,245688,56373,67621,56233,18021,80707,13844,67628,100124488,11898,14581,20689,68939,20962,20111,12905,56484,328795,243362,242248…	Kirrel,Nab2,Eif2ak3,Ticam2,Crb2,Rybp,Mgea5,Ccnd2,Rap1b,Mgrn1,Dmrt1,Rpa2,Spn,Skil,Rbpj,Fcmr,Pik3cg,Litaf,Tmsb10,Tgfbr2,Arap1,Tmod1,Tnfrsf13b,Adnp2,Cdc14a,Smarca2,Otud3,Tnfsf4,Akap5,Nfatc2,Fbxw7,Il1r2,Ncoa3,Tom1l2,Foxo1,Sptbn1,Rasa3,Clec2g,Foxk1,Gpatch2,Sema3b,Sema4b,Notch2,Chp1,Rbbp7,Cpb2,Bend5,Hdac7,Nfatc3,Wwox,Ephb2,Anp32b,Mir511,Ass1,Gfi1,Sall3,Rasl11b,Sycp3,Rps6ka1,Cradd,Foxo3,Ubash3a,Stard13,…
GO:0080090	regulation of primary metabolic process	5.44676e-29	-65.0799	5199	765	0.348837	2193	20933	170643,17937,232334,13666,225471,72754,241324,20299,16398,56353,76055,238673,12444,320202,76199,217980,103468,21899,215449,72475,50796,19891,20737,98758,20482,19664,226747,69169,30955,56722,16194,21813,56380,240442,67155,22164,238276,18019,50754,16178,12531,17979,56458,109032,17425,238317,19058,78903,18129,56398,245688,56373,67621,56233,18021,80707,107607,67628,14886,100124488,18709,14581,20689,2…	Kirrel,Nab2,Vgll4,Eif2ak3,Ticam2,Arhgef10l,Crb2,Ccl22,Itga2,Rybp,Mgea5,Zfp367,Ccnd2,Lefty2,Med13l,Larp4b,Nup107,Tlr6,Rap1b,Ssbp3,Dmrt1,Rpa2,Spn,Hnrnpf,Skil,Rbpj,Ahctf1,Fcmr,Pik3cg,Litaf,Il6ra,Tgfbr2,Arid3b,Adnp2,Smarca2,Tnfsf4,Akap5,Nfatc2,Fbxw7,Il1r2,Cdc25b,Ncoa3,Foxo1,Sp110,Foxk1,Elmsan1,Ppp3r1,Wrnip1,Notch2,Chp1,Rbbp7,Cpb2,Bend5,Hdac7,Nfatc3,Wwox,Nod1,Anp32b,Gtf2i,Mir511,Pik3r2,Gfi1,Sall3,Tshz…
GO:0032879	regulation of localization	1.55961e-28	-64.0279	2481	429	0.195622	2193	20933	13666,217449,72043,67784,76709,16398,66482,18642,77057,76055,21899,12576,215449,11629,19664,26401,30955,56722,69601,53331,22627,21813,78894,16539,12322,232983,20187,69710,70261,12478,71805,106512,22164,116873,238276,50754,16178,18126,228607,105722,20742,83997,20347,20352,19058,240641,56398,83814,56373,56233,78610,239556,18021,109305,12753,13383,13447,235567,18709,80294,215999,56753,26556,104215,1…	Eif2ak3,Trappc12,Sulf2,Plxnd1,Arpc2,Itga2,Exoc2,Pfkm,Ston1,Mgea5,Tlr6,Cdkn1b,Rap1b,Aif1,Rbpj,Map3k1,Pik3cg,Litaf,Dab2ip,Stx7,Ywhae,Tgfbr2,Aacs,Kcns2,Camk2a,Cxcl17,Ryk,Arap1,Chp2,Cd19,Nup93,Gpsm3,Tnfsf4,Stim2,Akap5,Fbxw7,Il1r2,Nos2,Mavs,Ano6,Sptbn1,Slmap,Sema3b,Sema4b,Ppp3r1,Kif20b,Chp1,Nedd4l,Cpb2,Hdac7,Uvrag,Cacna1i,Nfatc3,Orai1,Clock,Dlg1,Doc2b,Dnajc13,Pik3r2,Pofut2,Mcu,Tacstd2,Homer1,Rhoq,Nfkb…
GO:0065007	biological regulation	6.97425e-28	-62.5302	11275	1420	0.647515	2193	20933	170643,13666,12890,269060,381280,142688,78889,76709,231821,16398,56353,380698,76055,73728,243547,76199,217980,103468,215449,19891,20737,98758,20482,19664,226747,19240,53331,19363,56380,240442,12478,67155,106512,238276,381175,50754,12531,56458,20742,70809,67769,20352,19058,78903,18129,56233,75782,18021,76742,80707,18709,11898,20689,228911,80294,212555,18647,71375,68939,20962,17354,56484,26412,1280…	Kirrel,Eif2ak3,Cplx2,Dagla,Hjurp,Asb13,Wsb1,Arpc2,Adap1,Itga2,Rybp,Obscn,Mgea5,Psd,Grip2,Med13l,Larp4b,Nup107,Rap1b,Rpa2,Spn,Hnrnpf,Skil,Rbpj,Ahctf1,Tmsb10,Stx7,Rad51b,Arid3b,Adnp2,Cd19,Smarca2,Gpsm3,Akap5,Ccdc68,Fbxw7,Cdc25b,Foxo1,Sptbn1,Clec2g,Gpatch2,Sema4b,Ppp3r1,Wrnip1,Notch2,Hdac7,Lca5,Nfatc3,Snx27,Wwox,Pik3r2,Ass1,Sall3,Tshz2,Pofut2,Pqlc2,Cdk14,Foxn3,Rasl11b,Sycp3,Mllt10,Foxo3,Map4k2,Cnr2,…
GO:0019222	regulation of metabolic process	9.3951e-28	-62.2322	5658	813	0.370725	2193	20933	170643,17937,232334,13666,77134,225471,72754,241324,20299,16398,56353,76055,238673,12444,320202,76199,217980,103468,21899,215449,50796,72475,19891,20737,98758,20482,19664,226747,69169,30955,56722,16194,21813,69710,56380,240442,67155,22164,238276,18019,50754,16178,12531,17979,56458,109032,17425,67769,238317,19058,78903,18129,56398,245688,56373,67621,56233,18021,80707,107607,67628,14886,100124488,1…	Kirrel,Nab2,Vgll4,Eif2ak3,Hnrnpa0,Ticam2,Arhgef10l,Crb2,Ccl22,Itga2,Rybp,Mgea5,Zfp367,Ccnd2,Lefty2,Med13l,Larp4b,Nup107,Tlr6,Rap1b,Dmrt1,Ssbp3,Rpa2,Spn,Hnrnpf,Skil,Rbpj,Ahctf1,Fcmr,Pik3cg,Litaf,Il6ra,Tgfbr2,Arap1,Arid3b,Adnp2,Smarca2,Tnfsf4,Akap5,Nfatc2,Fbxw7,Il1r2,Cdc25b,Ncoa3,Foxo1,Sp110,Foxk1,Gpatch2,Elmsan1,Ppp3r1,Wrnip1,Notch2,Chp1,Rbbp7,Cpb2,Bend5,Hdac7,Nfatc3,Wwox,Nod1,Anp32b,Gtf2i,Mir511,…
GO:0050865	regulation of cell activation	4.76668e-27	-60.6081	482	134	0.0611035	2193	20933	380732,12519,19271,12501,19401,12043,18591,12522,12484,20737,11629,20662,12721,22780,110279,21423,21813,268564,12182,50723,57916,27027,11540,17260,58205,22164,18019,18124,14357,12229,208650,21929,12493,75345,20663,16859,19260,56468,229473,22165,72049,217166,13383,235320,108723,12142,20851,20111,100043314,16452,13655,12494,14191,11774,242248,17096,69816,12802,18753,16195,17974,19264,108995,19204,1…	Milr1,Cd80,Ptprj,Cd3e,Rara,Bcl2,Pdgfb,Cd83,Cd24a,Spn,Aif1,Sos1,Coro1a,Ikzf3,Bcr,Tcf3,Tgfbr2,Zbtb1,Bst1,Icosl,Tnfrsf13b,Tspan32,Adora2a,Mef2c,Pdcd1lg2,Tnfsf4,Nfatc2,Nr4a3,Dtx1,Btk,Cblb,Tnfaip3,Cd37,Slamf7,Sos2,Lgals9,Ptpn22,Socs5,D930015E06Rik,Txk,Tnfrsf13c,Nr1d1,Dlg1,Zbtb16,Card11,Prdm1,Stat5b,Rps6ka1,Tigit,Jak2,Egr3,Cd38,Fgr,Ap3b1,Bank1,Lyn,Mzb1,Cnr2,Prkcd,Il6st,Nck2,Ptprc,Tbc1d10c,Ptafr,Myb,Lax…
GO:0060255	regulation of macromolecule metabolic process	1.18415e-26	-59.6982	5302	767	0.349749	2193	20933	170643,17937,232334,13666,77134,225471,72754,241324,20299,16398,56353,76055,238673,12444,320202,76199,217980,103468,21899,215449,72475,50796,19891,20737,98758,20482,19664,226747,69169,30955,56722,16194,21813,69710,56380,240442,67155,22164,238276,18019,50754,16178,12531,17979,56458,109032,17425,238317,19058,78903,18129,56398,245688,56373,67621,56233,18021,80707,107607,67628,14886,100124488,18709,1…	Kirrel,Nab2,Vgll4,Eif2ak3,Hnrnpa0,Ticam2,Arhgef10l,Crb2,Ccl22,Itga2,Rybp,Mgea5,Zfp367,Ccnd2,Lefty2,Med13l,Larp4b,Nup107,Tlr6,Rap1b,Ssbp3,Dmrt1,Rpa2,Spn,Hnrnpf,Skil,Rbpj,Ahctf1,Fcmr,Pik3cg,Litaf,Il6ra,Tgfbr2,Arap1,Arid3b,Adnp2,Smarca2,Tnfsf4,Akap5,Nfatc2,Fbxw7,Il1r2,Cdc25b,Ncoa3,Foxo1,Sp110,Foxk1,Elmsan1,Ppp3r1,Wrnip1,Notch2,Chp1,Rbbp7,Cpb2,Bend5,Hdac7,Nfatc3,Wwox,Nod1,Anp32b,Gtf2i,Mir511,Pik3r2,G…
GO:0044707	single-multicellular organism process	8.37933e-26	-57.7414	5231	755	0.344277	2193	20933	17937,13666,14824,12890,67784,269060,241324,16398,380698,73340,12444,320202,21899,50796,72475,170799,20737,20482,226747,19664,30955,16194,21813,106869,19363,19280,17156,21916,57916,56380,240442,67204,67155,22164,238276,18019,50754,17979,56458,66049,11647,76816,17425,226519,20347,19058,20352,18129,71918,56373,75782,56233,18021,80707,107607,13844,14064,67628,14886,14581,20689,228911,80294,68196,265…	Nab2,Eif2ak3,Grn,Cplx2,Plxnd1,Dagla,Crb2,Itga2,Obscn,Nptxr,Ccnd2,Lefty2,Tlr6,Dmrt1,Ssbp3,Rtkn2,Spn,Skil,Ahctf1,Rbpj,Pik3cg,Il6ra,Tgfbr2,Tnfaip8,Rad51b,Ptprs,Man1a2,Tmod1,Tnfrsf13b,Arid3b,Adnp2,Eif2s2,Smarca2,Tnfsf4,Akap5,Nfatc2,Fbxw7,Ncoa3,Foxo1,Rogdi,Alpl,Sdccag8,Foxk1,Lamc1,Sema3b,Ppp3r1,Sema4b,Notch2,Zcchc24,Cpb2,Lca5,Hdac7,Nfatc3,Wwox,Nod1,Ephb2,F2rl2,Anp32b,Gtf2i,Gfi1,Sall3,Tshz2,Pofut2,Hsbp…
GO:0002684	positive regulation of immune system process	1.01657e-25	-57.5482	693	167	0.0761514	2193	20933	19697,225471,76438,12519,16398,19271,12501,83490,14582,19401,12298,12043,12522,12484,21899,20737,11629,12721,15985,53331,21423,21813,30925,268564,58203,232983,12182,50723,23871,13057,21936,17260,12478,18751,58205,106512,22164,16842,18019,18124,12229,208650,246177,228607,105722,12493,18613,16859,19260,56468,18129,22165,72049,107607,12010,13616,235320,56743,108723,20312,12142,18035,20947,20851,1014…	Rela,Ticam2,Rftn1,Cd80,Itga2,Ptprj,Cd3e,Pik3ap1,Gfi1b,Rara,Cacnb4,Bcl2,Cd83,Cd24a,Tlr6,Spn,Aif1,Coro1a,Cd79b,Stx7,Tcf3,Tgfbr2,Slamf6,Zbtb1,Zbp1,Cxcl17,Bst1,Icosl,Ets1,Cyba,Tnfrsf18,Mef2c,Cd19,Prkcb,Pdcd1lg2,Gpsm3,Tnfsf4,Lef1,Nfatc2,Nr4a3,Btk,Cblb,Myo1g,Mavs,Ano6,Cd37,Pecam1,Lgals9,Ptpn22,Socs5,Notch2,Txk,Tnfrsf13c,Nod1,B2m,Edn3,Zbtb16,Lat2,Card11,Cx3cl1,Prdm1,Nfkbia,Swap70,Stat5b,Plekha1,Plcg2,Eg…
GO:0044767	single-organism developmental process	1.13009e-25	-57.4423	5150	745	0.339717	2193	20933	17937,13666,14824,12890,67784,269060,241324,227723,16398,380698,73340,207215,320202,215449,50796,72475,170799,20737,20482,226747,19664,30955,16194,21813,19363,19280,17156,21916,57916,56380,240442,67204,67155,22164,238276,18019,50754,12531,17979,13421,56458,66049,11647,76816,17425,226519,20347,19058,20352,18129,71918,56233,18021,80707,13844,67628,14886,14581,20689,228911,80294,68196,26556,71375,20…	Nab2,Eif2ak3,Grn,Cplx2,Plxnd1,Dagla,Crb2,Prrc2b,Itga2,Obscn,Nptxr,Fbxo40,Lefty2,Rap1b,Dmrt1,Ssbp3,Rtkn2,Spn,Skil,Ahctf1,Rbpj,Pik3cg,Il6ra,Tgfbr2,Rad51b,Ptprs,Man1a2,Tmod1,Tnfrsf13b,Arid3b,Adnp2,Eif2s2,Smarca2,Tnfsf4,Akap5,Nfatc2,Fbxw7,Cdc25b,Ncoa3,Dnase1l3,Foxo1,Rogdi,Alpl,Sdccag8,Foxk1,Lamc1,Sema3b,Ppp3r1,Sema4b,Notch2,Zcchc24,Hdac7,Nfatc3,Wwox,Ephb2,Anp32b,Gtf2i,Gfi1,Sall3,Tshz2,Pofut2,Hsbp1,Ho…
GO:0009967	positive regulation of signal transduction	1.66466e-25	-57.055	1283	256	0.116735	2193	20933	23886,19697,12122,13666,225471,72043,241324,12778,17127,20299,19271,12501,26409,83490,30957,215653,72514,19401,22411,54394,65960,18591,320202,12484,21899,215449,11783,20482,20662,18550,19664,26401,30955,56722,16194,216795,69601,338372,58203,66589,232983,20187,70261,11806,11540,13057,21936,76589,18751,20729,71805,19156,238276,58198,18033,73836,50754,68075,17979,20295,228607,18613,20663,108058,7009…	Gdf15,Rela,Bid,Eif2ak3,Ticam2,Sulf2,Crb2,Ackr3,Smad3,Ccl22,Ptprj,Cd3e,Map3k7,Pik3ap1,Mapk8ip3,Rassf2,Fgfbp3,Rara,Wnt11,Crlf3,Twsg1,Pdgfb,Lefty2,Cd24a,Tlr6,Rap1b,Apaf1,Skil,Sos1,Furin,Rbpj,Map3k1,Pik3cg,Litaf,Il6ra,Wnt9a,Dab2ip,Map3k9,Zbp1,Ube2v1,Cxcl17,Ryk,Chp2,Apoa1,Adora2a,Cyba,Tnfrsf18,Unc5cl,Prkcb,Spin1,Nup93,Psap,Akap5,Sall1,Nfkb1,Slc35b2,Fbxw7,Lurap1,Ncoa3,Ccl17,Mavs,Pecam1,Sos2,Camk2d,Sash…
GO:0023056	positive regulation of signaling	2.83504e-25	-56.5226	1442	278	0.126767	2193	20933	19697,13666,225471,72043,241324,20299,16398,12501,18642,26409,215653,76055,19401,65960,320202,12484,21899,215449,11783,20482,20662,19664,26401,30955,56722,16194,216795,69601,338372,78894,66589,232983,20187,69710,70261,20729,71805,238276,50754,17979,20295,228607,18129,80707,107607,14064,13447,14581,215999,108723,14103,12905,16452,26412,242248,229317,17096,18753,237542,94176,16195,19882,17974,14164…	Rela,Eif2ak3,Ticam2,Sulf2,Crb2,Ccl22,Itga2,Cd3e,Pfkm,Map3k7,Rassf2,Mgea5,Rara,Twsg1,Lefty2,Cd24a,Tlr6,Rap1b,Apaf1,Skil,Sos1,Rbpj,Map3k1,Pik3cg,Litaf,Il6ra,Wnt9a,Dab2ip,Map3k9,Aacs,Ube2v1,Cxcl17,Ryk,Arap1,Chp2,Spin1,Nup93,Akap5,Fbxw7,Ncoa3,Ccl17,Mavs,Notch2,Wwox,Nod1,F2rl2,Doc2b,Gfi1,Mcu,Card11,Fasl,Cradd,Jak2,Map4k2,Bank1,Eif2a,Lyn,Prkcd,Osbpl8,Dock2,Il6st,Mst1r,Nck2,Fgf1,Myc,Shank1,Prr5,Sema4d,S…
GO:0032502	developmental process	3.57935e-25	-56.2894	5195	748	0.341085	2193	20933	17937,13666,14824,12890,67784,269060,241324,227723,16398,380698,73340,207215,320202,215449,50796,72475,170799,20737,20482,226747,19664,30955,16194,21813,19363,19280,17156,21916,57916,56380,240442,67204,67155,22164,238276,18019,50754,12531,17979,13421,56458,66049,11647,76816,17425,226519,20347,19058,20352,18129,71918,56233,18021,80707,13844,67628,14886,14581,20689,228911,80294,68196,26556,71375,20…	Nab2,Eif2ak3,Grn,Cplx2,Plxnd1,Dagla,Crb2,Prrc2b,Itga2,Obscn,Nptxr,Fbxo40,Lefty2,Rap1b,Dmrt1,Ssbp3,Rtkn2,Spn,Skil,Ahctf1,Rbpj,Pik3cg,Il6ra,Tgfbr2,Rad51b,Ptprs,Man1a2,Tmod1,Tnfrsf13b,Arid3b,Adnp2,Eif2s2,Smarca2,Tnfsf4,Akap5,Nfatc2,Fbxw7,Cdc25b,Ncoa3,Dnase1l3,Foxo1,Rogdi,Alpl,Sdccag8,Foxk1,Lamc1,Sema3b,Ppp3r1,Sema4b,Notch2,Zcchc24,Hdac7,Nfatc3,Wwox,Ephb2,Anp32b,Gtf2i,Gfi1,Sall3,Tshz2,Pofut2,Hsbp1,Ho…
GO:1902531	regulation of intracellular signal transduction	4.02963e-25	-56.171	1495	285	0.129959	2193	20933	19697,13666,225471,72754,20299,12501,26409,380698,215653,54446,19401,73728,103136,320202,12484,21899,215449,17237,229541,20482,20662,26401,30955,64209,56722,16194,69601,338372,66589,232983,20187,70261,73162,238276,50754,21929,20295,56458,74734,228607,19414,14784,18129,56398,56233,107607,14064,13383,217692,108723,18035,101476,16452,26412,242248,17096,18753,237542,94176,16195,19882,17974,22350,1416…	Rela,Eif2ak3,Ticam2,Arhgef10l,Ccl22,Cd3e,Map3k7,Obscn,Rassf2,Nfat5,Rara,Psd,Pwp1,Lefty2,Cd24a,Tlr6,Rap1b,Mgrn1,Dennd4b,Skil,Sos1,Map3k1,Pik3cg,Herpud1,Litaf,Il6ra,Dab2ip,Map3k9,Ube2v1,Cxcl17,Ryk,Chp2,Otud3,Akap5,Fbxw7,Tnfaip3,Ccl17,Foxo1,Rhoh,Mavs,Rasa3,Grb2,Notch2,Chp1,Hdac7,Nod1,F2rl2,Dlg1,Sipa1l1,Card11,Nfkbia,Plekha1,Jak2,Map4k2,Bank1,Lyn,Prkcd,Osbpl8,Dock2,Il6st,Mst1r,Nck2,Ezr,Fgf1,Cdkn2d,Pr…
GO:0051239	regulation of multicellular organismal process	5.88371e-25	-55.7924	2757	452	0.20611	2193	20933	19697,13666,14824,225471,72043,67784,241324,16398,12501,14582,215653,76055,19401,65960,12522,723844,12484,21899,12576,50796,20737,11629,20482,20662,19664,56722,22780,16194,216795,69601,71753,21423,23945,21813,30925,108100,232983,20187,50723,58205,106512,22164,17125,238276,14357,12229,50754,16178,21929,17979,18126,228607,105722,20742,70809,18712,20347,20352,18129,240641,71918,83814,56373,56233,201…	Rela,Eif2ak3,Grn,Ticam2,Sulf2,Plxnd1,Crb2,Itga2,Cd3e,Gfi1b,Rassf2,Mgea5,Rara,Twsg1,Cd83,Mir338,Cd24a,Tlr6,Cdkn1b,Dmrt1,Spn,Aif1,Skil,Sos1,Rbpj,Litaf,Ikzf3,Il6ra,Wnt9a,Dab2ip,Tmprss6,Tcf3,Mgll,Tgfbr2,Slamf6,Baiap2,Cxcl17,Ryk,Icosl,Pdcd1lg2,Gpsm3,Tnfsf4,Smad1,Akap5,Dtx1,Btk,Fbxw7,Il1r2,Tnfaip3,Ncoa3,Nos2,Mavs,Ano6,Sptbn1,Clec2g,Pim1,Sema3b,Sema4b,Notch2,Kif20b,Zcchc24,Nedd4l,Cpb2,Hdac7,Rxra,Nod1,Ep…
GO:0010647	positive regulation of cell communication	1.23643e-24	-55.0498	1434	275	0.125399	2193	20933	19697,13666,225471,72043,241324,20299,16398,12501,18642,26409,215653,76055,19401,65960,320202,12484,21899,215449,11783,20482,20662,19664,26401,30955,56722,16194,216795,69601,338372,78894,66589,232983,20187,70261,20729,71805,238276,50754,17979,20295,228607,18129,80707,107607,14064,13447,14581,215999,108723,14103,12905,16452,26412,242248,229317,17096,18753,237542,94176,16195,19882,17974,14164,17869…	Rela,Eif2ak3,Ticam2,Sulf2,Crb2,Ccl22,Itga2,Cd3e,Pfkm,Map3k7,Rassf2,Mgea5,Rara,Twsg1,Lefty2,Cd24a,Tlr6,Rap1b,Apaf1,Skil,Sos1,Rbpj,Map3k1,Pik3cg,Litaf,Il6ra,Wnt9a,Dab2ip,Map3k9,Aacs,Ube2v1,Cxcl17,Ryk,Chp2,Spin1,Nup93,Akap5,Fbxw7,Ncoa3,Ccl17,Mavs,Notch2,Wwox,Nod1,F2rl2,Doc2b,Gfi1,Mcu,Card11,Fasl,Cradd,Jak2,Map4k2,Bank1,Eif2a,Lyn,Prkcd,Osbpl8,Dock2,Il6st,Mst1r,Nck2,Fgf1,Myc,Shank1,Prr5,Sema4d,Smarca4…
GO:0001775	cell activation	1.36476e-24	-54.9511	556	142	0.0647515	2193	20933	380732,22631,12890,21949,17127,12501,11793,12298,12043,12484,21899,20737,11629,320790,12721,19664,22780,19171,15985,21423,21813,30925,268564,50723,27027,11540,18751,17060,17260,22164,16842,18124,12229,208650,21929,74734,19260,18129,56233,22165,12506,18021,13383,20687,18646,12010,56743,108723,20312,20947,20851,234779,17079,242248,17096,18753,108655,94176,102545,17974,19264,98932,12445,21413,241296…	Milr1,Ywhaz,Cplx2,Tnfsf8,Smad3,Cd3e,Atg5,Cacnb4,Bcl2,Cd24a,Tlr6,Spn,Aif1,Chd7,Coro1a,Rbpj,Ikzf3,Psmb10,Cd79b,Tcf3,Tgfbr2,Slamf6,Zbtb1,Icosl,Tspan32,Adora2a,Prkcb,Blnk,Mef2c,Tnfsf4,Lef1,Nr4a3,Btk,Cblb,Tnfaip3,Rhoh,Ptpn22,Notch2,Hdac7,Txk,Cd48,Nfatc3,Dlg1,Sp3,Prf1,B2m,Lat2,Card11,Cx3cl1,Swap70,Stat5b,Plcg2,Cd180,Bank1,Lyn,Prkcd,Foxp1,Dock2,Cmtm7,Nck2,Ptprc,Myl9,Ccnd3,Tcf4,Lrrc8a,Mfng,Myb,Lax1,Gpr18…
GO:0045321	leukocyte activation	2.16912e-24	-54.4877	465	126	0.0574555	2193	20933	380732,321019,22631,12890,12145,17068,21949,17127,12767,12518,209488,12501,20963,58206,12571,79221,11793,12298,12043,12484,21899,20737,11629,320790,12721,19664,22780,19171,14025,15985,21423,21813,30925,268564,16149,18018,50723,18751,17060,17260,12387,21414,22164,16842,18124,12229,208650,21929,12479,74734,74039,12481,19260,110168,18707,18129,56233,22165,12506,18021,14012,387510,22778,240354,13383,…	Milr1,Gpr183,Ywhaz,Cplx2,Cxcr5,Ly6d,Tnfsf8,Smad3,Cxcr4,Cd79a,Hsh2d,Cd3e,Syk,Zbtb32,Cdk6,Hdac9,Atg5,Cacnb4,Bcl2,Cd24a,Tlr6,Spn,Aif1,Chd7,Coro1a,Rbpj,Ikzf3,Psmb10,Bcl11a,Cd79b,Tcf3,Tgfbr2,Slamf6,Zbtb1,Cd74,Nfatc1,Icosl,Prkcb,Blnk,Mef2c,Ctnnb1,Tcf7,Tnfsf4,Lef1,Nr4a3,Btk,Cblb,Tnfaip3,Cd1d1,Rhoh,Nfam1,Cd2,Ptpn22,Gpr18,Pik3cd,Notch2,Hdac7,Txk,Cd48,Nfatc3,Mpzl2,Ifnk,Ikzf1,Malt1,Dlg1,Sp3,Dock8,Prf1,B2m,P…
GO:0044093	positive regulation of molecular function	2.71993e-24	-54.2614	1244	247	0.112631	2193	20933	19697,12122,13666,67784,67468,17127,20299,16398,26409,320292,30957,215653,19401,12444,11843,22411,12043,18591,243277,56040,12484,12454,21899,12576,21941,11783,26401,30955,64209,71371,69601,170625,21423,338372,21813,66589,12322,232983,19823,12313,69710,70261,11806,20660,11540,13057,103724,17260,18751,116873,238276,18005,230972,50754,12531,17979,20295,18126,228607,214162,18712,70097,16859,20194,136…	Rela,Bid,Eif2ak3,Plxnd1,Mmd,Smad3,Ccl22,Itga2,Map3k7,Rasgef1b,Mapk8ip3,Rassf2,Rara,Ccnd2,Arf4,Wnt11,Bcl2,Pdgfb,Adgrd1,Rplp1,Cd24a,Ccnk,Tlr6,Cdkn1b,Tnfrsf8,Apaf1,Map3k1,Pik3cg,Herpud1,Arid5b,Dab2ip,Snx18,Tcf3,Map3k9,Tgfbr2,Ube2v1,Camk2a,Cxcl17,Rnf7,Calm1,Arap1,Chp2,Apoa1,Sorl1,Adora2a,Cyba,Tbc1d10a,Mef2c,Prkcb,Stim2,Akap5,Nek2,Arhgef16,Fbxw7,Cdc25b,Ncoa3,Ccl17,Nos2,Mavs,Kmt2a,Pim1,Sash1,Lgals9,S10…
GO:0050776	regulation of immune response	2.91483e-24	-54.1922	566	143	0.0652075	2193	20933	19697,225471,76438,17127,19271,12501,83490,11793,19401,12298,12043,21425,12484,21899,20737,110279,69601,15985,53331,30925,268564,58203,11806,13057,17260,12478,18751,22164,18019,18124,12229,208650,21929,246177,228607,12493,16859,19260,56468,22165,12506,72049,217166,12010,14581,56743,108723,18035,20851,63953,101476,234779,12494,17079,14191,328795,17096,97165,20085,100340,22350,107321,19264,13036,19…	Rela,Ticam2,Rftn1,Smad3,Ptprj,Cd3e,Pik3ap1,Atg5,Rara,Cacnb4,Bcl2,Tfeb,Cd24a,Tlr6,Spn,Bcr,Dab2ip,Cd79b,Stx7,Slamf6,Zbtb1,Zbp1,Apoa1,Cyba,Mef2c,Cd19,Prkcb,Tnfsf4,Nfatc2,Nr4a3,Btk,Cblb,Tnfaip3,Myo1g,Mavs,Cd37,Lgals9,Ptpn22,Socs5,Txk,Cd48,Tnfrsf13c,Nr1d1,B2m,Gfi1,Lat2,Card11,Nfkbia,Stat5b,Dusp10,Plekha1,Plcg2,Cd38,Cd180,Fgr,Ubash3a,Lyn,Hmgb2,Rps19,Smpdl3b,Ezr,Lpxn,Ptprc,Ctsh,Ptafr,Wdfy1,Myb,Ccr1,Lax1…
GO:0002694	regulation of leukocyte activation	3.56145e-23	-51.6893	444	120	0.0547196	2193	20933	380732,321019,21838,12519,12501,20963,19401,12043,12522,208154,12484,60533,20737,11629,50930,20662,12721,22780,110279,21423,14419,21813,268564,16149,12182,50723,18762,57916,27027,11540,230979,17260,14960,58205,12387,22164,18019,18124,14357,12229,208650,21929,12479,12507,12493,75345,74131,74039,20663,16859,19260,117149,56468,12015,94212,229473,237256,72049,104709,16153,22778,240354,13383,22038,105…	Milr1,Gpr183,Thy1,Cd80,Cd3e,Syk,Rara,Bcl2,Cd83,Btla,Cd24a,Cd274,Spn,Aif1,Tnfsf14,Sos1,Coro1a,Ikzf3,Bcr,Tcf3,Gal,Tgfbr2,Zbtb1,Cd74,Bst1,Icosl,Prkcz,Tnfrsf13b,Tspan32,Adora2a,Tnfrsf14,Mef2c,H2-Aa,Pdcd1lg2,Ctnnb1,Tnfsf4,Nfatc2,Nr4a3,Dtx1,Btk,Cblb,Tnfaip3,Cd1d1,Cd5,Cd37,Slamf7,Sash3,Nfam1,Sos2,Lgals9,Ptpn22,Tirap,Socs5,Bad,Pag1,D930015E06Rik,Zc3h12d,Tnfrsf13c,Pik3r6,Il10,Ikzf1,Malt1,Dlg1,Plscr1,Dusp2…
GO:0048856	anatomical structure development	3.97753e-23	-51.5788	4880	702	0.320109	2193	20933	17937,13666,14824,12890,67784,269060,241324,16398,380698,73340,207215,320202,215449,72475,170799,50796,20737,20482,226747,19664,30955,16194,21813,19363,19280,17156,21916,57916,56380,240442,67204,67155,22164,238276,18019,50754,12531,17979,13421,56458,66049,11647,76816,17425,226519,20347,19058,20352,18129,71918,56233,18021,80707,13844,67628,14886,14581,20689,228911,80294,68196,26556,71375,20962,201…	Nab2,Eif2ak3,Grn,Cplx2,Plxnd1,Dagla,Crb2,Itga2,Obscn,Nptxr,Fbxo40,Lefty2,Rap1b,Ssbp3,Rtkn2,Dmrt1,Spn,Skil,Ahctf1,Rbpj,Pik3cg,Il6ra,Tgfbr2,Rad51b,Ptprs,Man1a2,Tmod1,Tnfrsf13b,Arid3b,Adnp2,Eif2s2,Smarca2,Tnfsf4,Akap5,Nfatc2,Fbxw7,Cdc25b,Ncoa3,Dnase1l3,Foxo1,Rogdi,Alpl,Sdccag8,Foxk1,Lamc1,Sema3b,Ppp3r1,Sema4b,Notch2,Zcchc24,Hdac7,Nfatc3,Wwox,Ephb2,Anp32b,Gtf2i,Gfi1,Sall3,Tshz2,Pofut2,Hsbp1,Homer1,Fo…
GO:0065009	regulation of molecular function	5.16966e-23	-51.3167	2168	369	0.168263	2193	20933	19697,13666,67784,241324,381280,20299,231821,16398,26409,215653,19401,12444,171580,243277,56040,12484,21899,12576,11783,26401,69169,30955,64209,71371,16194,216795,69601,21423,22627,338372,21813,16539,66589,12322,232983,69710,70261,240168,22164,116873,238276,50754,21929,12531,17979,20295,18126,228607,19414,18712,67769,83997,20194,56398,83814,78610,13018,107607,12753,13383,67628,217692,18709,14581,…	Rela,Eif2ak3,Plxnd1,Crb2,Hjurp,Ccl22,Adap1,Itga2,Map3k7,Rassf2,Rara,Ccnd2,Mical1,Adgrd1,Rplp1,Cd24a,Tlr6,Cdkn1b,Apaf1,Map3k1,Fcmr,Pik3cg,Herpud1,Arid5b,Il6ra,Wnt9a,Dab2ip,Tcf3,Ywhae,Map3k9,Tgfbr2,Kcns2,Ube2v1,Camk2a,Cxcl17,Arap1,Chp2,Rasgrp3,Tnfsf4,Stim2,Akap5,Fbxw7,Tnfaip3,Cdc25b,Ncoa3,Ccl17,Nos2,Mavs,Rasa3,Pim1,Gpatch2,Slmap,S100a10,Chp1,Nedd4l,Uvrag,Ctcf,Nod1,Clock,Dlg1,Anp32b,Sipa1l1,Pik3r2,G…
GO:0009987	cellular process	2.6064e-22	-49.6989	13777	1642	0.748746	2193	20933	170643,13666,12890,269060,381280,142688,78889,76709,51786,16398,56353,380698,76055,243547,93696,76199,103468,109979,215449,19891,20737,98758,20482,19664,226747,19240,53331,66420,19363,17156,56380,240442,12478,67204,67155,12757,238276,381175,50754,12531,13421,56458,11647,20742,170439,20352,19058,78903,18129,56233,75782,18021,76742,80707,17533,18709,11898,20689,228911,80294,20444,18647,71375,68939,…	Kirrel,Eif2ak3,Cplx2,Dagla,Hjurp,Asb13,Wsb1,Arpc2,Cpsf2,Itga2,Rybp,Obscn,Mgea5,Grip2,Chrac1,Med13l,Nup107,Art3,Rap1b,Rpa2,Spn,Hnrnpf,Skil,Rbpj,Ahctf1,Tmsb10,Stx7,Polr2e,Rad51b,Man1a2,Arid3b,Adnp2,Cd19,Eif2s2,Smarca2,Clta,Akap5,Ccdc68,Fbxw7,Cdc25b,Dnase1l3,Foxo1,Alpl,Sptbn1,Elovl6,Sema4b,Ppp3r1,Wrnip1,Notch2,Hdac7,Lca5,Nfatc3,Snx27,Wwox,Mrc1,Pik3r2,Ass1,Sall3,Tshz2,Pofut2,St3gal2,Cdk14,Foxn3,Rasl1…
GO:0001817	regulation of cytokine production	3.40687e-22	-49.4311	550	136	0.0620155	2193	20933	19697,13666,225471,72043,17127,12501,13058,11793,19401,22411,12522,12484,21899,21941,20737,18550,56722,16194,30925,232983,50723,11806,11433,13057,58205,22164,106512,77446,16842,18124,18033,12229,16178,68075,21929,18126,228607,20742,16859,19260,56468,56233,22165,72049,107607,16994,12010,108723,70790,387140,20312,20851,11545,16452,234779,100043314,14191,328795,242248,17096,97165,12394,22350,69573,1…	Rela,Eif2ak3,Ticam2,Sulf2,Smad3,Cd3e,Cybb,Atg5,Rara,Wnt11,Cd83,Cd24a,Tlr6,Tnfrsf8,Spn,Furin,Litaf,Il6ra,Slamf6,Cxcl17,Icosl,Apoa1,Acp5,Cyba,Pdcd1lg2,Tnfsf4,Gpsm3,Heg1,Lef1,Nr4a3,Nfkb1,Btk,Il1r2,Lurap1,Tnfaip3,Nos2,Mavs,Sptbn1,Lgals9,Ptpn22,Socs5,Hdac7,Txk,Tnfrsf13c,Nod1,Ltb,B2m,Card11,Ubr5,Mir21a,Cx3cl1,Stat5b,Parp1,Jak2,Plcg2,Tigit,Fgr,Ubash3a,Bank1,Lyn,Hmgb2,Runx1,Ezr,Hilpda,Arhgef2,Sulf1,Ptafr…
GO:0042127	regulation of cell proliferation	3.95418e-22	-49.2821	1525	280	0.127679	2193	20933	19697,14824,72043,16398,12501,19401,12444,68275,12484,12576,170799,72475,20737,11629,20662,19664,20440,22780,16194,216795,69601,21423,21813,19363,50723,70261,211401,57916,58205,67155,22164,17125,18019,12229,21929,17979,66049,18126,56458,18712,18129,240641,56373,20181,13383,67628,83395,108723,56753,18035,14103,20851,16452,56484,17096,108655,16195,17974,14164,12581,17869,69573,54354,20586,108037,13…	Rela,Grn,Sulf2,Itga2,Cd3e,Rara,Ccnd2,Rpa1,Cd24a,Cdkn1b,Rtkn2,Ssbp3,Spn,Aif1,Sos1,Rbpj,St6gal1,Ikzf3,Il6ra,Wnt9a,Dab2ip,Tcf3,Tgfbr2,Rad51b,Icosl,Chp2,Mtss1,Tnfrsf13b,Pdcd1lg2,Smarca2,Tnfsf4,Smad1,Nfatc2,Btk,Tnfaip3,Ncoa3,Rogdi,Nos2,Foxo1,Pim1,Notch2,Kif20b,Cpb2,Rxra,Dlg1,Anp32b,Sp6,Card11,Tacstd2,Nfkbia,Fasl,Stat5b,Jak2,Foxo3,Lyn,Foxp1,Il6st,Nck2,Fgf1,Cdkn2d,Myc,Hilpda,Rassf5,Smarca4,Shmt2,E2f3,Ap…
GO:0048534	hematopoietic or lymphoid organ development	4.66787e-22	-49.1162	682	157	0.0715914	2193	20933	21748,242687,21949,12501,14582,11793,71355,12298,272382,68275,12043,65960,244349,12484,217351,20737,170799,72475,320790,71982,226747,19664,110279,15985,80287,21423,30925,21813,268564,16477,57916,17260,16842,18033,12229,21929,66049,74734,214162,71602,19260,18129,108800,56233,22165,18021,16994,20687,67138,12010,235320,14581,108723,17283,20851,12399,19261,16452,234779,17096,29809,108655,94176,20085,…	Terc,Wasf2,Tnfsf8,Cd3e,Gfi1b,Atg5,Col24a1,Cacnb4,Spib,Rpa1,Bcl2,Twsg1,Kat6a,Cd24a,Tnrc6c,Spn,Rtkn2,Ssbp3,Chd7,Snx10,Ahctf1,Rbpj,Bcr,Cd79b,Apobec3,Tcf3,Slamf6,Tgfbr2,Zbtb1,Junb,Tnfrsf13b,Mef2c,Lef1,Nfkb1,Btk,Tnfaip3,Rogdi,Rhoh,Kmt2a,Myo1e,Ptpn22,Notch2,Ston2,Hdac7,Txk,Nfatc3,Ltb,Sp3,Herc6,B2m,Zbtb16,Gfi1,Card11,Men1,Stat5b,Runx3,Sirpa,Jak2,Plcg2,Lyn,Rabgap1l,Foxp1,Dock2,Rps19,Cmtm7,Rbm47,Runx1,Pap…
GO:0051249	regulation of lymphocyte activation	4.93227e-22	-49.0611	377	106	0.0483356	2193	20933	321019,21838,12519,12501,20963,19401,12043,12522,208154,12484,60533,20737,11629,50930,20662,12721,22780,21423,14419,21813,268564,16149,12182,50723,18762,57916,11540,230979,17260,14960,58205,12387,22164,18019,14357,12229,208650,21929,12479,12507,75345,74131,74039,20663,16859,19260,117149,56468,12015,229473,94212,237256,72049,104709,16153,22778,240354,13383,105352,235320,12477,108723,81897,12458,12…	Gpr183,Thy1,Cd80,Cd3e,Syk,Rara,Bcl2,Cd83,Btla,Cd24a,Cd274,Spn,Aif1,Tnfsf14,Sos1,Coro1a,Ikzf3,Tcf3,Gal,Tgfbr2,Zbtb1,Cd74,Bst1,Icosl,Prkcz,Tnfrsf13b,Adora2a,Tnfrsf14,Mef2c,H2-Aa,Pdcd1lg2,Ctnnb1,Tnfsf4,Nfatc2,Dtx1,Btk,Cblb,Tnfaip3,Cd1d1,Cd5,Slamf7,Sash3,Nfam1,Sos2,Lgals9,Ptpn22,Tirap,Socs5,Bad,D930015E06Rik,Pag1,Zc3h12d,Tnfrsf13c,Pik3r6,Il10,Ikzf1,Malt1,Dlg1,Dusp22,Zbtb16,Ctla4,Card11,Tlr9,Ccr6,Prdm…
GO:0007275	multicellular organism development	5.04397e-22	-49.0387	4565	660	0.300958	2193	20933	17937,13666,14824,12890,67784,269060,241324,16398,380698,73340,320202,72475,170799,50796,20737,20482,226747,19664,30955,16194,21813,19363,19280,17156,21916,57916,56380,240442,67204,67155,22164,238276,50754,17979,56458,66049,11647,76816,17425,226519,20347,19058,20352,18129,71918,56233,18021,80707,13844,67628,14886,14581,20689,228911,80294,68196,26556,71375,20111,56484,243362,17096,228019,94176,161…	Nab2,Eif2ak3,Grn,Cplx2,Plxnd1,Dagla,Crb2,Itga2,Obscn,Nptxr,Lefty2,Ssbp3,Rtkn2,Dmrt1,Spn,Skil,Ahctf1,Rbpj,Pik3cg,Il6ra,Tgfbr2,Rad51b,Ptprs,Man1a2,Tmod1,Tnfrsf13b,Arid3b,Adnp2,Eif2s2,Smarca2,Tnfsf4,Akap5,Fbxw7,Ncoa3,Foxo1,Rogdi,Alpl,Sdccag8,Foxk1,Lamc1,Sema3b,Ppp3r1,Sema4b,Notch2,Zcchc24,Hdac7,Nfatc3,Wwox,Ephb2,Anp32b,Gtf2i,Gfi1,Sall3,Tshz2,Pofut2,Hsbp1,Homer1,Foxn3,Rps6ka1,Foxo3,Stard13,Lyn,Mettl8…
GO:0065008	regulation of biological quality	7.66731e-22	-48.6199	3288	506	0.230734	2193	20933	170643,13666,12890,77134,74192,67784,269060,76709,21871,18642,14582,215653,76055,19401,68275,243547,12484,215449,19891,20482,20662,26401,30955,64209,19240,69601,71753,21423,23945,77031,22627,78894,108100,12322,232983,20187,69710,70261,211401,207278,21916,57916,71769,12478,72040,20249,73162,22164,116873,17125,58194,238276,12229,50754,21929,18126,56458,105722,20742,18712,16529,223604,83997,20347,14…	Kirrel,Eif2ak3,Cplx2,Hnrnpa0,Arpc5l,Plxnd1,Dagla,Arpc2,Atp6v0a2,Pfkm,Gfi1b,Rassf2,Mgea5,Rara,Rpa1,Grip2,Cd24a,Rap1b,Rpa2,Skil,Sos1,Map3k1,Pik3cg,Herpud1,Tmsb10,Dab2ip,Tmprss6,Tcf3,Mgll,Slc9a8,Ywhae,Aacs,Baiap2,Camk2a,Cxcl17,Ryk,Arap1,Chp2,Mtss1,Fchsd2,Tmod1,Tnfrsf13b,Bbs10,Cd19,Cdhr5,Scd1,Otud3,Tnfsf4,Stim2,Smad1,Sh3kbp1,Akap5,Btk,Fbxw7,Tnfaip3,Nos2,Foxo1,Ano6,Sptbn1,Pim1,Kcnk5,Kcnk9,Slmap,Sema3b…
GO:0046649	lymphocyte activation	9.10725e-22	-48.4478	391	108	0.0492476	2193	20933	321019,12145,17068,21949,17127,12767,12518,209488,12501,20963,58206,12571,79221,11793,12298,12043,12484,20737,320790,12721,19664,22780,19171,14025,15985,21423,30925,268564,16149,18018,50723,18751,17060,17260,12387,21414,22164,16842,12229,208650,21929,12479,74734,74039,12481,19260,110168,18707,18129,56233,22165,12506,18021,14012,387510,22778,240354,13383,20687,76088,18646,12010,18708,23882,54125,5…	Gpr183,Cxcr5,Ly6d,Tnfsf8,Smad3,Cxcr4,Cd79a,Hsh2d,Cd3e,Syk,Zbtb32,Cdk6,Hdac9,Atg5,Cacnb4,Bcl2,Cd24a,Spn,Chd7,Coro1a,Rbpj,Ikzf3,Psmb10,Bcl11a,Cd79b,Tcf3,Slamf6,Zbtb1,Cd74,Nfatc1,Icosl,Prkcb,Blnk,Mef2c,Ctnnb1,Tcf7,Tnfsf4,Lef1,Btk,Cblb,Tnfaip3,Cd1d1,Rhoh,Nfam1,Cd2,Ptpn22,Gpr18,Pik3cd,Notch2,Hdac7,Txk,Cd48,Nfatc3,Mpzl2,Ifnk,Ikzf1,Malt1,Dlg1,Sp3,Dock8,Prf1,B2m,Pik3r1,Gadd45g,Polm,Ebi3,Lat2,Card11,Ccr6,…
GO:0030097	hemopoiesis	1.40284e-21	-48.0158	626	147	0.0670315	2193	20933	21748,242687,21949,12501,14582,11793,71355,12298,272382,68275,12043,65960,244349,12484,217351,20737,170799,72475,320790,71982,226747,19664,110279,15985,80287,21423,30925,21813,268564,16477,57916,17260,16842,12229,21929,66049,74734,214162,71602,19260,18129,108800,56233,22165,18021,20687,67138,12010,235320,14581,108723,17283,20851,12399,19261,16452,234779,17096,29809,108655,94176,20085,102545,24594…	Terc,Wasf2,Tnfsf8,Cd3e,Gfi1b,Atg5,Col24a1,Cacnb4,Spib,Rpa1,Bcl2,Twsg1,Kat6a,Cd24a,Tnrc6c,Spn,Rtkn2,Ssbp3,Chd7,Snx10,Ahctf1,Rbpj,Bcr,Cd79b,Apobec3,Tcf3,Slamf6,Tgfbr2,Zbtb1,Junb,Tnfrsf13b,Mef2c,Lef1,Btk,Tnfaip3,Rogdi,Rhoh,Kmt2a,Myo1e,Ptpn22,Notch2,Ston2,Hdac7,Txk,Nfatc3,Sp3,Herc6,B2m,Zbtb16,Gfi1,Card11,Men1,Stat5b,Runx3,Sirpa,Jak2,Plcg2,Lyn,Rabgap1l,Foxp1,Dock2,Rps19,Cmtm7,Rbm47,Runx1,Papd4,Ptprc,S…
GO:0002520	immune system development	1.82545e-21	-47.7525	710	160	0.0729594	2193	20933	21748,242687,21949,17127,12501,14582,11793,71355,12298,272382,68275,12043,65960,244349,12484,217351,20737,170799,72475,320790,71982,226747,19664,110279,15985,80287,21423,30925,21813,268564,50723,16477,57916,17260,16842,18033,12229,21929,66049,74734,214162,71602,19260,18129,108800,56233,22165,18021,16994,20687,67138,12010,235320,14581,108723,17283,20947,20851,12399,19261,16452,234779,17096,29809,1…	Terc,Wasf2,Tnfsf8,Smad3,Cd3e,Gfi1b,Atg5,Col24a1,Cacnb4,Spib,Rpa1,Bcl2,Twsg1,Kat6a,Cd24a,Tnrc6c,Spn,Rtkn2,Ssbp3,Chd7,Snx10,Ahctf1,Rbpj,Bcr,Cd79b,Apobec3,Tcf3,Slamf6,Tgfbr2,Zbtb1,Icosl,Junb,Tnfrsf13b,Mef2c,Lef1,Nfkb1,Btk,Tnfaip3,Rogdi,Rhoh,Kmt2a,Myo1e,Ptpn22,Notch2,Ston2,Hdac7,Txk,Nfatc3,Ltb,Sp3,Herc6,B2m,Zbtb16,Gfi1,Card11,Men1,Swap70,Stat5b,Runx3,Sirpa,Jak2,Plcg2,Lyn,Rabgap1l,Foxp1,Dock2,Rps19,Cm…
GO:0022407	regulation of cell-cell adhesion	1.9535e-21	-47.6847	372	104	0.0474236	2193	20933	21838,234839,12519,12501,20963,19401,12522,208154,12484,60533,20737,11629,50930,20662,16403,12721,11450,21813,268564,16149,50723,18762,11806,11555,23871,11540,230979,14960,58205,12387,19013,18750,22164,16842,18124,14357,208650,21929,12479,12507,74131,18016,20663,16859,19260,56468,16600,110351,12015,229473,94212,237256,72049,104709,16153,22778,240354,13383,18708,105352,235320,11898,12477,108723,12…	Thy1,Piezo1,Cd80,Cd3e,Syk,Rara,Cd83,Btla,Cd24a,Cd274,Spn,Aif1,Tnfsf14,Sos1,Itga6,Coro1a,Adipoq,Tgfbr2,Zbtb1,Cd74,Icosl,Prkcz,Apoa1,Adrb2,Ets1,Adora2a,Tnfrsf14,H2-Aa,Pdcd1lg2,Ctnnb1,Ppara,Prkca,Tnfsf4,Lef1,Nr4a3,Dtx1,Cblb,Tnfaip3,Cd1d1,Cd5,Sash3,Nf2,Sos2,Lgals9,Ptpn22,Socs5,Klf4,Rap1gap,Bad,D930015E06Rik,Pag1,Zc3h12d,Tnfrsf13c,Pik3r6,Il10,Ikzf1,Malt1,Dlg1,Pik3r1,Dusp22,Zbtb16,Ass1,Ctla4,Card11,Ccr…
GO:0030155	regulation of cell adhesion	2.2785e-21	-47.5308	629	147	0.0670315	2193	20933	234839,76709,12519,17127,16398,19271,12501,19401,12043,12522,12484,20737,11629,20662,19664,12721,20440,21813,268564,12182,50723,11806,23871,11540,21936,58205,19013,22164,16842,18124,14357,208650,21929,20663,16859,19260,56468,20194,13609,229473,72049,227929,13383,16776,18709,235320,11898,108723,17283,56753,12142,20312,20947,20851,100043314,16452,13655,11774,17096,18753,16195,67916,17974,107321,192…	Piezo1,Arpc2,Cd80,Smad3,Itga2,Ptprj,Cd3e,Rara,Bcl2,Cd83,Cd24a,Spn,Aif1,Sos1,Rbpj,Coro1a,St6gal1,Tgfbr2,Zbtb1,Bst1,Icosl,Apoa1,Ets1,Adora2a,Tnfrsf18,Pdcd1lg2,Ppara,Tnfsf4,Lef1,Nr4a3,Dtx1,Cblb,Tnfaip3,Sos2,Lgals9,Ptpn22,Socs5,S100a10,S1pr1,D930015E06Rik,Tnfrsf13c,Cytip,Dlg1,Lama5,Pik3r2,Zbtb16,Ass1,Card11,Men1,Tacstd2,Prdm1,Cx3cl1,Swap70,Stat5b,Tigit,Jak2,Egr3,Ap3b1,Lyn,Prkcd,Il6st,Plpp3,Nck2,Lpxn,…
GO:0048869	cellular developmental process	3.12461e-21	-47.215	3506	530	0.241678	2193	20933	17937,13666,14824,12890,67784,269060,227723,380698,73340,207215,320202,215449,20737,72475,50796,20482,19664,21813,19280,21916,57916,240442,67155,238276,18019,50754,12531,13421,66049,56458,11647,76816,17425,226519,20347,20352,19058,18129,71918,56233,18021,80707,13844,14581,20689,68196,26556,71375,20962,56484,17096,228019,237542,16195,94176,67916,22350,100715,73660,17869,109676,243961,72313,20586,5…	Nab2,Eif2ak3,Grn,Cplx2,Plxnd1,Dagla,Prrc2b,Obscn,Nptxr,Fbxo40,Lefty2,Rap1b,Spn,Ssbp3,Dmrt1,Skil,Rbpj,Tgfbr2,Ptprs,Tmod1,Tnfrsf13b,Adnp2,Smarca2,Akap5,Nfatc2,Fbxw7,Cdc25b,Dnase1l3,Rogdi,Foxo1,Alpl,Sdccag8,Foxk1,Lamc1,Sema3b,Sema4b,Ppp3r1,Notch2,Zcchc24,Hdac7,Nfatc3,Wwox,Ephb2,Gfi1,Sall3,Hsbp1,Homer1,Foxn3,Sycp3,Foxo3,Lyn,Mettl8,Osbpl8,Il6st,Dock2,Plpp3,Ezr,Papd4,Cabp4,Myc,Ank2,Shank1,Fryl,Smarca4,…
GO:0030154	cell differentiation	4.67116e-21	-46.8129	3430	520	0.237118	2193	20933	17937,13666,14824,12890,67784,269060,227723,380698,73340,207215,320202,215449,20737,72475,50796,20482,19664,21813,19280,21916,57916,240442,67155,238276,18019,50754,12531,13421,66049,56458,11647,76816,17425,226519,20347,20352,19058,18129,71918,56233,18021,80707,13844,14581,20689,68196,26556,71375,20962,56484,17096,228019,237542,16195,94176,67916,22350,100715,73660,17869,109676,243961,72313,20586,5…	Nab2,Eif2ak3,Grn,Cplx2,Plxnd1,Dagla,Prrc2b,Obscn,Nptxr,Fbxo40,Lefty2,Rap1b,Spn,Ssbp3,Dmrt1,Skil,Rbpj,Tgfbr2,Ptprs,Tmod1,Tnfrsf13b,Adnp2,Smarca2,Akap5,Nfatc2,Fbxw7,Cdc25b,Dnase1l3,Rogdi,Foxo1,Alpl,Sdccag8,Foxk1,Lamc1,Sema3b,Sema4b,Ppp3r1,Notch2,Zcchc24,Hdac7,Nfatc3,Wwox,Ephb2,Gfi1,Sall3,Hsbp1,Homer1,Foxn3,Sycp3,Foxo3,Lyn,Mettl8,Osbpl8,Il6st,Dock2,Plpp3,Ezr,Papd4,Cabp4,Myc,Ank2,Shank1,Fryl,Smarca4,…
GO:0050793	regulation of developmental process	2.3595e-20	-45.1933	2384	387	0.176471	2193	20933	19697,17937,13666,14824,72043,67784,241324,76709,12501,14582,215653,19401,103136,65960,12522,723844,12484,12576,50796,72475,20482,20662,19664,20440,22780,216795,69601,21423,23945,21813,108100,20187,69710,22164,17125,58194,238276,18019,14357,50754,21929,17979,20295,56458,105722,70809,18712,20347,20352,50933,20194,18129,240641,71918,14245,83814,56373,56233,20181,13844,12753,13047,13383,26364,217692…	Rela,Nab2,Eif2ak3,Grn,Sulf2,Plxnd1,Crb2,Arpc2,Cd3e,Gfi1b,Rassf2,Rara,Pwp1,Twsg1,Cd83,Mir338,Cd24a,Cdkn1b,Dmrt1,Ssbp3,Skil,Sos1,Rbpj,St6gal1,Ikzf3,Wnt9a,Dab2ip,Tcf3,Mgll,Tgfbr2,Baiap2,Ryk,Arap1,Tnfsf4,Smad1,Sh3kbp1,Akap5,Nfatc2,Dtx1,Fbxw7,Tnfaip3,Ncoa3,Ccl17,Foxo1,Ano6,Clec2g,Pim1,Sema3b,Sema4b,Uchl3,S100a10,Notch2,Kif20b,Zcchc24,Lpin1,Nedd4l,Cpb2,Hdac7,Rxra,Ephb2,Clock,Cux1,Dlg1,Adgre5,Sipa1l1,Gt…
GO:0048731	system development	8.66691e-20	-43.8922	3985	581	0.264934	2193	20933	17937,13666,14824,12890,67784,269060,241324,16398,73340,20737,72475,50796,170799,20482,226747,30955,19664,16194,21813,19280,17156,21916,57916,240442,67204,67155,22164,238276,50754,17979,66049,56458,11647,76816,17425,226519,20347,20352,19058,18129,71918,56233,18021,80707,13844,67628,14581,20689,26556,71375,20111,56484,243362,17096,228019,16195,94176,67916,100715,73660,17869,22282,243961,72313,2058…	Nab2,Eif2ak3,Grn,Cplx2,Plxnd1,Dagla,Crb2,Itga2,Nptxr,Spn,Ssbp3,Dmrt1,Rtkn2,Skil,Ahctf1,Pik3cg,Rbpj,Il6ra,Tgfbr2,Ptprs,Man1a2,Tmod1,Tnfrsf13b,Adnp2,Eif2s2,Smarca2,Tnfsf4,Akap5,Fbxw7,Ncoa3,Rogdi,Foxo1,Alpl,Sdccag8,Foxk1,Lamc1,Sema3b,Sema4b,Ppp3r1,Notch2,Zcchc24,Hdac7,Nfatc3,Wwox,Ephb2,Anp32b,Gfi1,Sall3,Homer1,Foxn3,Rps6ka1,Foxo3,Stard13,Lyn,Mettl8,Il6st,Dock2,Plpp3,Papd4,Cabp4,Myc,Usf2,Shank1,Fryl,…
GO:0032944	regulation of mononuclear cell proliferation	1.25632e-19	-43.5209	208	70	0.0319197	2193	20933	321019,12519,12501,20963,12043,208154,12484,60533,20737,11629,20662,12721,20440,22780,21423,14419,16149,50723,12182,57916,230979,17260,14960,58205,12387,22164,18019,12229,208650,12479,74131,20663,16859,19260,117149,229473,237256,72049,16153,13383,12477,108723,12142,16183,20851,65113,21939,12494,17096,69816,19354,60505,16195,16408,17974,240873,20850,16331,11622,93695,12775,19264,74048,320795,32955…	Gpr183,Cd80,Cd3e,Syk,Bcl2,Btla,Cd24a,Cd274,Spn,Aif1,Sos1,Coro1a,St6gal1,Ikzf3,Tcf3,Gal,Cd74,Icosl,Bst1,Tnfrsf13b,Tnfrsf14,Mef2c,H2-Aa,Pdcd1lg2,Ctnnb1,Tnfsf4,Nfatc2,Btk,Cblb,Cd1d1,Sash3,Sos2,Lgals9,Ptpn22,Tirap,D930015E06Rik,Zc3h12d,Tnfrsf13c,Il10,Dlg1,Ctla4,Card11,Prdm1,Il2,Stat5b,Ndfip1,Cd40,Cd38,Lyn,Mzb1,Rac2,Il21,Il6st,Itgal,Nck2,Tnfsf18,Stat5a,Inpp5d,Ahr,Gpnmb,Ccr7,Ptprc,Vsir,Pkn1,Zfp335,Cd44…
GO:0051246	regulation of protein metabolic process	1.52318e-19	-43.3283	2417	388	0.176927	2193	20933	170643,19697,13666,225471,241324,20299,16398,12501,26409,14582,215653,76055,19401,12444,171580,103136,320202,217980,56040,12484,21899,12576,215449,74016,20737,11783,11629,26401,69169,30955,64209,16194,216795,69601,22627,338372,21813,232983,20187,50723,238276,50754,16178,21929,12531,18126,20295,56458,228607,18712,14784,56398,14245,83814,56373,78610,13018,20181,107607,13383,67628,100124488,14581,10…	Kirrel,Rela,Eif2ak3,Ticam2,Crb2,Ccl22,Itga2,Cd3e,Map3k7,Gfi1b,Rassf2,Mgea5,Rara,Ccnd2,Mical1,Pwp1,Lefty2,Larp4b,Rplp1,Cd24a,Tlr6,Cdkn1b,Rap1b,Phf19,Spn,Apaf1,Aif1,Map3k1,Fcmr,Pik3cg,Herpud1,Il6ra,Wnt9a,Dab2ip,Ywhae,Map3k9,Tgfbr2,Cxcl17,Ryk,Icosl,Akap5,Fbxw7,Il1r2,Tnfaip3,Cdc25b,Nos2,Ccl17,Foxo1,Mavs,Pim1,Grb2,Chp1,Lpin1,Nedd4l,Cpb2,Uvrag,Ctcf,Rxra,Nod1,Dlg1,Anp32b,Mir511,Gfi1,Card11,Nfkbia,Rnf19b…
GO:0051247	positive regulation of protein metabolic process	1.64296e-19	-43.2526	1404	255	0.116279	2193	20933	23886,19697,12122,13666,67468,12519,12778,17127,20299,16398,12501,26409,30957,330863,14582,215653,13058,76055,72514,19401,12444,12043,18591,320202,217980,56040,12484,12454,21899,12576,215449,21941,74016,20737,11783,11629,26401,30955,64209,16194,69601,338372,21813,232983,20187,19823,50723,20660,21936,76589,103724,19156,238276,208650,50754,21929,12531,20295,56458,228607,214162,18613,18712,108058,70…	Gdf15,Rela,Bid,Eif2ak3,Mmd,Cd80,Ackr3,Smad3,Ccl22,Itga2,Cd3e,Map3k7,Mapk8ip3,Trim67,Gfi1b,Rassf2,Cybb,Mgea5,Fgfbp3,Rara,Ccnd2,Bcl2,Pdgfb,Lefty2,Larp4b,Rplp1,Cd24a,Ccnk,Tlr6,Cdkn1b,Rap1b,Tnfrsf8,Phf19,Spn,Apaf1,Aif1,Map3k1,Pik3cg,Herpud1,Il6ra,Dab2ip,Map3k9,Tgfbr2,Cxcl17,Ryk,Rnf7,Icosl,Sorl1,Tnfrsf18,Unc5cl,Tbc1d10a,Psap,Akap5,Cblb,Fbxw7,Tnfaip3,Cdc25b,Ccl17,Foxo1,Mavs,Kmt2a,Pecam1,Pim1,Camk2d,Sas…
GO:1903037	regulation of leukocyte cell-cell adhesion	1.78884e-19	-43.1675	287	85	0.0387597	2193	20933	21838,12519,12501,20963,19401,12522,208154,12484,60533,20737,11629,50930,20662,12721,21813,268564,16149,50723,18762,23871,11540,230979,14960,58205,12387,19013,22164,18124,14357,208650,12479,12507,74131,20663,16859,19260,56468,16600,12015,229473,94212,237256,72049,104709,240354,22778,13383,105352,235320,11898,12477,108723,12458,12142,16183,16401,20851,65113,13482,100043314,13655,11774,19354,60505,…	Thy1,Cd80,Cd3e,Syk,Rara,Cd83,Btla,Cd24a,Cd274,Spn,Aif1,Tnfsf14,Sos1,Coro1a,Tgfbr2,Zbtb1,Cd74,Icosl,Prkcz,Ets1,Adora2a,Tnfrsf14,H2-Aa,Pdcd1lg2,Ctnnb1,Ppara,Tnfsf4,Nr4a3,Dtx1,Cblb,Cd1d1,Cd5,Sash3,Sos2,Lgals9,Ptpn22,Socs5,Klf4,Bad,D930015E06Rik,Pag1,Zc3h12d,Tnfrsf13c,Pik3r6,Malt1,Ikzf1,Dlg1,Dusp22,Zbtb16,Ass1,Ctla4,Card11,Ccr6,Prdm1,Il2,Itga4,Stat5b,Ndfip1,Dpp4,Tigit,Egr3,Ap3b1,Rac2,Il21,Rhoa,Il6st,…
GO:0050670	regulation of lymphocyte proliferation	3.07077e-19	-42.6272	206	69	0.0314637	2193	20933	321019,12519,12501,20963,12043,208154,12484,60533,20737,11629,20662,12721,22780,21423,14419,16149,50723,12182,57916,230979,17260,14960,58205,12387,22164,18019,12229,208650,12479,74131,20663,16859,19260,117149,229473,237256,72049,16153,13383,12477,108723,12142,16183,20851,65113,21939,12494,17096,19354,69816,60505,16195,16408,17974,240873,20850,16331,11622,93695,12775,19264,74048,320795,329559,1250…	Gpr183,Cd80,Cd3e,Syk,Bcl2,Btla,Cd24a,Cd274,Spn,Aif1,Sos1,Coro1a,Ikzf3,Tcf3,Gal,Cd74,Icosl,Bst1,Tnfrsf13b,Tnfrsf14,Mef2c,H2-Aa,Pdcd1lg2,Ctnnb1,Tnfsf4,Nfatc2,Btk,Cblb,Cd1d1,Sash3,Sos2,Lgals9,Ptpn22,Tirap,D930015E06Rik,Zc3h12d,Tnfrsf13c,Il10,Dlg1,Ctla4,Card11,Prdm1,Il2,Stat5b,Ndfip1,Cd40,Cd38,Lyn,Rac2,Mzb1,Il21,Il6st,Itgal,Nck2,Tnfsf18,Stat5a,Inpp5d,Ahr,Gpnmb,Ccr7,Ptprc,Vsir,Pkn1,Zfp335,Cd44,Fcgr2b,…
GO:0080134	regulation of response to stress	3.3838e-19	-42.5301	1074	208	0.0948472	2193	20933	19697,12122,13666,225471,76438,12778,17127,16398,19271,26409,83490,30957,215653,18591,21425,12484,21899,19891,20737,20482,26401,30955,64209,110279,233781,69601,71753,80287,23945,212032,338372,30925,58203,232983,12182,11806,23871,11433,27027,11540,13057,76589,17260,75747,71805,19013,106512,22164,19156,18124,18033,12229,50754,16178,21929,18126,56458,228607,105722,12493,70097,16859,19260,56468,56373…	Rela,Bid,Eif2ak3,Ticam2,Rftn1,Ackr3,Smad3,Itga2,Ptprj,Map3k7,Pik3ap1,Mapk8ip3,Rassf2,Pdgfb,Tfeb,Cd24a,Tlr6,Rpa2,Spn,Skil,Map3k1,Pik3cg,Herpud1,Bcr,Xylt1,Dab2ip,Tmprss6,Apobec3,Mgll,Hk3,Map3k9,Slamf6,Zbp1,Cxcl17,Bst1,Apoa1,Ets1,Acp5,Tspan32,Adora2a,Cyba,Unc5cl,Mef2c,Sesn3,Nup93,Ppara,Gpsm3,Tnfsf4,Psap,Nr4a3,Nfkb1,Btk,Fbxw7,Il1r2,Tnfaip3,Nos2,Foxo1,Mavs,Ano6,Cd37,Sash1,Lgals9,Ptpn22,Socs5,Cpb2,Txk,…
GO:0051174	regulation of phosphorus metabolic process	4.08907e-19	-42.3408	1606	281	0.128135	2193	20933	170643,13666,20299,16398,12501,26409,215653,19401,12444,171580,103136,320202,243277,56040,12484,21899,12576,215449,20737,11629,26401,30955,16194,69601,22627,338372,21813,232983,20187,70261,238276,50754,21929,12531,18126,20295,56458,228607,18712,67769,14784,56398,78610,107607,13383,18709,16452,26412,242248,17096,18753,237542,16195,19882,67916,17974,14916,22350,14164,12581,227120,17869,109270,20354…	Kirrel,Eif2ak3,Ccl22,Itga2,Cd3e,Map3k7,Rassf2,Rara,Ccnd2,Mical1,Pwp1,Lefty2,Adgrd1,Rplp1,Cd24a,Tlr6,Cdkn1b,Rap1b,Spn,Aif1,Map3k1,Pik3cg,Il6ra,Dab2ip,Ywhae,Map3k9,Tgfbr2,Cxcl17,Ryk,Chp2,Akap5,Fbxw7,Tnfaip3,Cdc25b,Nos2,Ccl17,Foxo1,Mavs,Pim1,Gpatch2,Grb2,Chp1,Uvrag,Nod1,Dlg1,Pik3r2,Jak2,Map4k2,Bank1,Lyn,Prkcd,Osbpl8,Il6st,Mst1r,Plpp3,Nck2,Guca2b,Ezr,Fgf1,Cdkn2d,Plcl1,Myc,Prr5,Sema4d,Tbc1d10c,Elfn1,A…
GO:0019220	regulation of phosphate metabolic process	5.09416e-19	-42.121	1601	280	0.127679	2193	20933	170643,13666,20299,16398,12501,26409,215653,19401,12444,171580,103136,320202,243277,56040,12484,21899,12576,215449,20737,11629,26401,30955,16194,69601,22627,338372,21813,232983,20187,70261,238276,50754,21929,12531,18126,20295,56458,228607,18712,67769,14784,56398,78610,107607,13383,18709,16452,26412,242248,17096,18753,237542,16195,19882,67916,17974,14916,22350,14164,12581,227120,17869,109270,20354…	Kirrel,Eif2ak3,Ccl22,Itga2,Cd3e,Map3k7,Rassf2,Rara,Ccnd2,Mical1,Pwp1,Lefty2,Adgrd1,Rplp1,Cd24a,Tlr6,Cdkn1b,Rap1b,Spn,Aif1,Map3k1,Pik3cg,Il6ra,Dab2ip,Ywhae,Map3k9,Tgfbr2,Cxcl17,Ryk,Chp2,Akap5,Fbxw7,Tnfaip3,Cdc25b,Nos2,Ccl17,Foxo1,Mavs,Pim1,Gpatch2,Grb2,Chp1,Uvrag,Nod1,Dlg1,Pik3r2,Jak2,Map4k2,Bank1,Lyn,Prkcd,Osbpl8,Il6st,Mst1r,Plpp3,Nck2,Guca2b,Ezr,Fgf1,Cdkn2d,Plcl1,Myc,Prr5,Sema4d,Tbc1d10c,Elfn1,A…
GO:0043085	positive regulation of catalytic activity	5.37805e-19	-42.0668	939	188	0.0857273	2193	20933	12122,13666,67468,17127,20299,16398,26409,320292,30957,215653,12444,11843,22411,12043,18591,243277,56040,12484,12454,21899,12576,11783,26401,30955,69601,170625,338372,21813,232983,19823,69710,70261,11806,20660,11540,13057,103724,17260,238276,18005,230972,50754,12531,18126,20295,18712,70097,16859,20194,13609,22165,232227,107607,13383,217692,13616,11513,68845,17283,20312,14103,12905,16452,72151,141…	Bid,Eif2ak3,Mmd,Smad3,Ccl22,Itga2,Map3k7,Rasgef1b,Mapk8ip3,Rassf2,Ccnd2,Arf4,Wnt11,Bcl2,Pdgfb,Adgrd1,Rplp1,Cd24a,Ccnk,Tlr6,Cdkn1b,Apaf1,Map3k1,Pik3cg,Dab2ip,Snx18,Map3k9,Tgfbr2,Cxcl17,Rnf7,Arap1,Chp2,Apoa1,Sorl1,Adora2a,Cyba,Tbc1d10a,Mef2c,Akap5,Nek2,Arhgef16,Fbxw7,Cdc25b,Nos2,Ccl17,Pim1,Sash1,Lgals9,S100a10,S1pr1,Txk,Iqsec1,Nod1,Dlg1,Sipa1l1,Edn3,Adcy7,Pih1d1,Men1,Cx3cl1,Fasl,Cradd,Jak2,Rfc5,Fgr…
GO:0070663	regulation of leukocyte proliferation	1.31628e-18	-41.1717	216	70	0.0319197	2193	20933	321019,12519,12501,20963,12043,208154,12484,60533,20737,11629,20662,12721,20440,22780,21423,14419,16149,50723,12182,57916,230979,17260,14960,58205,12387,22164,18019,12229,208650,12479,74131,20663,16859,19260,117149,229473,237256,72049,16153,13383,12477,108723,12142,16183,20851,65113,21939,12494,17096,69816,19354,60505,16195,16408,17974,240873,20850,16331,11622,93695,12775,19264,74048,320795,32955…	Gpr183,Cd80,Cd3e,Syk,Bcl2,Btla,Cd24a,Cd274,Spn,Aif1,Sos1,Coro1a,St6gal1,Ikzf3,Tcf3,Gal,Cd74,Icosl,Bst1,Tnfrsf13b,Tnfrsf14,Mef2c,H2-Aa,Pdcd1lg2,Ctnnb1,Tnfsf4,Nfatc2,Btk,Cblb,Cd1d1,Sash3,Sos2,Lgals9,Ptpn22,Tirap,D930015E06Rik,Zc3h12d,Tnfrsf13c,Il10,Dlg1,Ctla4,Card11,Prdm1,Il2,Stat5b,Ndfip1,Cd40,Cd38,Lyn,Mzb1,Rac2,Il21,Il6st,Itgal,Nck2,Tnfsf18,Stat5a,Inpp5d,Ahr,Gpnmb,Ccr7,Ptprc,Vsir,Pkn1,Zfp335,Cd44…
GO:0044699	single-organism process	1.50478e-18	-41.0379	12152	1462	0.666667	2193	20933	170643,13666,12890,269060,381280,142688,78889,76709,16398,56353,380698,76055,243547,103468,109979,215449,19891,20737,20482,19664,226747,19240,53331,19363,17156,328232,56380,240442,12478,67204,67155,12757,238276,381175,50754,12531,13421,56458,11647,20742,170439,20352,19058,18129,56233,75782,18021,76742,80707,18709,11898,20689,228911,80294,212555,20444,18647,71375,68939,20962,56484,26412,22789,1280…	Kirrel,Eif2ak3,Cplx2,Dagla,Hjurp,Asb13,Wsb1,Arpc2,Itga2,Rybp,Obscn,Mgea5,Grip2,Nup107,Art3,Rap1b,Rpa2,Spn,Skil,Rbpj,Ahctf1,Tmsb10,Stx7,Rad51b,Man1a2,Gfod1,Arid3b,Adnp2,Cd19,Eif2s2,Smarca2,Clta,Akap5,Ccdc68,Fbxw7,Cdc25b,Dnase1l3,Foxo1,Alpl,Sptbn1,Elovl6,Sema4b,Ppp3r1,Notch2,Hdac7,Lca5,Nfatc3,Snx27,Wwox,Pik3r2,Ass1,Sall3,Tshz2,Pofut2,Pqlc2,St3gal2,Cdk14,Foxn3,Rasl11b,Sycp3,Foxo3,Map4k2,Zp3r,Cnr2,Gk…
GO:0045595	regulation of cell differentiation	2.92058e-18	-40.3748	1704	291	0.132695	2193	20933	19697,14824,67784,241324,76709,14582,215653,19401,103136,65960,12522,723844,12484,12576,20482,20662,19664,20440,22780,216795,69601,21423,23945,21813,108100,20187,22164,17125,238276,18019,14357,17979,20295,56458,70809,20347,20352,50933,20194,18129,240641,71918,14245,83814,56233,13844,12753,13047,217692,14581,80294,108723,56753,18035,20851,16452,56484,17096,108655,16195,20085,17869,243961,20354,214…	Rela,Grn,Plxnd1,Crb2,Arpc2,Gfi1b,Rassf2,Rara,Pwp1,Twsg1,Cd83,Mir338,Cd24a,Cdkn1b,Skil,Sos1,Rbpj,St6gal1,Ikzf3,Wnt9a,Dab2ip,Tcf3,Mgll,Tgfbr2,Baiap2,Ryk,Tnfsf4,Smad1,Akap5,Nfatc2,Dtx1,Ncoa3,Ccl17,Foxo1,Clec2g,Sema3b,Sema4b,Uchl3,S100a10,Notch2,Kif20b,Zcchc24,Lpin1,Nedd4l,Hdac7,Ephb2,Clock,Cux1,Sipa1l1,Gfi1,Pofut2,Card11,Tacstd2,Nfkbia,Stat5b,Jak2,Foxo3,Lyn,Foxp1,Il6st,Rps19,Myc,Shank1,Sema4d,Tcf4,S…
GO:0051049	regulation of transport	4.26985e-18	-39.995	1777	300	0.136799	2193	20933	72043,76709,16398,66482,18642,77057,76055,21899,215449,30955,56722,69601,22627,78894,16539,12322,70261,12478,71805,22164,116873,238276,50754,16178,18126,228607,105722,20742,83997,19058,240641,56398,83814,56373,78610,239556,18021,109305,12753,13383,13447,235567,18709,80294,215999,26556,104215,18035,16452,242248,17096,18753,12290,218699,237542,94176,330192,22350,66395,207592,17869,109676,100855,243…	Sulf2,Arpc2,Itga2,Exoc2,Pfkm,Ston1,Mgea5,Tlr6,Rap1b,Pik3cg,Litaf,Dab2ip,Ywhae,Aacs,Kcns2,Camk2a,Chp2,Cd19,Nup93,Tnfsf4,Stim2,Akap5,Fbxw7,Il1r2,Nos2,Mavs,Ano6,Sptbn1,Slmap,Ppp3r1,Kif20b,Chp1,Nedd4l,Cpb2,Uvrag,Cacna1i,Nfatc3,Orai1,Clock,Dlg1,Doc2b,Dnajc13,Pik3r2,Pofut2,Mcu,Homer1,Rhoq,Nfkbia,Jak2,Bank1,Lyn,Prkcd,Cacna1e,Pxk,Osbpl8,Dock2,Vps37b,Ezr,Ahnak,Tbc1d16,Myc,Ank2,Tbc1d14,Shank1,Tbc1d10c,Atp1…
GO:0009889	regulation of biosynthetic process	5.89492e-18	-39.6724	3798	550	0.250798	2193	20933	17937,232334,13666,225471,72754,241324,16398,56353,76055,238673,76199,217980,103468,21899,72475,50796,20737,20482,19664,226747,56722,16194,56380,240442,67155,22164,238276,18019,50754,17979,56458,109032,17425,238317,19058,78903,18129,56398,245688,67621,56233,18021,80707,107607,14886,100124488,18709,11898,14581,20689,228911,71375,17354,20111,100182,56484,242248,18778,67916,20431,22350,228536,17869,…	Nab2,Vgll4,Eif2ak3,Ticam2,Arhgef10l,Crb2,Itga2,Rybp,Mgea5,Zfp367,Med13l,Larp4b,Nup107,Tlr6,Ssbp3,Dmrt1,Spn,Skil,Rbpj,Ahctf1,Litaf,Il6ra,Arid3b,Adnp2,Smarca2,Tnfsf4,Akap5,Nfatc2,Fbxw7,Ncoa3,Foxo1,Sp110,Foxk1,Elmsan1,Ppp3r1,Wrnip1,Notch2,Chp1,Rbbp7,Bend5,Hdac7,Nfatc3,Wwox,Nod1,Gtf2i,Mir511,Pik3r2,Ass1,Gfi1,Sall3,Tshz2,Foxn3,Mllt10,Rps6ka1,Akna,Foxo3,Bank1,Pla2g1b,Plpp3,Pmel,Ezr,Bahd1,Myc,Aff3,Usf2,…
GO:0009891	positive regulation of biosynthetic process	6.60356e-18	-39.5589	1729	293	0.133607	2193	20933	19697,13666,72754,16398,12501,54446,19401,329003,243277,217980,21899,50796,72475,60611,20737,11629,19664,22780,69601,71753,21423,50911,13170,16597,50723,70261,56380,67155,17125,238276,18019,17979,18126,56458,228607,18712,17425,19058,56398,14245,13018,18021,20181,80707,12753,18709,11898,108723,104215,18035,71375,20851,17354,20111,100182,16452,56484,229317,18778,18753,108655,17974,78428,20431,14164…	Rela,Eif2ak3,Arhgef10l,Itga2,Cd3e,Nfat5,Rara,Zfp516,Adgrd1,Larp4b,Tlr6,Dmrt1,Ssbp3,Foxj2,Spn,Aif1,Rbpj,Ikzf3,Dab2ip,Tmprss6,Tcf3,Exosc9,Dbp,Klf12,Icosl,Chp2,Arid3b,Smarca2,Smad1,Akap5,Nfatc2,Ncoa3,Nos2,Foxo1,Mavs,Pim1,Foxk1,Ppp3r1,Chp1,Lpin1,Ctcf,Nfatc3,Rxra,Wwox,Clock,Pik3r2,Ass1,Card11,Rhoq,Nfkbia,Foxn3,Stat5b,Mllt10,Rps6ka1,Akna,Jak2,Foxo3,Eif2a,Pla2g1b,Prkcd,Foxp1,Nck2,Pym1,Pmel,Fgf1,Myc,Usf2…
GO:0048585	negative regulation of response to stimulus	7.57632e-18	-39.4215	1327	239	0.108983	2193	20933	19697,11535,12122,225471,106504,72043,23789,12778,17127,19271,12501,26409,83490,330863,215653,76055,22411,12043,65960,18591,17237,20737,11629,20482,69169,20440,64209,56722,110279,233781,69601,80794,71753,110355,212032,232983,20187,11806,20660,23871,11433,11540,18751,75747,71805,19013,22164,73162,19156,58198,16842,18124,18033,208650,16178,21929,56458,74734,19414,16859,20347,19260,20352,56468,56398…	Rela,Adm,Bid,Ticam2,Stk38,Sulf2,Coro1b,Ackr3,Smad3,Ptprj,Cd3e,Map3k7,Pik3ap1,Trim67,Rassf2,Mgea5,Wnt11,Bcl2,Twsg1,Pdgfb,Mgrn1,Spn,Aif1,Skil,Fcmr,St6gal1,Herpud1,Litaf,Bcr,Xylt1,Dab2ip,Cblc,Tmprss6,Grk2,Hk3,Cxcl17,Ryk,Apoa1,Sorl1,Ets1,Acp5,Adora2a,Prkcb,Sesn3,Nup93,Ppara,Tnfsf4,Otud3,Psap,Sall1,Lef1,Nr4a3,Nfkb1,Cblb,Il1r2,Tnfaip3,Foxo1,Rhoh,Rasa3,Lgals9,Sema3b,Ptpn22,Sema4b,Socs5,Chp1,Cpb2,Hdac7,D…
GO:0048513	animal organ development	9.27751e-18	-39.2189	2862	436	0.198814	2193	20933	17937,19697,13666,67784,72043,241324,16398,12501,14582,19401,68275,329003,65960,12484,12576,20737,170799,72475,50796,11783,20662,20482,26401,226747,19664,216795,71371,16194,69601,21423,30925,22627,21813,78894,20464,20187,19280,17156,211401,21916,57916,71805,93757,67204,20249,17125,12229,50754,21929,171211,17979,66049,74734,18126,105722,11647,223828,22594,17425,20347,14784,20352,50933,64138,19058,…	Nab2,Rela,Eif2ak3,Plxnd1,Sulf2,Crb2,Itga2,Cd3e,Gfi1b,Rara,Rpa1,Zfp516,Twsg1,Cd24a,Cdkn1b,Spn,Rtkn2,Ssbp3,Dmrt1,Apaf1,Sos1,Skil,Map3k1,Ahctf1,Rbpj,Wnt9a,Arid5b,Il6ra,Dab2ip,Tcf3,Slamf6,Ywhae,Tgfbr2,Aacs,Sim1,Ryk,Ptprs,Man1a2,Mtss1,Tmod1,Tnfrsf13b,Nup93,Immp2l,Eif2s2,Scd1,Smad1,Btk,Fbxw7,Tnfaip3,Edaradd,Ncoa3,Rogdi,Rhoh,Nos2,Ano6,Alpl,Pphln1,Xrcc1,Foxk1,Sema3b,Grb2,Sema4b,Uchl3,Ctsz,Ppp3r1,Notch2,H…
GO:0032268	regulation of cellular protein metabolic process	9.85687e-18	-39.1584	2238	358	0.163247	2193	20933	170643,13666,241324,20299,16398,12501,26409,14582,215653,76055,19401,12444,171580,103136,320202,217980,56040,12484,21899,12576,215449,74016,20737,11783,11629,26401,69169,30955,64209,16194,216795,69601,22627,338372,21813,232983,20187,238276,50754,16178,21929,12531,20295,56458,228607,18712,14784,56398,14245,56373,78610,13018,20181,107607,13383,100124488,14581,18035,75234,14103,20111,12905,16452,564…	Kirrel,Eif2ak3,Crb2,Ccl22,Itga2,Cd3e,Map3k7,Gfi1b,Rassf2,Mgea5,Rara,Ccnd2,Mical1,Pwp1,Lefty2,Larp4b,Rplp1,Cd24a,Tlr6,Cdkn1b,Rap1b,Phf19,Spn,Apaf1,Aif1,Map3k1,Fcmr,Pik3cg,Herpud1,Il6ra,Wnt9a,Dab2ip,Ywhae,Map3k9,Tgfbr2,Cxcl17,Ryk,Akap5,Fbxw7,Il1r2,Tnfaip3,Cdc25b,Ccl17,Foxo1,Mavs,Pim1,Grb2,Chp1,Lpin1,Cpb2,Uvrag,Ctcf,Rxra,Nod1,Dlg1,Mir511,Gfi1,Nfkbia,Rnf19b,Fasl,Rps6ka1,Cradd,Jak2,Foxo3,Map4k2,Bank1,…
GO:0010557	positive regulation of macromolecule biosynthetic process	1.03482e-17	-39.1097	1568	271	0.123575	2193	20933	19697,13666,72754,16398,12501,54446,19401,329003,217980,21899,72475,50796,60611,20737,19664,22780,69601,71753,21423,50911,13170,16597,50723,70261,56380,67155,17125,18019,17979,56458,228607,18712,17425,19058,56398,14245,13018,18021,20181,80707,12753,18709,108723,104215,18035,71375,20851,17354,20111,100182,16452,56484,229317,18778,108655,17974,78428,14164,17869,22282,230753,21413,20586,20613,13557,…	Rela,Eif2ak3,Arhgef10l,Itga2,Cd3e,Nfat5,Rara,Zfp516,Larp4b,Tlr6,Ssbp3,Dmrt1,Foxj2,Spn,Rbpj,Ikzf3,Dab2ip,Tmprss6,Tcf3,Exosc9,Dbp,Klf12,Icosl,Chp2,Arid3b,Smarca2,Smad1,Nfatc2,Ncoa3,Foxo1,Mavs,Pim1,Foxk1,Ppp3r1,Chp1,Lpin1,Ctcf,Nfatc3,Rxra,Wwox,Clock,Pik3r2,Card11,Rhoq,Nfkbia,Foxn3,Stat5b,Mllt10,Rps6ka1,Akna,Jak2,Foxo3,Eif2a,Pla2g1b,Foxp1,Nck2,Pym1,Fgf1,Myc,Usf2,Thrap3,Tcf4,Smarca4,Snai1,E2f3,Irf5,Rb…
GO:1902533	positive regulation of intracellular signal transduction	1.05407e-17	-39.0913	861	173	0.0788874	2193	20933	19697,13666,225471,12778,20299,19271,12501,26409,83490,30957,215653,72514,19401,22411,54394,18591,12484,21899,215449,20482,20662,26401,30955,56722,16194,69601,338372,66589,232983,20187,70261,11806,21936,76589,18751,19156,238276,73836,50754,68075,20295,228607,18613,20663,108058,70097,19260,18129,107607,21416,14064,18413,13616,108723,68845,20312,67393,16452,14191,26412,239530,242248,17096,18753,237…	Rela,Eif2ak3,Ticam2,Ackr3,Ccl22,Ptprj,Cd3e,Map3k7,Pik3ap1,Mapk8ip3,Rassf2,Fgfbp3,Rara,Wnt11,Crlf3,Pdgfb,Cd24a,Tlr6,Rap1b,Skil,Sos1,Map3k1,Pik3cg,Litaf,Il6ra,Dab2ip,Map3k9,Ube2v1,Cxcl17,Ryk,Chp2,Apoa1,Tnfrsf18,Unc5cl,Prkcb,Psap,Akap5,Slc35b2,Fbxw7,Lurap1,Ccl17,Mavs,Pecam1,Sos2,Camk2d,Sash1,Ptpn22,Notch2,Nod1,Tcf7l2,F2rl2,Osm,Edn3,Card11,Pih1d1,Cx3cl1,Cxxc5,Jak2,Fgr,Map4k2,Gpr20,Bank1,Lyn,Prkcd,Osb…
GO:0006955	immune response	1.14557e-17	-39.008	848	171	0.0779754	2193	20933	380732,19697,22631,11535,12890,225471,76438,21949,17127,20299,13058,11793,21425,12522,12265,21899,21941,19664,12721,69601,15985,80287,19200,30925,231655,268564,58203,50723,57916,20568,13057,21936,17060,17260,18751,22164,16842,18124,18033,12229,54721,208650,21929,246177,20295,18126,228607,75345,109032,18129,22165,72049,13032,109305,107607,17533,16994,13383,18413,18646,67138,12010,100124488,56743,2…	Milr1,Rela,Ywhaz,Adm,Cplx2,Ticam2,Rftn1,Tnfsf8,Smad3,Ccl22,Cybb,Atg5,Tfeb,Cd83,Ciita,Tlr6,Tnfrsf8,Rbpj,Coro1a,Dab2ip,Cd79b,Apobec3,Pstpip1,Slamf6,Oasl1,Zbtb1,Zbp1,Icosl,Tnfrsf13b,Slpi,Cyba,Tnfrsf18,Blnk,Mef2c,Prkcb,Tnfsf4,Lef1,Nr4a3,Nfkb1,Btk,Tyk2,Cblb,Tnfaip3,Myo1g,Ccl17,Nos2,Mavs,Slamf7,Sp110,Notch2,Txk,Tnfrsf13c,Ctsc,Orai1,Nod1,Mrc1,Ltb,Dlg1,Osm,Prf1,Herc6,B2m,Mir511,Lat2,Cx3cl1,Prdm1,Mir21a,R…
GO:0007166	cell surface receptor signaling pathway	1.18509e-17	-38.9741	1645	281	0.128135	2193	20933	19697,13666,76438,67784,72043,20299,16398,12501,26409,215653,65960,243547,320202,243277,12484,12576,20737,20482,20662,26401,19664,216795,71371,16194,69601,21813,108100,12322,20187,232983,57916,20729,12478,71805,17125,18019,14357,12229,50754,20295,56458,105722,20742,20347,14784,20352,18129,170749,80707,13844,217692,26364,18709,26556,104215,18647,18035,14103,20851,16452,101476,56484,17096,81535,213…	Rela,Eif2ak3,Rftn1,Plxnd1,Sulf2,Ccl22,Itga2,Cd3e,Map3k7,Rassf2,Twsg1,Grip2,Lefty2,Adgrd1,Cd24a,Cdkn1b,Spn,Skil,Sos1,Map3k1,Rbpj,Wnt9a,Arid5b,Il6ra,Dab2ip,Tgfbr2,Baiap2,Camk2a,Ryk,Cxcl17,Tnfrsf13b,Spin1,Cd19,Nup93,Smad1,Nfatc2,Dtx1,Btk,Fbxw7,Ccl17,Foxo1,Ano6,Sptbn1,Sema3b,Grb2,Sema4b,Notch2,Mtmr4,Wwox,Ephb2,Sipa1l1,Adgre5,Pik3r2,Homer1,Rhoq,Cdk14,Nfkbia,Fasl,Stat5b,Jak2,Plekha1,Foxo3,Lyn,Sgpp1,Wdr…
GO:0031399	regulation of protein modification process	1.28022e-17	-38.8969	1578	272	0.124031	2193	20933	170643,13666,20299,12501,26409,14582,215653,76055,19401,12444,171580,103136,320202,56040,12484,21899,12576,215449,74016,20737,11629,26401,30955,64209,16194,69601,22627,338372,21813,232983,20187,238276,50754,21929,12531,20295,56458,228607,18712,14784,56398,14245,78610,13018,107607,13383,14581,16452,26412,242248,17096,18753,237542,16195,19882,67916,17974,22350,14164,12581,227120,54354,109270,20354,…	Kirrel,Eif2ak3,Ccl22,Cd3e,Map3k7,Gfi1b,Rassf2,Mgea5,Rara,Ccnd2,Mical1,Pwp1,Lefty2,Rplp1,Cd24a,Tlr6,Cdkn1b,Rap1b,Phf19,Spn,Aif1,Map3k1,Pik3cg,Herpud1,Il6ra,Dab2ip,Ywhae,Map3k9,Tgfbr2,Cxcl17,Ryk,Akap5,Fbxw7,Tnfaip3,Cdc25b,Ccl17,Foxo1,Mavs,Pim1,Grb2,Chp1,Lpin1,Uvrag,Ctcf,Nod1,Dlg1,Gfi1,Jak2,Map4k2,Bank1,Lyn,Prkcd,Osbpl8,Il6st,Mst1r,Plpp3,Nck2,Ezr,Fgf1,Cdkn2d,Plcl1,Rassf5,Prr5,Sema4d,Tbc1d10c,Cdca2,K…
GO:0010556	regulation of macromolecule biosynthetic process	1.56375e-17	-38.6969	3572	521	0.237574	2193	20933	17937,232334,13666,225471,72754,241324,16398,56353,76055,238673,76199,217980,103468,21899,72475,50796,20737,20482,19664,226747,56722,16194,56380,240442,67155,22164,18019,50754,17979,56458,109032,17425,238317,19058,78903,18129,56398,245688,67621,56233,18021,80707,107607,14886,100124488,18709,14581,20689,228911,71375,17354,20111,100182,56484,242248,18778,67916,22350,228536,17869,16764,22282,230753,…	Nab2,Vgll4,Eif2ak3,Ticam2,Arhgef10l,Crb2,Itga2,Rybp,Mgea5,Zfp367,Med13l,Larp4b,Nup107,Tlr6,Ssbp3,Dmrt1,Spn,Skil,Rbpj,Ahctf1,Litaf,Il6ra,Arid3b,Adnp2,Smarca2,Tnfsf4,Nfatc2,Fbxw7,Ncoa3,Foxo1,Sp110,Foxk1,Elmsan1,Ppp3r1,Wrnip1,Notch2,Chp1,Rbbp7,Bend5,Hdac7,Nfatc3,Wwox,Nod1,Gtf2i,Mir511,Pik3r2,Gfi1,Sall3,Tshz2,Foxn3,Mllt10,Rps6ka1,Akna,Foxo3,Bank1,Pla2g1b,Plpp3,Ezr,Bahd1,Myc,Aff3,Usf2,Thrap3,Smarca4,C…
GO:0031328	positive regulation of cellular biosynthetic process	1.58261e-17	-38.6849	1694	287	0.130871	2193	20933	19697,13666,72754,16398,12501,54446,19401,329003,243277,217980,21899,72475,50796,60611,20737,11629,19664,22780,69601,71753,21423,50911,13170,16597,50723,70261,56380,67155,17125,238276,18019,17979,18126,56458,228607,18712,17425,19058,56398,14245,13018,18021,20181,80707,12753,18709,11898,108723,104215,18035,71375,20851,17354,20111,100182,16452,56484,229317,18778,18753,108655,17974,78428,20431,14164…	Rela,Eif2ak3,Arhgef10l,Itga2,Cd3e,Nfat5,Rara,Zfp516,Adgrd1,Larp4b,Tlr6,Ssbp3,Dmrt1,Foxj2,Spn,Aif1,Rbpj,Ikzf3,Dab2ip,Tmprss6,Tcf3,Exosc9,Dbp,Klf12,Icosl,Chp2,Arid3b,Smarca2,Smad1,Akap5,Nfatc2,Ncoa3,Nos2,Foxo1,Mavs,Pim1,Foxk1,Ppp3r1,Chp1,Lpin1,Ctcf,Nfatc3,Rxra,Wwox,Clock,Pik3r2,Ass1,Card11,Rhoq,Nfkbia,Foxn3,Stat5b,Mllt10,Rps6ka1,Akna,Jak2,Foxo3,Eif2a,Pla2g1b,Prkcd,Foxp1,Nck2,Pym1,Pmel,Fgf1,Myc,Usf2…
GO:0031326	regulation of cellular biosynthetic process	1.58865e-17	-38.6811	3740	541	0.246694	2193	20933	17937,232334,13666,225471,72754,241324,16398,56353,76055,238673,76199,217980,103468,21899,72475,50796,20737,20482,19664,226747,56722,56380,240442,67155,22164,238276,18019,50754,17979,56458,109032,17425,238317,19058,78903,18129,56398,245688,67621,56233,18021,80707,107607,14886,100124488,18709,11898,14581,20689,228911,71375,17354,20111,100182,56484,242248,18778,67916,20431,22350,228536,17869,16764,…	Nab2,Vgll4,Eif2ak3,Ticam2,Arhgef10l,Crb2,Itga2,Rybp,Mgea5,Zfp367,Med13l,Larp4b,Nup107,Tlr6,Ssbp3,Dmrt1,Spn,Skil,Rbpj,Ahctf1,Litaf,Arid3b,Adnp2,Smarca2,Tnfsf4,Akap5,Nfatc2,Fbxw7,Ncoa3,Foxo1,Sp110,Foxk1,Elmsan1,Ppp3r1,Wrnip1,Notch2,Chp1,Rbbp7,Bend5,Hdac7,Nfatc3,Wwox,Nod1,Gtf2i,Mir511,Pik3r2,Ass1,Gfi1,Sall3,Tshz2,Foxn3,Mllt10,Rps6ka1,Akna,Foxo3,Bank1,Pla2g1b,Plpp3,Pmel,Ezr,Bahd1,Myc,Aff3,Usf2,Thrap3…
GO:0002683	negative regulation of immune system process	1.88906e-17	-38.5079	394	100	0.0455996	2193	20933	380732,93694,225471,21838,231712,19271,12571,83490,19401,227326,238377,208154,12484,60533,20737,11450,110279,69601,234515,14419,13709,211770,16149,22695,11806,57916,27027,11540,230979,14960,58205,12387,22164,14357,12229,208650,21929,80861,12493,70809,16859,19260,110168,56468,229473,94212,237256,217166,16153,13383,329693,18708,105352,235320,12477,81897,12142,16183,18035,20851,63953,65113,56792,100…	Milr1,Clec2d,Ticam2,Thy1,Trafd1,Ptprj,Cdk6,Pik3ap1,Rara,Gpr55,Gpr68,Btla,Cd24a,Cd274,Spn,Adipoq,Bcr,Dab2ip,Inpp4b,Gal,Elf1,Trib1,Cd74,Zfp36,Apoa1,Tnfrsf13b,Tspan32,Adora2a,Tnfrsf14,H2-Aa,Pdcd1lg2,Ctnnb1,Tnfsf4,Dtx1,Btk,Cblb,Tnfaip3,Dhx58,Cd37,Clec2g,Lgals9,Ptpn22,Gpr18,Socs5,D930015E06Rik,Pag1,Zc3h12d,Nr1d1,Il10,Dlg1,Fcrl5,Pik3r1,Dusp22,Zbtb16,Ctla4,Tlr9,Prdm1,Il2,Nfkbia,Stat5b,Dusp10,Ndfip1,Stap…
GO:0006950	response to stress	2.25642e-17	-38.3302	2649	408	0.186047	2193	20933	19697,13666,77134,225471,72754,72043,193838,20299,16398,231642,227619,329003,68275,12522,12484,21899,19891,20737,11783,19664,26401,30955,64209,69601,19200,338372,30925,66589,106869,12322,19363,211401,240442,12478,93757,20249,22164,17125,18019,12229,50754,21929,20295,18126,56458,228607,105722,19414,22594,109032,14784,78903,18129,83814,245688,56373,56233,78610,18021,107607,17533,12753,14064,67138,3…	Rela,Eif2ak3,Hnrnpa0,Ticam2,Arhgef10l,Sulf2,Eme2,Ccl22,Itga2,Alkbh2,Man1b1,Zfp516,Rpa1,Cd83,Cd24a,Tlr6,Rpa2,Spn,Apaf1,Rbpj,Map3k1,Pik3cg,Herpud1,Dab2ip,Pstpip1,Map3k9,Slamf6,Ube2v1,Tnfaip8,Camk2a,Rad51b,Mtss1,Adnp2,Cd19,Immp2l,Scd1,Tnfsf4,Smad1,Nfatc2,Btk,Fbxw7,Tnfaip3,Ccl17,Nos2,Foxo1,Mavs,Ano6,Rasa3,Xrcc1,Sp110,Grb2,Wrnip1,Notch2,Nedd4l,Rbbp7,Cpb2,Hdac7,Uvrag,Nfatc3,Nod1,Mrc1,Clock,F2rl2,Herc6,…
GO:0032270	positive regulation of cellular protein metabolic process	2.41555e-17	-38.262	1310	235	0.107159	2193	20933	23886,12122,13666,67468,12519,12778,17127,20299,16398,12501,26409,30957,330863,14582,215653,76055,72514,19401,12444,12043,18591,320202,217980,56040,12484,12454,21899,12576,215449,74016,20737,11783,11629,26401,30955,64209,16194,69601,338372,21813,232983,20187,19823,21936,76589,103724,19156,238276,50754,21929,12531,20295,228607,214162,18613,18712,108058,70097,16859,19260,56468,56398,14245,20602,130…	Gdf15,Bid,Eif2ak3,Mmd,Cd80,Ackr3,Smad3,Ccl22,Itga2,Cd3e,Map3k7,Mapk8ip3,Trim67,Gfi1b,Rassf2,Mgea5,Fgfbp3,Rara,Ccnd2,Bcl2,Pdgfb,Lefty2,Larp4b,Rplp1,Cd24a,Ccnk,Tlr6,Cdkn1b,Rap1b,Phf19,Spn,Apaf1,Aif1,Map3k1,Pik3cg,Herpud1,Il6ra,Dab2ip,Map3k9,Tgfbr2,Cxcl17,Ryk,Rnf7,Tnfrsf18,Unc5cl,Tbc1d10a,Psap,Akap5,Fbxw7,Tnfaip3,Cdc25b,Ccl17,Mavs,Kmt2a,Pecam1,Pim1,Camk2d,Sash1,Lgals9,Ptpn22,Socs5,Chp1,Lpin1,Ncor2,C…
GO:0044260	cellular macromolecule metabolic process	2.57271e-17	-38.199	5341	726	0.331053	2193	20933	17937,232334,13666,51786,56353,18642,380698,76055,238673,227619,207215,76199,109979,17237,50796,72475,19891,98758,74153,19664,226747,30955,56722,381801,21813,66420,19363,19280,17156,56380,240442,229776,67204,74841,67155,73162,212442,18019,50754,12531,17979,13421,56458,20742,109032,17425,19058,78903,18129,245688,67621,170749,56233,68867,18021,13844,328417,14886,14581,20689,228911,80294,26448,20444…	Nab2,Vgll4,Eif2ak3,Cpsf2,Rybp,Pfkm,Obscn,Mgea5,Zfp367,Man1b1,Fbxo40,Med13l,Art3,Mgrn1,Dmrt1,Ssbp3,Rpa2,Hnrnpf,Uba7,Rbpj,Ahctf1,Pik3cg,Litaf,Tatdn2,Tgfbr2,Polr2e,Rad51b,Ptprs,Man1a2,Arid3b,Adnp2,Cdc14a,Eif2s2,Usp38,Smarca2,Otud3,Lactb2,Nfatc2,Fbxw7,Cdc25b,Ncoa3,Dnase1l3,Foxo1,Sptbn1,Sp110,Foxk1,Ppp3r1,Wrnip1,Notch2,Rbbp7,Bend5,Mtmr4,Hdac7,Rnf122,Nfatc3,Ephb2,Parp4,Gtf2i,Gfi1,Sall3,Tshz2,Pofut2,Mok…
GO:0051240	positive regulation of multicellular organismal process	2.64452e-17	-38.1715	1579	271	0.123575	2193	20933	19697,13666,14824,225471,72043,241324,16398,12501,14582,19401,12522,12484,21899,50796,20737,11629,20482,19664,16194,69601,21423,21813,30925,108100,232983,50723,106512,22164,17125,238276,21929,17979,18126,228607,105722,20742,18129,240641,83814,56373,56233,107607,13844,13047,13383,26364,108723,20851,100043314,16452,56484,17096,108655,16195,20085,67916,22350,14164,17869,69573,243961,20354,21413,1058…	Rela,Eif2ak3,Grn,Ticam2,Sulf2,Crb2,Itga2,Cd3e,Gfi1b,Rara,Cd83,Cd24a,Tlr6,Dmrt1,Spn,Aif1,Skil,Rbpj,Il6ra,Dab2ip,Tcf3,Tgfbr2,Slamf6,Baiap2,Cxcl17,Icosl,Gpsm3,Tnfsf4,Smad1,Akap5,Tnfaip3,Ncoa3,Nos2,Mavs,Ano6,Sptbn1,Notch2,Kif20b,Nedd4l,Cpb2,Hdac7,Nod1,Ephb2,Cux1,Dlg1,Adgre5,Card11,Stat5b,Tigit,Jak2,Foxo3,Lyn,Foxp1,Il6st,Rps19,Plpp3,Ezr,Fgf1,Myc,Hilpda,Shank1,Sema4d,Tcf4,Amigo2,Snai1,Apln,Stk24,Ufl1,C…
GO:0010941	regulation of cell death	2.79968e-17	-38.1144	1527	264	0.120383	2193	20933	19697,13666,26409,192678,215653,19401,12444,171580,320202,12484,12576,11783,11629,20482,19664,69169,20440,30955,64209,22780,216795,69601,12661,338372,12322,240442,71805,22164,50754,21929,17979,56458,105722,109032,18712,18129,56398,56233,20181,80707,107607,67628,108723,14103,20851,20962,68480,20111,12905,16452,56484,17096,11737,18753,108655,17974,12581,17869,109676,54354,22029,20586,105827,20613,2…	Rela,Eif2ak3,Map3k7,Rassf3,Rassf2,Rara,Ccnd2,Mical1,Lefty2,Cd24a,Cdkn1b,Apaf1,Aif1,Skil,Rbpj,Fcmr,St6gal1,Pik3cg,Herpud1,Ikzf3,Wnt9a,Dab2ip,Chl1,Map3k9,Camk2a,Adnp2,Nup93,Tnfsf4,Fbxw7,Tnfaip3,Ncoa3,Foxo1,Ano6,Sp110,Pim1,Notch2,Chp1,Hdac7,Rxra,Wwox,Nod1,Anp32b,Card11,Fasl,Stat5b,Sycp3,Card19,Rps6ka1,Cradd,Jak2,Foxo3,Lyn,Anp32a,Prkcd,Foxp1,Nck2,Cdkn2d,Myc,Ank2,Rassf5,Traf1,Smarca4,Amigo2,Snai1,Irf5…
GO:0051241	negative regulation of multicellular organismal process	2.82417e-17	-38.1057	1130	210	0.0957592	2193	20933	11535,13666,225471,17127,11857,76055,19401,22411,12043,65960,18591,12522,723844,12484,12576,18550,19664,110279,233781,16194,216795,69601,71753,110355,21813,20187,11806,20660,11433,13057,17260,58205,52822,22164,58198,16842,14357,18033,12229,16178,21929,70809,16859,20347,19260,20352,56468,56373,56233,229473,13844,21416,19141,12010,14886,235320,14581,17283,56753,70790,20312,18035,14103,11928,68036,2…	Adm,Eif2ak3,Ticam2,Smad3,Arhgdib,Mgea5,Rara,Wnt11,Bcl2,Twsg1,Pdgfb,Cd83,Mir338,Cd24a,Cdkn1b,Furin,Rbpj,Bcr,Xylt1,Il6ra,Wnt9a,Dab2ip,Tmprss6,Grk2,Tgfbr2,Ryk,Apoa1,Sorl1,Acp5,Cyba,Mef2c,Pdcd1lg2,Rufy3,Tnfsf4,Sall1,Lef1,Dtx1,Nfkb1,Btk,Il1r2,Tnfaip3,Clec2g,Lgals9,Sema3b,Ptpn22,Sema4b,Socs5,Cpb2,Hdac7,D930015E06Rik,Ephb2,Tcf7l2,Lgmn,B2m,Gtf2i,Zbtb16,Gfi1,Men1,Tacstd2,Ubr5,Cx3cl1,Nfkbia,Fasl,Atp1a1,Zfp…
GO:0050790	regulation of catalytic activity	3.30022e-17	-37.95	1627	277	0.126311	2193	20933	13666,241324,20299,231821,16398,26409,215653,12444,171580,243277,56040,12484,21899,12576,11783,26401,69169,30955,64209,16194,216795,69601,338372,21813,232983,69710,70261,240168,238276,50754,21929,12531,18126,20295,19414,18712,67769,20194,56398,78610,107607,13383,67628,217692,18709,14581,14103,20111,12905,16912,16452,26412,17096,12802,18753,218699,237542,19882,544817,14164,12581,207592,17869,10085…	Eif2ak3,Crb2,Ccl22,Adap1,Itga2,Map3k7,Rassf2,Ccnd2,Mical1,Adgrd1,Rplp1,Cd24a,Tlr6,Cdkn1b,Apaf1,Map3k1,Fcmr,Pik3cg,Herpud1,Il6ra,Wnt9a,Dab2ip,Map3k9,Tgfbr2,Cxcl17,Arap1,Chp2,Rasgrp3,Akap5,Fbxw7,Tnfaip3,Cdc25b,Nos2,Ccl17,Rasa3,Pim1,Gpatch2,S100a10,Chp1,Uvrag,Nod1,Dlg1,Anp32b,Sipa1l1,Pik3r2,Gfi1,Fasl,Rps6ka1,Cradd,Psmb9,Jak2,Map4k2,Lyn,Cnr2,Prkcd,Pxk,Osbpl8,Mst1r,Arhgap27,Fgf1,Cdkn2d,Tbc1d16,Myc,Tbc…
GO:0042325	regulation of phosphorylation	3.8349e-17	-37.7998	1374	243	0.110807	2193	20933	23886,170643,13666,106504,67468,12519,12778,20299,19271,12501,26409,83490,30957,215653,72514,19401,12444,12043,171580,103136,18591,320202,56040,12484,12454,21899,12576,215449,20737,11629,26401,30955,16194,69601,80794,338372,21813,232983,20187,12182,11806,20660,11540,21936,76589,19013,19156,238276,208650,50754,21929,12531,20295,56458,228607,18613,18712,108058,70097,16859,19260,14784,56468,56398,78…	Gdf15,Kirrel,Eif2ak3,Stk38,Mmd,Cd80,Ackr3,Ccl22,Ptprj,Cd3e,Map3k7,Pik3ap1,Mapk8ip3,Rassf2,Fgfbp3,Rara,Ccnd2,Bcl2,Mical1,Pwp1,Pdgfb,Lefty2,Rplp1,Cd24a,Ccnk,Tlr6,Cdkn1b,Rap1b,Spn,Aif1,Map3k1,Pik3cg,Il6ra,Dab2ip,Cblc,Map3k9,Tgfbr2,Cxcl17,Ryk,Bst1,Apoa1,Sorl1,Adora2a,Tnfrsf18,Unc5cl,Ppara,Psap,Akap5,Cblb,Fbxw7,Tnfaip3,Cdc25b,Ccl17,Foxo1,Mavs,Pecam1,Pim1,Camk2d,Sash1,Lgals9,Ptpn22,Grb2,Socs5,Chp1,Uvra…
GO:0050863	regulation of T cell activation	4.34535e-17	-37.6748	272	78	0.0355677	2193	20933	21838,12519,12501,20963,19401,12522,208154,12484,60533,20737,11629,50930,20662,12721,21813,268564,16149,50723,18762,11540,230979,14960,58205,12387,22164,14357,208650,12479,12507,74131,20663,16859,19260,56468,12015,229473,94212,237256,72049,104709,240354,22778,13383,105352,235320,12477,108723,12142,16183,12458,20851,65113,13482,100043314,13655,11774,19354,60505,11848,16195,16408,17974,240873,20850…	Thy1,Cd80,Cd3e,Syk,Rara,Cd83,Btla,Cd24a,Cd274,Spn,Aif1,Tnfsf14,Sos1,Coro1a,Tgfbr2,Zbtb1,Cd74,Icosl,Prkcz,Adora2a,Tnfrsf14,H2-Aa,Pdcd1lg2,Ctnnb1,Tnfsf4,Dtx1,Cblb,Cd1d1,Cd5,Sash3,Sos2,Lgals9,Ptpn22,Socs5,Bad,D930015E06Rik,Pag1,Zc3h12d,Tnfrsf13c,Pik3r6,Malt1,Ikzf1,Dlg1,Dusp22,Zbtb16,Ctla4,Card11,Prdm1,Il2,Ccr6,Stat5b,Ndfip1,Dpp4,Tigit,Egr3,Ap3b1,Rac2,Il21,Rhoa,Il6st,Itgal,Nck2,Tnfsf18,Stat5a,Gpnmb,C…
GO:0051179	localization	1.07139e-16	-36.7724	4371	611	0.278614	2193	20933	13666,14824,12890,217449,67784,21871,20299,16398,76055,243547,103468,21899,17237,50796,140579,19664,226747,30955,19240,53331,77031,19200,21813,16539,12757,116873,238276,18019,216810,20742,76816,83997,226519,20347,20352,19058,20194,18129,56398,75782,76742,76071,17533,67628,18709,208943,26556,212555,75234,26412,243362,12763,17096,18778,12802,237542,94176,216238,17969,72401,330192,22350,74479,207592…	Eif2ak3,Grn,Cplx2,Trappc12,Plxnd1,Atp6v0a2,Ccl22,Itga2,Mgea5,Grip2,Nup107,Tlr6,Mgrn1,Dmrt1,Elmo2,Rbpj,Ahctf1,Pik3cg,Tmsb10,Stx7,Slc9a8,Pstpip1,Tgfbr2,Kcns2,Clta,Stim2,Akap5,Nfatc2,Tom1l2,Sptbn1,Sdccag8,Slmap,Lamc1,Sema3b,Sema4b,Ppp3r1,S100a10,Notch2,Chp1,Lca5,Snx27,Jakmip1,Mrc1,Anp32b,Pik3r2,Myo5c,Homer1,Pqlc2,Rnf19b,Map4k2,Stard13,Cmah,Lyn,Pla2g1b,Cnr2,Osbpl8,Dock2,Eea1,Ncf1,Slc43a1,Vps37b,Ezr,S…
GO:0019219	regulation of nucleobase-containing compound metabolic process	1.18441e-16	-36.6721	3541	513	0.233926	2193	20933	17937,232334,13666,72754,241324,56353,76055,238673,76199,103468,72475,50796,19891,98758,20482,19664,226747,56722,56380,240442,67155,22164,238276,18019,50754,17979,56458,109032,17425,238317,19058,78903,18129,56398,245688,67621,56233,18021,80707,107607,14886,18709,14581,20689,228911,71375,17354,20111,100182,56484,18778,67916,22350,228536,107976,17869,16764,22282,230753,20586,52626,67490,19645,15260…	Nab2,Vgll4,Eif2ak3,Arhgef10l,Crb2,Rybp,Mgea5,Zfp367,Med13l,Nup107,Ssbp3,Dmrt1,Rpa2,Hnrnpf,Skil,Rbpj,Ahctf1,Litaf,Arid3b,Adnp2,Smarca2,Tnfsf4,Akap5,Nfatc2,Fbxw7,Ncoa3,Foxo1,Sp110,Foxk1,Elmsan1,Ppp3r1,Wrnip1,Notch2,Chp1,Rbbp7,Bend5,Hdac7,Nfatc3,Wwox,Nod1,Gtf2i,Pik3r2,Gfi1,Sall3,Tshz2,Foxn3,Mllt10,Rps6ka1,Akna,Foxo3,Pla2g1b,Plpp3,Ezr,Bahd1,Bre,Myc,Aff3,Usf2,Thrap3,Smarca4,Cdkn2aipnl,Ufl1,Rb1,Hira,Sr…
GO:0070887	cellular response to chemical stimulus	1.75338e-16	-36.2798	2003	323	0.147287	2193	20933	19697,13666,225471,76709,20299,22040,26409,19401,65960,723844,12576,215449,140579,11783,20482,20662,19664,26401,68214,30955,64209,56722,16194,69601,21813,78894,108100,12322,232983,20187,70261,240442,22164,17125,12229,21929,17979,18126,20295,56458,228607,105722,11647,18712,14784,50933,20194,14245,170749,18021,20181,80707,107607,17533,100124488,18709,14581,104215,77407,18035,20851,101476,16452,5648…	Rela,Eif2ak3,Ticam2,Arpc2,Ccl22,Trex1,Map3k7,Rara,Twsg1,Mir338,Cdkn1b,Rap1b,Elmo2,Apaf1,Skil,Sos1,Rbpj,Map3k1,Gsto2,Pik3cg,Herpud1,Litaf,Il6ra,Dab2ip,Tgfbr2,Aacs,Baiap2,Camk2a,Cxcl17,Ryk,Chp2,Adnp2,Tnfsf4,Smad1,Btk,Tnfaip3,Ncoa3,Nos2,Ccl17,Foxo1,Mavs,Ano6,Alpl,Pim1,Grb2,Uchl3,S100a10,Lpin1,Mtmr4,Nfatc3,Rxra,Wwox,Nod1,Mrc1,Mir511,Pik3r2,Gfi1,Rhoq,Rab35,Nfkbia,Stat5b,Plekha1,Jak2,Foxo3,Lyn,Cnr2,Prk…
GO:0006357	regulation of transcription from RNA polymerase II promoter	1.79588e-16	-36.2559	1755	291	0.132695	2193	20933	19697,13666,72754,241324,56353,54446,238673,19401,65960,76199,74016,72475,50796,60611,20482,19664,22780,71371,69601,71753,21423,50911,13170,16597,20464,70261,56380,67155,17125,18019,17979,56458,228607,17425,238317,19058,18129,14245,245688,56233,13018,18021,20181,80707,13047,12753,13383,17187,18709,83395,14581,228911,104215,18035,14103,20851,17354,20111,100182,16452,56484,229317,108655,17974,22350…	Rela,Eif2ak3,Arhgef10l,Crb2,Rybp,Nfat5,Zfp367,Rara,Twsg1,Med13l,Phf19,Ssbp3,Dmrt1,Foxj2,Skil,Rbpj,Ikzf3,Arid5b,Dab2ip,Tmprss6,Tcf3,Exosc9,Dbp,Klf12,Sim1,Chp2,Arid3b,Smarca2,Smad1,Nfatc2,Ncoa3,Foxo1,Mavs,Foxk1,Elmsan1,Ppp3r1,Notch2,Lpin1,Rbbp7,Hdac7,Ctcf,Nfatc3,Rxra,Wwox,Cux1,Clock,Dlg1,Max,Pik3r2,Sp6,Gfi1,Tshz2,Rhoq,Nfkbia,Fasl,Stat5b,Mllt10,Rps6ka1,Akna,Jak2,Foxo3,Eif2a,Foxp1,Nck2,Ezr,Fgf1,Myc,U…
GO:0051254	positive regulation of RNA metabolic process	2.36218e-16	-35.9818	1387	242	0.110351	2193	20933	19697,13666,72754,21949,17127,12013,54446,19401,329003,11843,22411,54394,18591,21425,12265,244349,12454,217351,50796,72475,60611,320790,19664,22780,76073,69601,71753,21423,50911,13170,16597,70261,16477,71093,23871,56380,17260,19013,67155,17125,58198,16363,16842,18019,18124,18033,17979,56458,228607,214162,64898,18712,17425,226641,328365,19058,226144,13609,14245,13018,22165,26424,18021,217166,20181…	Rela,Eif2ak3,Arhgef10l,Tnfsf8,Smad3,Bach1,Nfat5,Rara,Zfp516,Arf4,Wnt11,Crlf3,Pdgfb,Tfeb,Ciita,Kat6a,Ccnk,Tnrc6c,Dmrt1,Ssbp3,Foxj2,Chd7,Rbpj,Ikzf3,Pcgf5,Dab2ip,Tmprss6,Tcf3,Exosc9,Dbp,Klf12,Chp2,Junb,Atoh8,Ets1,Arid3b,Mef2c,Ppara,Smarca2,Smad1,Sall1,Irf2,Lef1,Nfatc2,Nr4a3,Nfkb1,Ncoa3,Foxo1,Mavs,Kmt2a,Lpin2,Pim1,Foxk1,Atf6,Zmiz1,Ppp3r1,Erlin1,S1pr1,Lpin1,Ctcf,Txk,Nr5a2,Nfatc3,Nr1d1,Rxra,Wwox,Tcf7l2…
GO:0043170	macromolecule metabolic process	2.72653e-16	-35.8383	5923	786	0.358413	2193	20933	17937,232334,13666,51786,56353,18642,380698,76055,238673,227619,207215,76199,103468,109979,17237,50796,72475,19891,98758,74153,19664,226747,30955,56722,381801,21813,66420,19363,19280,17156,56380,240442,229776,67204,74841,67155,73162,212442,18019,50754,12531,17979,13421,56458,20742,109032,17425,19058,78903,18129,245688,56373,67621,170749,56233,68867,18021,107607,78444,13844,13034,328417,14886,1458…	Nab2,Vgll4,Eif2ak3,Cpsf2,Rybp,Pfkm,Obscn,Mgea5,Zfp367,Man1b1,Fbxo40,Med13l,Nup107,Art3,Mgrn1,Dmrt1,Ssbp3,Rpa2,Hnrnpf,Uba7,Rbpj,Ahctf1,Pik3cg,Litaf,Tatdn2,Tgfbr2,Polr2e,Rad51b,Ptprs,Man1a2,Arid3b,Adnp2,Cdc14a,Eif2s2,Usp38,Smarca2,Otud3,Lactb2,Nfatc2,Fbxw7,Cdc25b,Ncoa3,Dnase1l3,Foxo1,Sptbn1,Sp110,Foxk1,Ppp3r1,Wrnip1,Notch2,Rbbp7,Cpb2,Bend5,Mtmr4,Hdac7,Rnf122,Nfatc3,Nod1,Pgpep1l,Ephb2,Ctse,Parp4,Gtf…
GO:0009605	response to external stimulus	2.77141e-16	-35.822	1524	260	0.118559	2193	20933	19697,13666,77134,225471,67784,20299,16398,12501,19401,12484,21899,20737,140579,19664,30955,56722,69601,21423,12661,78894,108100,106869,232983,20187,20249,22164,12229,21929,18126,20295,56458,228607,105722,109032,18712,20347,20352,18129,107607,14042,13844,17533,100124488,14581,18035,20851,16452,229317,17096,18778,12802,18753,108655,94176,17969,19882,20085,73660,12581,17869,243961,22282,723864,2035…	Rela,Eif2ak3,Hnrnpa0,Ticam2,Plxnd1,Ccl22,Itga2,Cd3e,Rara,Cd24a,Tlr6,Spn,Elmo2,Rbpj,Pik3cg,Litaf,Dab2ip,Tcf3,Chl1,Aacs,Baiap2,Tnfaip8,Cxcl17,Ryk,Scd1,Tnfsf4,Btk,Tnfaip3,Nos2,Ccl17,Foxo1,Mavs,Ano6,Sp110,Pim1,Sema3b,Sema4b,Notch2,Nod1,Ext1,Ephb2,Mrc1,Mir511,Gfi1,Nfkbia,Stat5b,Jak2,Eif2a,Lyn,Pla2g1b,Cnr2,Prkcd,Foxp1,Dock2,Ncf1,Mst1r,Rps19,Cabp4,Cdkn2d,Myc,Shank1,Usf2,Mir425,Sema4d,Irf5,Ppp1cc,Ifitm3,…
GO:0050896	response to stimulus	2.98414e-16	-35.7481	7462	956	0.435933	2193	20933	13666,14824,12890,77134,225471,72754,67784,269060,241324,142688,78889,76709,20299,16398,227619,12444,243547,320202,21899,215449,50796,170799,19891,20737,140579,20482,19664,30955,56722,16194,19200,21813,106869,19363,69710,57916,225642,240442,17060,12478,240168,22164,238276,381175,18019,50754,17979,216810,56458,11647,20742,19414,109032,20347,20352,19058,20194,78903,18129,245688,56373,170749,56233,1…	Eif2ak3,Grn,Cplx2,Hnrnpa0,Ticam2,Arhgef10l,Plxnd1,Dagla,Crb2,Asb13,Wsb1,Arpc2,Ccl22,Itga2,Man1b1,Ccnd2,Grip2,Lefty2,Tlr6,Rap1b,Dmrt1,Rtkn2,Rpa2,Spn,Elmo2,Skil,Rbpj,Pik3cg,Litaf,Il6ra,Pstpip1,Tgfbr2,Tnfaip8,Rad51b,Arap1,Tnfrsf13b,Grp,Adnp2,Blnk,Cd19,Rasgrp3,Tnfsf4,Akap5,Ccdc68,Nfatc2,Fbxw7,Ncoa3,Tom1l2,Foxo1,Alpl,Sptbn1,Rasa3,Sp110,Sema3b,Sema4b,Ppp3r1,S100a10,Wrnip1,Notch2,Rbbp7,Cpb2,Mtmr4,Hdac7,…
GO:0045935	positive regulation of nucleobase-containing compound metabolic process	3.08513e-16	-35.7148	1624	273	0.124487	2193	20933	19697,13666,72754,54446,76055,19401,329003,243277,72475,50796,60611,19664,22780,69601,71753,21423,50911,13170,16597,70261,56380,67155,22164,17125,238276,18019,17979,18126,56458,228607,18712,17425,19058,14245,13018,18021,20181,80707,12753,18709,104215,18035,71375,20851,17354,20111,100182,16452,56484,229317,18778,18753,108655,17974,14164,107976,17869,22282,230753,21413,20586,20613,13557,27056,19645…	Rela,Eif2ak3,Arhgef10l,Nfat5,Mgea5,Rara,Zfp516,Adgrd1,Ssbp3,Dmrt1,Foxj2,Rbpj,Ikzf3,Dab2ip,Tmprss6,Tcf3,Exosc9,Dbp,Klf12,Chp2,Arid3b,Smarca2,Tnfsf4,Smad1,Akap5,Nfatc2,Ncoa3,Nos2,Foxo1,Mavs,Pim1,Foxk1,Ppp3r1,Lpin1,Ctcf,Nfatc3,Rxra,Wwox,Clock,Pik3r2,Rhoq,Nfkbia,Foxn3,Stat5b,Mllt10,Rps6ka1,Akna,Jak2,Foxo3,Eif2a,Pla2g1b,Prkcd,Foxp1,Nck2,Fgf1,Bre,Myc,Usf2,Thrap3,Tcf4,Smarca4,Snai1,E2f3,Irf5,Rb1,Srebf2,…
GO:0006355	regulation of transcription, DNA-templated	4.21061e-16	-35.4038	3064	453	0.206566	2193	20933	19697,17937,232334,13666,72754,269704,241324,71990,56353,26409,14582,54446,238673,19401,329003,65960,76199,103468,12576,74016,72475,50796,60611,20482,19664,226747,56722,22780,71371,69601,71753,21423,100043757,50911,13170,338372,16597,66589,12322,20464,70261,56380,240442,114604,67155,22164,17125,71876,18019,12229,21929,17979,56458,228607,223828,109032,18712,17425,238317,19058,18129,56398,14245,245…	Rela,Nab2,Vgll4,Eif2ak3,Arhgef10l,Zfp664,Crb2,Ddx54,Rybp,Map3k7,Gfi1b,Nfat5,Zfp367,Rara,Zfp516,Twsg1,Med13l,Nup107,Cdkn1b,Phf19,Ssbp3,Dmrt1,Foxj2,Skil,Rbpj,Ahctf1,Litaf,Ikzf3,Arid5b,Dab2ip,Tmprss6,Tcf3,Zfp831,Exosc9,Dbp,Map3k9,Klf12,Ube2v1,Camk2a,Sim1,Chp2,Arid3b,Adnp2,Prdm15,Smarca2,Tnfsf4,Smad1,Cenpu,Nfatc2,Btk,Tnfaip3,Ncoa3,Foxo1,Mavs,Pphln1,Sp110,Pim1,Foxk1,Elmsan1,Ppp3r1,Notch2,Chp1,Lpin1,Rb…
GO:0032101	regulation of response to external stimulus	4.5163e-16	-35.3337	648	137	0.0624715	2193	20933	19697,67784,23789,17127,16398,19271,83490,18591,21425,12484,20737,11629,20440,30955,110279,233781,71753,80287,23945,232983,20187,12182,11806,23871,27027,11433,11540,13057,19013,106512,22164,18033,12229,16178,21929,18126,228607,105722,12493,70097,16859,20347,19260,20352,56468,13609,56373,22165,107607,12753,13616,12142,20312,20947,20851,63953,16452,17079,17096,12802,18753,22325,20085,100340,14164,7…	Rela,Plxnd1,Coro1b,Smad3,Itga2,Ptprj,Pik3ap1,Pdgfb,Tfeb,Cd24a,Spn,Aif1,St6gal1,Pik3cg,Bcr,Xylt1,Tmprss6,Apobec3,Mgll,Cxcl17,Ryk,Bst1,Apoa1,Ets1,Tspan32,Acp5,Adora2a,Cyba,Ppara,Gpsm3,Tnfsf4,Nfkb1,Btk,Il1r2,Tnfaip3,Nos2,Mavs,Ano6,Cd37,Sash1,Lgals9,Sema3b,Ptpn22,Sema4b,Socs5,S1pr1,Cpb2,Txk,Nod1,Clock,Edn3,Prdm1,Cx3cl1,Swap70,Stat5b,Dusp10,Jak2,Cd180,Lyn,Cnr2,Prkcd,Vav2,Rps19,Smpdl3b,Fgf1,Lbh,Sema4d,…
GO:0051252	regulation of RNA metabolic process	4.58995e-16	-35.3175	3198	469	0.213862	2193	20933	19697,17937,232334,13666,72754,269704,241324,71990,56353,26409,14582,54446,238673,19401,105559,329003,65960,76199,103468,12576,74016,72475,50796,60611,98758,20482,19664,226747,56722,22780,71371,69601,71753,21423,100043757,50911,13170,338372,16597,66589,12322,20464,70261,56380,240442,114604,67155,22164,17125,71876,18019,12229,21929,17979,56458,228607,223828,109032,18712,17425,238317,19058,18129,56…	Rela,Nab2,Vgll4,Eif2ak3,Arhgef10l,Zfp664,Crb2,Ddx54,Rybp,Map3k7,Gfi1b,Nfat5,Zfp367,Rara,Mbnl2,Zfp516,Twsg1,Med13l,Nup107,Cdkn1b,Phf19,Ssbp3,Dmrt1,Foxj2,Hnrnpf,Skil,Rbpj,Ahctf1,Litaf,Ikzf3,Arid5b,Dab2ip,Tmprss6,Tcf3,Zfp831,Exosc9,Dbp,Map3k9,Klf12,Ube2v1,Camk2a,Sim1,Chp2,Arid3b,Adnp2,Prdm15,Smarca2,Tnfsf4,Smad1,Cenpu,Nfatc2,Btk,Tnfaip3,Ncoa3,Foxo1,Mavs,Pphln1,Sp110,Pim1,Foxk1,Elmsan1,Ppp3r1,Notch2,…
GO:0031347	regulation of defense response	4.63783e-16	-35.3071	480	111	0.0506156	2193	20933	19697,93694,225471,76438,231712,17127,16398,625249,83490,21425,12484,21899,78334,20737,11816,30955,11450,110279,56045,69601,80287,23945,30925,50905,58203,16149,67581,232983,22695,12182,11806,54445,11555,23871,11433,27027,11540,13057,17260,72512,19013,18750,22164,106512,11770,18033,12229,16178,21929,18126,80861,228607,12493,16859,19260,117149,56468,14154,230738,17087,22165,217166,104709,107607,161…	Rela,Clec2d,Ticam2,Rftn1,Trafd1,Smad3,Itga2,Gpx4,Pik3ap1,Tfeb,Cd24a,Tlr6,Cdk19,Spn,Apoe,Pik3cg,Adipoq,Bcr,Samhd1,Dab2ip,Apobec3,Mgll,Slamf6,Il17rb,Zbp1,Cd74,Tbc1d23,Cxcl17,Zfp36,Bst1,Apoa1,Unc93b1,Adrb2,Ets1,Acp5,Tspan32,Adora2a,Cyba,Mef2c,Tmem173,Ppara,Prkca,Tnfsf4,Gpsm3,Fabp4,Nfkb1,Btk,Il1r2,Tnfaip3,Nos2,Dhx58,Mavs,Cd37,Lgals9,Ptpn22,Tirap,Socs5,Fem1a,Zc3h12a,Ly96,Txk,Nr1d1,Pik3r6,Nod1,Il10,Clo…
GO:2001141	regulation of RNA biosynthetic process	5.45696e-16	-35.1445	3085	455	0.207478	2193	20933	19697,17937,232334,13666,72754,269704,241324,71990,56353,26409,14582,54446,238673,19401,329003,65960,76199,103468,12576,74016,72475,50796,60611,20482,19664,226747,56722,22780,71371,69601,71753,21423,100043757,50911,13170,338372,16597,66589,12322,20464,70261,56380,240442,114604,67155,22164,17125,71876,18019,12229,21929,17979,56458,228607,223828,109032,18712,17425,238317,19058,18129,56398,14245,245…	Rela,Nab2,Vgll4,Eif2ak3,Arhgef10l,Zfp664,Crb2,Ddx54,Rybp,Map3k7,Gfi1b,Nfat5,Zfp367,Rara,Zfp516,Twsg1,Med13l,Nup107,Cdkn1b,Phf19,Ssbp3,Dmrt1,Foxj2,Skil,Rbpj,Ahctf1,Litaf,Ikzf3,Arid5b,Dab2ip,Tmprss6,Tcf3,Zfp831,Exosc9,Dbp,Map3k9,Klf12,Ube2v1,Camk2a,Sim1,Chp2,Arid3b,Adnp2,Prdm15,Smarca2,Tnfsf4,Smad1,Cenpu,Nfatc2,Btk,Tnfaip3,Ncoa3,Foxo1,Mavs,Pphln1,Sp110,Pim1,Foxk1,Elmsan1,Ppp3r1,Notch2,Chp1,Lpin1,Rb…
GO:0002764	immune response-regulating signaling pathway	6.34219e-16	-34.9941	157	54	0.0246238	2193	20933	1.96972e+279	Rela,Ticam2,Thy1,Rftn1,Malt1,Irak2,Sh2b2,Ctla4,Blk,Cd79a,Cd3e,Syk,Pik3ap1,Tlr9,Lat2,Tlr1,Nfkbia,Cacnb4,Bcl2,Btla,Tlr6,Plcg2,Plekha1,Cd40,Cd38,Cd180,Lyn,Cd79b,Pigr,Itk,Unc93b1,Ptprc,Prkcb,Cd19,Mef2c,Fyn,Tec,Nfatc2,Nr4a3,Ctsh,Tnip1,Myo1g,Mavs,Nfam1,Lgals9,Ptpn22,Tirap,Pde4b,Ptpn6,Ly96,Cd86,Txk,Lax1,Clec2i
GO:1902680	positive regulation of RNA biosynthetic process	8.0804e-16	-34.7519	1334	233	0.106247	2193	20933	19697,13666,72754,21949,17127,12013,54446,19401,329003,11843,22411,54394,18591,21425,12265,244349,12454,50796,72475,60611,320790,19664,22780,76073,69601,71753,21423,50911,13170,16597,70261,16477,71093,23871,56380,17260,19013,67155,17125,58198,16363,16842,18019,18124,18033,17979,56458,228607,214162,64898,18712,17425,226641,328365,19058,226144,13609,14245,13018,22165,26424,18021,217166,20181,80707,…	Rela,Eif2ak3,Arhgef10l,Tnfsf8,Smad3,Bach1,Nfat5,Rara,Zfp516,Arf4,Wnt11,Crlf3,Pdgfb,Tfeb,Ciita,Kat6a,Ccnk,Dmrt1,Ssbp3,Foxj2,Chd7,Rbpj,Ikzf3,Pcgf5,Dab2ip,Tmprss6,Tcf3,Exosc9,Dbp,Klf12,Chp2,Junb,Atoh8,Ets1,Arid3b,Mef2c,Ppara,Smarca2,Smad1,Sall1,Irf2,Lef1,Nfatc2,Nr4a3,Nfkb1,Ncoa3,Foxo1,Mavs,Kmt2a,Lpin2,Pim1,Foxk1,Atf6,Zmiz1,Ppp3r1,Erlin1,S1pr1,Lpin1,Ctcf,Txk,Nr5a2,Nfatc3,Nr1d1,Rxra,Wwox,Tcf7l2,Clock,…
GO:1903506	regulation of nucleic acid-templated transcription	8.92874e-16	-34.6521	3077	453	0.206566	2193	20933	19697,17937,232334,13666,72754,269704,241324,71990,56353,26409,14582,54446,238673,19401,329003,65960,76199,103468,12576,74016,72475,50796,60611,20482,19664,226747,56722,22780,71371,69601,71753,21423,100043757,50911,13170,338372,16597,66589,12322,20464,70261,56380,240442,114604,67155,22164,17125,71876,18019,12229,21929,17979,56458,228607,223828,109032,18712,17425,238317,19058,18129,56398,14245,245…	Rela,Nab2,Vgll4,Eif2ak3,Arhgef10l,Zfp664,Crb2,Ddx54,Rybp,Map3k7,Gfi1b,Nfat5,Zfp367,Rara,Zfp516,Twsg1,Med13l,Nup107,Cdkn1b,Phf19,Ssbp3,Dmrt1,Foxj2,Skil,Rbpj,Ahctf1,Litaf,Ikzf3,Arid5b,Dab2ip,Tmprss6,Tcf3,Zfp831,Exosc9,Dbp,Map3k9,Klf12,Ube2v1,Camk2a,Sim1,Chp2,Arid3b,Adnp2,Prdm15,Smarca2,Tnfsf4,Smad1,Cenpu,Nfatc2,Btk,Tnfaip3,Ncoa3,Foxo1,Mavs,Pphln1,Sp110,Pim1,Foxk1,Elmsan1,Ppp3r1,Notch2,Chp1,Lpin1,Rb…
GO:1903508	positive regulation of nucleic acid-templated transcription	1.00081e-15	-34.538	1329	232	0.105791	2193	20933	19697,13666,72754,21949,17127,12013,54446,19401,329003,11843,22411,54394,18591,21425,12265,244349,12454,50796,72475,60611,320790,19664,22780,76073,69601,71753,21423,50911,13170,16597,70261,16477,71093,23871,56380,17260,19013,67155,17125,58198,16363,16842,18019,18124,18033,17979,56458,228607,214162,64898,18712,17425,226641,328365,19058,226144,13609,14245,13018,22165,26424,18021,217166,20181,80707,…	Rela,Eif2ak3,Arhgef10l,Tnfsf8,Smad3,Bach1,Nfat5,Rara,Zfp516,Arf4,Wnt11,Crlf3,Pdgfb,Tfeb,Ciita,Kat6a,Ccnk,Dmrt1,Ssbp3,Foxj2,Chd7,Rbpj,Ikzf3,Pcgf5,Dab2ip,Tmprss6,Tcf3,Exosc9,Dbp,Klf12,Chp2,Junb,Atoh8,Ets1,Arid3b,Mef2c,Ppara,Smarca2,Smad1,Sall1,Irf2,Lef1,Nfatc2,Nr4a3,Nfkb1,Ncoa3,Foxo1,Mavs,Kmt2a,Lpin2,Pim1,Foxk1,Atf6,Zmiz1,Ppp3r1,Erlin1,S1pr1,Lpin1,Ctcf,Txk,Nr5a2,Nfatc3,Nr1d1,Rxra,Wwox,Tcf7l2,Clock,…
GO:0045893	positive regulation of transcription, DNA-templated	1.00081e-15	-34.538	1329	232	0.105791	2193	20933	19697,13666,72754,21949,17127,12013,54446,19401,329003,11843,22411,54394,18591,21425,12265,244349,12454,50796,72475,60611,320790,19664,22780,76073,69601,71753,21423,50911,13170,16597,70261,16477,71093,23871,56380,17260,19013,67155,17125,58198,16363,16842,18019,18124,18033,17979,56458,228607,214162,64898,18712,17425,226641,328365,19058,226144,13609,14245,13018,22165,26424,18021,217166,20181,80707,…	Rela,Eif2ak3,Arhgef10l,Tnfsf8,Smad3,Bach1,Nfat5,Rara,Zfp516,Arf4,Wnt11,Crlf3,Pdgfb,Tfeb,Ciita,Kat6a,Ccnk,Dmrt1,Ssbp3,Foxj2,Chd7,Rbpj,Ikzf3,Pcgf5,Dab2ip,Tmprss6,Tcf3,Exosc9,Dbp,Klf12,Chp2,Junb,Atoh8,Ets1,Arid3b,Mef2c,Ppara,Smarca2,Smad1,Sall1,Irf2,Lef1,Nfatc2,Nr4a3,Nfkb1,Ncoa3,Foxo1,Mavs,Kmt2a,Lpin2,Pim1,Foxk1,Atf6,Zmiz1,Ppp3r1,Erlin1,S1pr1,Lpin1,Ctcf,Txk,Nr5a2,Nfatc3,Nr1d1,Rxra,Wwox,Tcf7l2,Clock,…
GO:1902105	regulation of leukocyte differentiation	1.07077e-15	-34.4704	264	74	0.0337437	2193	20933	16969,93694,12571,20963,14582,215653,19401,227326,238377,12522,12484,108155,20662,11450,22780,234515,211770,21813,268564,16149,18762,14683,14960,12387,18750,22164,16842,14357,70564,12479,74131,70809,20663,74039,16859,56468,18129,12015,229473,104709,22778,18708,235320,12477,108723,12142,16183,12458,20851,65113,13655,16476,11774,17096,60505,11848,240873,72828,12394,20850,16878,16331,17869,12775,192…	Zbtb7a,Clec2d,Cdk6,Syk,Gfi1b,Rassf2,Rara,Gpr55,Gpr68,Cd83,Cd24a,Ogt,Sos1,Adipoq,Ikzf3,Inpp4b,Trib1,Tgfbr2,Zbtb1,Cd74,Prkcz,Gnas,H2-Aa,Ctnnb1,Prkca,Tnfsf4,Lef1,Dtx1,Fam213a,Cd1d1,Sash3,Clec2g,Sos2,Nfam1,Lgals9,Socs5,Notch2,Bad,D930015E06Rik,Pik3r6,Ikzf1,Pik3r1,Zbtb16,Ctla4,Card11,Prdm1,Il2,Ccr6,Stat5b,Ndfip1,Egr3,Jun,Ap3b1,Lyn,Il21,Rhoa,Tnfsf18,Ubash3b,Runx1,Stat5a,Lif,Inpp5d,Myc,Ccr7,Ptprc,Zfp36l…
GO:0051270	regulation of cellular component movement	1.09207e-15	-34.4507	832	163	0.0743274	2193	20933	67784,23789,76709,12778,17127,16398,19271,11857,22411,12043,18591,12576,11629,18550,19664,12721,26401,110279,69601,66922,21813,232983,20187,12182,69710,71093,20660,23871,21936,52822,106512,22164,16842,50754,105722,18613,108058,70097,16859,20347,19260,20352,13609,240641,56233,13383,14595,16776,13616,56753,20312,20947,11928,20851,16452,14191,243362,54608,17096,237542,16195,67916,14164,20271,17869,1…	Plxnd1,Coro1b,Arpc2,Ackr3,Smad3,Itga2,Ptprj,Arhgdib,Wnt11,Bcl2,Pdgfb,Cdkn1b,Aif1,Furin,Rbpj,Coro1a,Map3k1,Bcr,Dab2ip,Rras2,Tgfbr2,Cxcl17,Ryk,Bst1,Arap1,Atoh8,Sorl1,Ets1,Tnfrsf18,Rufy3,Gpsm3,Tnfsf4,Lef1,Fbxw7,Ano6,Pecam1,Camk2d,Sash1,Lgals9,Sema3b,Ptpn22,Sema4b,S1pr1,Kif20b,Hdac7,Dlg1,B4galt1,Lama5,Edn3,Tacstd2,Cx3cl1,Swap70,Atp1a1,Stat5b,Jak2,Fgr,Stard13,Abhd2,Lyn,Osbpl8,Il6st,Plpp3,Fgf1,Scn5a,My…
GO:0050866	negative regulation of cell activation	1.20898e-15	-34.349	169	56	0.0255358	2193	20933	3.80732e+297	Milr1,Il10,Dlg1,Dusp22,Ctla4,Il2,Prdm1,Pdgfb,Btla,Cd24a,Ndfip1,Tigit,Cd274,Spn,Apoe,Cd200,Bcr,Bank1,Lyn,Cnr2,Prkcd,Gal,Cd74,Tnfsf18,Ubash3b,Cd300lf,Adrb2,Inpp5d,Tnfrsf13b,Rabgef1,Gpnmb,Tspan32,Adora2a,Tnfrsf14,H2-Aa,Vsir,Pdcd1lg2,Tnfsf4,Pkn1,Lag3,Dtx1,Btk,Tbc1d10c,Cblb,Tnfaip3,Cd37,Lgals9,Ptpn22,Socs5,Cd44,Ptpn6,Fcgr2b,Pag1,D930015E06Rik,Lax1,Zc3h12d
GO:0051128	regulation of cellular component organization	1.37064e-15	-34.2235	2318	359	0.163703	2193	20933	170643,14824,217449,74192,72754,67784,381280,76709,16398,26409,14582,77057,76055,12484,21899,12576,215449,74016,50796,11783,20482,19664,26401,20440,19240,69601,53331,23945,50911,108100,20187,69710,211401,207278,21916,71769,240442,229776,72040,67155,58194,238276,18019,50754,17979,216810,228607,105722,20742,20347,14784,20352,20194,240641,14245,83814,245688,56373,13018,13844,13047,13383,26364,13447,…	Kirrel,Grn,Trappc12,Arpc5l,Arhgef10l,Plxnd1,Hjurp,Arpc2,Itga2,Map3k7,Gfi1b,Ston1,Mgea5,Cd24a,Tlr6,Cdkn1b,Rap1b,Phf19,Dmrt1,Apaf1,Skil,Rbpj,Map3k1,St6gal1,Tmsb10,Dab2ip,Stx7,Mgll,Exosc9,Baiap2,Ryk,Arap1,Mtss1,Fchsd2,Tmod1,Bbs10,Adnp2,Cdc14a,Cdhr5,Smarca2,Sh3kbp1,Akap5,Nfatc2,Fbxw7,Ncoa3,Tom1l2,Mavs,Ano6,Sptbn1,Sema3b,Grb2,Sema4b,S100a10,Kif20b,Lpin1,Nedd4l,Rbbp7,Cpb2,Ctcf,Ephb2,Cux1,Dlg1,Adgre5,Do…
GO:0001932	regulation of protein phosphorylation	1.61674e-15	-34.0584	1275	224	0.102143	2193	20933	23886,170643,13666,106504,67468,12519,12778,20299,19271,12501,26409,83490,30957,215653,72514,19401,12444,12043,171580,103136,18591,320202,56040,12484,12454,21899,12576,215449,20737,11629,26401,30955,16194,69601,80794,338372,21813,232983,20187,12182,11806,20660,11540,21936,76589,19156,238276,208650,50754,21929,12531,20295,56458,228607,18613,18712,108058,70097,16859,19260,14784,56468,56398,78610,10…	Gdf15,Kirrel,Eif2ak3,Stk38,Mmd,Cd80,Ackr3,Ccl22,Ptprj,Cd3e,Map3k7,Pik3ap1,Mapk8ip3,Rassf2,Fgfbp3,Rara,Ccnd2,Bcl2,Mical1,Pwp1,Pdgfb,Lefty2,Rplp1,Cd24a,Ccnk,Tlr6,Cdkn1b,Rap1b,Spn,Aif1,Map3k1,Pik3cg,Il6ra,Dab2ip,Cblc,Map3k9,Tgfbr2,Cxcl17,Ryk,Bst1,Apoa1,Sorl1,Adora2a,Tnfrsf18,Unc5cl,Psap,Akap5,Cblb,Fbxw7,Tnfaip3,Cdc25b,Ccl17,Foxo1,Mavs,Pecam1,Pim1,Camk2d,Sash1,Lgals9,Ptpn22,Grb2,Socs5,Chp1,Uvrag,Nod1…
GO:0009059	macromolecule biosynthetic process	1.64106e-15	-34.0434	2701	406	0.185135	2193	20933	19697,17937,232334,21877,13666,269704,193838,56219,71990,56353,26409,14582,54446,238673,19401,227619,329003,68275,76199,56040,109979,74016,72475,50796,60611,19891,19664,226747,20440,56722,22780,71371,21423,100043757,13170,338372,16597,66420,20464,17156,56380,240442,20729,67204,67155,17125,71876,18019,12229,17979,56458,14594,223828,109032,17425,78903,18129,14245,68184,245688,67621,56233,13018,1802…	Rela,Nab2,Vgll4,Tk1,Eif2ak3,Zfp664,Eme2,Extl1,Ddx54,Rybp,Map3k7,Gfi1b,Nfat5,Zfp367,Rara,Man1b1,Zfp516,Rpa1,Med13l,Rplp1,Art3,Phf19,Ssbp3,Dmrt1,Foxj2,Rpa2,Rbpj,Ahctf1,St6gal1,Litaf,Ikzf3,Arid5b,Tcf3,Zfp831,Dbp,Map3k9,Klf12,Polr2e,Sim1,Man1a2,Arid3b,Adnp2,Spin1,Eif2s2,Smarca2,Smad1,Cenpu,Nfatc2,Btk,Ncoa3,Foxo1,Ggta1,Pphln1,Sp110,Foxk1,Wrnip1,Notch2,Lpin1,Denr,Rbbp7,Bend5,Hdac7,Ctcf,Nfatc3,Rxra,Ext1…
GO:0001819	positive regulation of cytokine production	2.09276e-15	-33.8003	354	89	0.0405837	2193	20933	19697,13666,225471,72043,17127,22722,12501,20963,13198,13058,19401,19696,22411,12522,21899,21941,60533,20737,11450,16194,30925,50905,16149,67581,232983,50723,18762,54445,230979,13057,72512,22164,106512,77446,18124,116872,68075,12479,228607,80861,20742,15900,74131,74039,16859,12481,19260,117149,17087,22165,99371,72049,107607,16153,240354,16994,12010,18708,20361,55991,108723,81897,387140,20312,1618…	Rela,Eif2ak3,Ticam2,Sulf2,Smad3,Zfp64,Cd3e,Syk,Ddit3,Cybb,Rara,Rel,Wnt11,Cd83,Tlr6,Tnfrsf8,Cd274,Spn,Adipoq,Il6ra,Slamf6,Il17rb,Cd74,Tbc1d23,Cxcl17,Icosl,Prkcz,Unc93b1,Tnfrsf14,Cyba,Tmem173,Tnfsf4,Gpsm3,Heg1,Nr4a3,Serpinb7,Lurap1,Cd1d1,Mavs,Dhx58,Sptbn1,Irf8,Sash3,Nfam1,Lgals9,Cd2,Ptpn22,Tirap,Ly96,Txk,Arfgef2,Tnfrsf13c,Nod1,Il10,Malt1,Ltb,B2m,Pik3r1,Sema7a,Panx1,Card11,Tlr9,Mir21a,Cx3cl1,Il2,Hif…
GO:0051171	regulation of nitrogen compound metabolic process	2.24141e-15	-33.7317	3824	540	0.246238	2193	20933	17937,232334,13666,72754,241324,16398,56353,76055,238673,76199,217980,103468,72475,50796,19891,98758,20482,19664,226747,56722,56380,240442,67155,22164,238276,18019,50754,17979,56458,109032,17425,238317,19058,78903,18129,56398,245688,67621,56233,18021,80707,107607,14886,100124488,18709,11898,14581,20689,228911,71375,17354,20111,100182,56484,242248,18778,67916,22350,228536,107976,17869,16764,22282,…	Nab2,Vgll4,Eif2ak3,Arhgef10l,Crb2,Itga2,Rybp,Mgea5,Zfp367,Med13l,Larp4b,Nup107,Ssbp3,Dmrt1,Rpa2,Hnrnpf,Skil,Rbpj,Ahctf1,Litaf,Arid3b,Adnp2,Smarca2,Tnfsf4,Akap5,Nfatc2,Fbxw7,Ncoa3,Foxo1,Sp110,Foxk1,Elmsan1,Ppp3r1,Wrnip1,Notch2,Chp1,Rbbp7,Bend5,Hdac7,Nfatc3,Wwox,Nod1,Gtf2i,Mir511,Pik3r2,Ass1,Gfi1,Sall3,Tshz2,Foxn3,Mllt10,Rps6ka1,Akna,Foxo3,Bank1,Pla2g1b,Plpp3,Ezr,Bahd1,Bre,Myc,Aff3,Usf2,Thrap3,Smar…
GO:0031324	negative regulation of cellular metabolic process	2.80894e-15	-33.506	2209	344	0.156863	2193	20933	170643,19697,17937,13666,241324,56353,26409,14582,215653,76055,19401,171580,103136,12576,74016,50796,20482,19664,69169,30955,64209,71371,216795,69601,71753,21423,22627,16597,67155,22164,238276,18019,50754,16178,21929,56458,17425,67769,18129,56398,14245,245688,56373,67621,56233,13018,225027,18021,20181,12753,13047,13383,100124488,14581,14103,20111,17122,56484,242248,17096,18753,108655,67916,17974,…	Kirrel,Rela,Nab2,Eif2ak3,Crb2,Rybp,Map3k7,Gfi1b,Rassf2,Mgea5,Rara,Mical1,Pwp1,Cdkn1b,Phf19,Dmrt1,Skil,Rbpj,Fcmr,Pik3cg,Herpud1,Arid5b,Wnt9a,Dab2ip,Tmprss6,Tcf3,Ywhae,Klf12,Smarca2,Tnfsf4,Akap5,Nfatc2,Fbxw7,Il1r2,Tnfaip3,Foxo1,Foxk1,Gpatch2,Notch2,Chp1,Lpin1,Rbbp7,Cpb2,Bend5,Hdac7,Ctcf,Srsf7,Nfatc3,Rxra,Clock,Cux1,Dlg1,Mir511,Gfi1,Fasl,Rps6ka1,Mxd4,Foxo3,Bank1,Lyn,Prkcd,Foxp1,Plpp3,Nck2,Ezr,Bahd1,…
GO:0043067	regulation of programmed cell death	3.05998e-15	-33.4204	1402	240	0.109439	2193	20933	23886,19697,11535,12122,13666,12778,17127,26409,192678,215653,11793,19401,12444,11843,22411,12043,171580,320202,12484,12576,21941,11783,11629,20482,19664,12721,69169,20440,30955,64209,22780,216795,69601,212032,12661,338372,12322,19823,23871,11540,21936,17260,22164,13135,16842,18124,18033,50754,21929,17979,56458,105722,109032,18712,108058,226641,18129,68497,98267,13032,20181,80707,107607,21416,191…	Gdf15,Rela,Adm,Bid,Eif2ak3,Ackr3,Smad3,Map3k7,Rassf3,Rassf2,Atg5,Rara,Ccnd2,Arf4,Wnt11,Bcl2,Mical1,Lefty2,Cd24a,Cdkn1b,Tnfrsf8,Apaf1,Aif1,Skil,Rbpj,Coro1a,Fcmr,St6gal1,Pik3cg,Herpud1,Ikzf3,Wnt9a,Dab2ip,Hk3,Chl1,Map3k9,Camk2a,Rnf7,Ets1,Adora2a,Tnfrsf18,Mef2c,Tnfsf4,Dad1,Lef1,Nr4a3,Nfkb1,Fbxw7,Tnfaip3,Ncoa3,Foxo1,Ano6,Sp110,Pim1,Camk2d,Atf6,Notch2,Arel1,Stk17b,Ctsc,Rxra,Wwox,Nod1,Tcf7l2,Lgmn,Osm,An…
GO:0010468	regulation of gene expression	3.28374e-15	-33.3498	3857	543	0.247606	2193	20933	17937,232334,13666,77134,72754,241324,16398,56353,238673,76199,217980,103468,72475,50796,98758,20482,19664,226747,69169,56722,21813,56380,240442,67155,22164,18019,16178,17979,56458,109032,17425,238317,19058,18129,56398,245688,56373,67621,56233,18021,80707,107607,14886,100124488,18709,14581,20689,228911,80294,71375,17354,20111,100182,56484,242248,67916,22350,228536,17869,16764,109676,22282,230753,…	Nab2,Vgll4,Eif2ak3,Hnrnpa0,Arhgef10l,Crb2,Itga2,Rybp,Zfp367,Med13l,Larp4b,Nup107,Ssbp3,Dmrt1,Hnrnpf,Skil,Rbpj,Ahctf1,Fcmr,Litaf,Tgfbr2,Arid3b,Adnp2,Smarca2,Tnfsf4,Nfatc2,Il1r2,Ncoa3,Foxo1,Sp110,Foxk1,Elmsan1,Ppp3r1,Notch2,Chp1,Rbbp7,Cpb2,Bend5,Hdac7,Nfatc3,Wwox,Nod1,Gtf2i,Mir511,Pik3r2,Gfi1,Sall3,Tshz2,Pofut2,Foxn3,Mllt10,Rps6ka1,Akna,Foxo3,Bank1,Plpp3,Ezr,Bahd1,Myc,Aff3,Ank2,Usf2,Thrap3,Smarca4,…
GO:0071704	organic substance metabolic process	4.56443e-15	-33.0205	7502	953	0.434565	2193	20933	17937,232334,13666,269060,68603,51786,21871,56353,18642,380698,76055,238673,227619,207215,76199,103468,109979,17237,50796,72475,19891,98758,74153,19664,226747,30955,56722,381801,21813,66420,19363,192166,19280,17156,56380,240442,229776,67204,74841,67155,73162,22164,212442,18019,50754,12531,17979,13421,320981,56458,20742,109032,17425,170439,19058,14073,78903,18129,245688,56373,67621,170749,56233,68…	Nab2,Vgll4,Eif2ak3,Dagla,Pmvk,Cpsf2,Atp6v0a2,Rybp,Pfkm,Obscn,Mgea5,Zfp367,Man1b1,Fbxo40,Med13l,Nup107,Art3,Mgrn1,Dmrt1,Ssbp3,Rpa2,Hnrnpf,Uba7,Rbpj,Ahctf1,Pik3cg,Litaf,Tatdn2,Tgfbr2,Polr2e,Rad51b,Sardh,Ptprs,Man1a2,Arid3b,Adnp2,Cdc14a,Eif2s2,Usp38,Smarca2,Otud3,Tnfsf4,Lactb2,Nfatc2,Fbxw7,Cdc25b,Ncoa3,Dnase1l3,Enpp6,Foxo1,Sptbn1,Sp110,Foxk1,Elovl6,Ppp3r1,Faah,Wrnip1,Notch2,Rbbp7,Cpb2,Bend5,Mtmr4,Hd…
GO:0002757	immune response-activating signal transduction	6.69393e-15	-32.6376	145	50	0.0227998	2193	20933	1.96972e+258	Rela,Ticam2,Thy1,Rftn1,Malt1,Irak2,Sh2b2,Ctla4,Blk,Cd79a,Cd3e,Syk,Pik3ap1,Tlr9,Lat2,Tlr1,Nfkbia,Cacnb4,Bcl2,Tlr6,Plcg2,Plekha1,Cd38,Cd180,Lyn,Cd79b,Itk,Unc93b1,Ptprc,Prkcb,Cd19,Mef2c,Fyn,Tec,Nfatc2,Nr4a3,Tnip1,Myo1g,Mavs,Nfam1,Lgals9,Ptpn22,Tirap,Pde4b,Ptpn6,Ly96,Cd86,Txk,Lax1,Clec2i
GO:0023057	negative regulation of signaling	6.78211e-15	-32.6245	1136	203	0.0925673	2193	20933	19697,11535,12122,225471,106504,72043,12778,19271,12501,26409,83490,330863,215653,22411,12043,65960,215449,17237,20482,69169,64209,56722,69601,80794,71753,110355,23945,11806,20660,18751,75747,73162,22164,58198,16842,22782,208650,16178,21929,56458,74734,19414,19260,56468,56398,56233,229473,77794,217166,80707,21416,12753,19141,13383,18413,68259,13616,20689,68845,17283,20312,12142,18035,20148,68939,…	Rela,Adm,Bid,Ticam2,Stk38,Sulf2,Ackr3,Ptprj,Cd3e,Map3k7,Pik3ap1,Trim67,Rassf2,Wnt11,Bcl2,Twsg1,Rap1b,Mgrn1,Skil,Fcmr,Herpud1,Litaf,Dab2ip,Cblc,Tmprss6,Grk2,Mgll,Apoa1,Sorl1,Prkcb,Sesn3,Otud3,Tnfsf4,Sall1,Lef1,Slc30a1,Cblb,Il1r2,Tnfaip3,Foxo1,Rhoh,Rasa3,Ptpn22,Socs5,Chp1,Hdac7,D930015E06Rik,Adamtsl2,Nr1d1,Wwox,Tcf7l2,Clock,Lgmn,Dlg1,Osm,Ift80,Edn3,Sall3,Pih1d1,Men1,Cx3cl1,Prdm1,Nfkbia,Dhrs3,Rasl11…
GO:0051173	positive regulation of nitrogen compound metabolic process	7.46052e-15	-32.5292	1727	281	0.128135	2193	20933	19697,13666,72754,16398,54446,76055,19401,329003,243277,217980,50796,72475,60611,11629,19664,22780,69601,71753,21423,50911,13170,16597,70261,56380,67155,22164,17125,238276,18019,17979,18126,56458,228607,18712,17425,19058,14245,13018,18021,20181,80707,12753,18709,11898,104215,18035,71375,20851,17354,20111,100182,16452,56484,229317,18778,18753,108655,17974,78428,14164,107976,17869,22282,230753,2141…	Rela,Eif2ak3,Arhgef10l,Itga2,Nfat5,Mgea5,Rara,Zfp516,Adgrd1,Larp4b,Dmrt1,Ssbp3,Foxj2,Aif1,Rbpj,Ikzf3,Dab2ip,Tmprss6,Tcf3,Exosc9,Dbp,Klf12,Chp2,Arid3b,Smarca2,Tnfsf4,Smad1,Akap5,Nfatc2,Ncoa3,Nos2,Foxo1,Mavs,Pim1,Foxk1,Ppp3r1,Lpin1,Ctcf,Nfatc3,Rxra,Wwox,Clock,Pik3r2,Ass1,Rhoq,Nfkbia,Foxn3,Stat5b,Mllt10,Rps6ka1,Akna,Jak2,Foxo3,Eif2a,Pla2g1b,Prkcd,Foxp1,Nck2,Pym1,Fgf1,Bre,Myc,Usf2,Thrap3,Tcf4,Smarca4…
GO:0044237	cellular metabolic process	7.91675e-15	-32.4698	6958	892	0.406749	2193	20933	17937,232334,13666,269060,68603,51786,21871,56353,18642,380698,76055,238673,227619,207215,76199,21899,109979,17237,50796,72475,19891,98758,74153,19664,226747,30955,56722,381801,21813,66420,19363,192166,19280,17156,56380,240442,229776,67204,74841,67155,73162,212442,18019,50754,12531,17979,13421,56458,11647,20742,109032,17425,170439,19058,14073,78903,18129,245688,67621,170749,56233,68867,170768,180…	Nab2,Vgll4,Eif2ak3,Dagla,Pmvk,Cpsf2,Atp6v0a2,Rybp,Pfkm,Obscn,Mgea5,Zfp367,Man1b1,Fbxo40,Med13l,Tlr6,Art3,Mgrn1,Dmrt1,Ssbp3,Rpa2,Hnrnpf,Uba7,Rbpj,Ahctf1,Pik3cg,Litaf,Tatdn2,Tgfbr2,Polr2e,Rad51b,Sardh,Ptprs,Man1a2,Arid3b,Adnp2,Cdc14a,Eif2s2,Usp38,Smarca2,Otud3,Lactb2,Nfatc2,Fbxw7,Cdc25b,Ncoa3,Dnase1l3,Foxo1,Alpl,Sptbn1,Sp110,Foxk1,Elovl6,Ppp3r1,Faah,Wrnip1,Notch2,Rbbp7,Bend5,Mtmr4,Hdac7,Rnf122,Pfkf…
GO:0009892	negative regulation of metabolic process	8.48754e-15	-32.4002	2411	367	0.167351	2193	20933	170643,19697,17937,13666,241324,56353,12501,26409,14582,215653,76055,19401,171580,103136,723844,12576,74016,50796,11629,20482,19664,69169,30955,64209,71371,16194,216795,69601,71753,21423,22627,16597,67155,22164,238276,18019,50754,16178,21929,18126,56458,17425,67769,18129,56398,14245,245688,56373,67621,56233,13018,225027,18021,20181,12753,13047,13383,17187,100124488,14581,14103,20111,17122,56484,2…	Kirrel,Rela,Nab2,Eif2ak3,Crb2,Rybp,Cd3e,Map3k7,Gfi1b,Rassf2,Mgea5,Rara,Mical1,Pwp1,Mir338,Cdkn1b,Phf19,Dmrt1,Aif1,Skil,Rbpj,Fcmr,Pik3cg,Herpud1,Arid5b,Il6ra,Wnt9a,Dab2ip,Tmprss6,Tcf3,Ywhae,Klf12,Smarca2,Tnfsf4,Akap5,Nfatc2,Fbxw7,Il1r2,Tnfaip3,Nos2,Foxo1,Foxk1,Gpatch2,Notch2,Chp1,Lpin1,Rbbp7,Cpb2,Bend5,Hdac7,Ctcf,Srsf7,Nfatc3,Rxra,Clock,Cux1,Dlg1,Max,Mir511,Gfi1,Fasl,Rps6ka1,Mxd4,Foxo3,Bank1,Lyn,C…
GO:0034645	cellular macromolecule biosynthetic process	9.3954e-15	-32.2986	2673	399	0.181943	2193	20933	19697,17937,232334,21877,13666,269704,193838,56219,71990,56353,26409,14582,54446,238673,19401,227619,329003,68275,76199,56040,109979,74016,72475,50796,60611,19891,19664,226747,20440,56722,22780,71371,21423,100043757,13170,338372,16597,66420,20464,17156,56380,240442,20729,67204,67155,17125,71876,18019,12229,17979,56458,14594,223828,109032,17425,78903,18129,14245,68184,245688,67621,56233,13018,1802…	Rela,Nab2,Vgll4,Tk1,Eif2ak3,Zfp664,Eme2,Extl1,Ddx54,Rybp,Map3k7,Gfi1b,Nfat5,Zfp367,Rara,Man1b1,Zfp516,Rpa1,Med13l,Rplp1,Art3,Phf19,Ssbp3,Dmrt1,Foxj2,Rpa2,Rbpj,Ahctf1,St6gal1,Litaf,Ikzf3,Arid5b,Tcf3,Zfp831,Dbp,Map3k9,Klf12,Polr2e,Sim1,Man1a2,Arid3b,Adnp2,Spin1,Eif2s2,Smarca2,Smad1,Cenpu,Nfatc2,Btk,Ncoa3,Foxo1,Ggta1,Pphln1,Sp110,Foxk1,Wrnip1,Notch2,Lpin1,Denr,Rbbp7,Bend5,Hdac7,Ctcf,Nfatc3,Rxra,Ext1…
GO:0002695	negative regulation of leukocyte activation	9.40171e-15	-32.2979	151	51	0.0232558	2193	20933	3.80732e+272	Milr1,Il10,Dlg1,Dusp22,Ctla4,Il2,Prdm1,Btla,Cd24a,Ndfip1,Tigit,Cd274,Spn,Cd200,Bcr,Bank1,Lyn,Cnr2,Gal,Cd74,Tnfsf18,Cd300lf,Inpp5d,Tnfrsf13b,Rabgef1,Gpnmb,Tspan32,Adora2a,Tnfrsf14,H2-Aa,Vsir,Pdcd1lg2,Tnfsf4,Pkn1,Lag3,Dtx1,Btk,Tbc1d10c,Cblb,Tnfaip3,Cd37,Lgals9,Ptpn22,Socs5,Cd44,Ptpn6,Fcgr2b,Pag1,D930015E06Rik,Lax1,Zc3h12d
GO:2000112	regulation of cellular macromolecule biosynthetic process	9.47429e-15	-32.2902	3471	495	0.225718	2193	20933	19697,17937,232334,13666,72754,269704,241324,71990,16398,56353,26409,14582,54446,76055,238673,19401,329003,65960,76199,217980,56040,103468,12576,74016,72475,50796,60611,20482,19664,226747,56722,22780,71371,69601,71753,21423,100043757,50911,13170,338372,16597,66589,12322,20464,70261,56380,240442,114604,67155,22164,17125,71876,18019,12229,50754,21929,17979,56458,228607,223828,109032,18712,17425,238…	Rela,Nab2,Vgll4,Eif2ak3,Arhgef10l,Zfp664,Crb2,Ddx54,Itga2,Rybp,Map3k7,Gfi1b,Nfat5,Mgea5,Zfp367,Rara,Zfp516,Twsg1,Med13l,Larp4b,Rplp1,Nup107,Cdkn1b,Phf19,Ssbp3,Dmrt1,Foxj2,Skil,Rbpj,Ahctf1,Litaf,Ikzf3,Arid5b,Dab2ip,Tmprss6,Tcf3,Zfp831,Exosc9,Dbp,Map3k9,Klf12,Ube2v1,Camk2a,Sim1,Chp2,Arid3b,Adnp2,Prdm15,Smarca2,Tnfsf4,Smad1,Cenpu,Nfatc2,Btk,Fbxw7,Tnfaip3,Ncoa3,Foxo1,Mavs,Pphln1,Sp110,Pim1,Foxk1,Elms…
GO:0042981	regulation of apoptotic process	9.87412e-15	-32.2489	1386	236	0.107615	2193	20933	23886,19697,11535,12122,13666,12778,17127,26409,192678,215653,11793,19401,12444,11843,22411,12043,171580,320202,12484,12576,21941,11783,11629,20482,19664,12721,69169,20440,30955,64209,22780,216795,69601,12661,338372,12322,19823,23871,11540,21936,17260,22164,13135,16842,18124,18033,50754,21929,17979,56458,105722,109032,18712,108058,226641,18129,68497,98267,13032,20181,80707,107607,21416,19141,1841…	Gdf15,Rela,Adm,Bid,Eif2ak3,Ackr3,Smad3,Map3k7,Rassf3,Rassf2,Atg5,Rara,Ccnd2,Arf4,Wnt11,Bcl2,Mical1,Lefty2,Cd24a,Cdkn1b,Tnfrsf8,Apaf1,Aif1,Skil,Rbpj,Coro1a,Fcmr,St6gal1,Pik3cg,Herpud1,Ikzf3,Wnt9a,Dab2ip,Chl1,Map3k9,Camk2a,Rnf7,Ets1,Adora2a,Tnfrsf18,Mef2c,Tnfsf4,Dad1,Lef1,Nr4a3,Nfkb1,Fbxw7,Tnfaip3,Ncoa3,Foxo1,Ano6,Sp110,Pim1,Camk2d,Atf6,Notch2,Arel1,Stk17b,Ctsc,Rxra,Wwox,Nod1,Tcf7l2,Lgmn,Osm,Anp32b…
GO:0045937	positive regulation of phosphate metabolic process	1.02064e-14	-32.2158	1031	188	0.0857273	2193	20933	23886,11535,67468,12519,12778,17127,20299,16398,12501,26409,30957,215653,72514,19401,12444,12043,18591,320202,243277,56040,12484,12454,21899,12576,215449,20737,11629,26401,30955,16194,69601,338372,21813,232983,20187,70261,11540,21936,76589,17260,19156,238276,50754,12531,20295,18126,228607,18613,18712,108058,70097,16859,19260,107607,13383,18413,13616,11513,68845,20312,16452,14191,26412,242248,1709…	Gdf15,Adm,Mmd,Cd80,Ackr3,Smad3,Ccl22,Itga2,Cd3e,Map3k7,Mapk8ip3,Rassf2,Fgfbp3,Rara,Ccnd2,Bcl2,Pdgfb,Lefty2,Adgrd1,Rplp1,Cd24a,Ccnk,Tlr6,Cdkn1b,Rap1b,Spn,Aif1,Map3k1,Pik3cg,Il6ra,Dab2ip,Map3k9,Tgfbr2,Cxcl17,Ryk,Chp2,Adora2a,Tnfrsf18,Unc5cl,Mef2c,Psap,Akap5,Fbxw7,Cdc25b,Ccl17,Nos2,Mavs,Pecam1,Pim1,Camk2d,Sash1,Lgals9,Ptpn22,Nod1,Dlg1,Osm,Edn3,Adcy7,Pih1d1,Cx3cl1,Jak2,Fgr,Map4k2,Bank1,Lyn,Prkcd,Vav2…
GO:0010562	positive regulation of phosphorus metabolic process	1.02064e-14	-32.2158	1031	188	0.0857273	2193	20933	23886,11535,67468,12519,12778,17127,20299,16398,12501,26409,30957,215653,72514,19401,12444,12043,18591,320202,243277,56040,12484,12454,21899,12576,215449,20737,11629,26401,30955,16194,69601,338372,21813,232983,20187,70261,11540,21936,76589,17260,19156,238276,50754,12531,20295,18126,228607,18613,18712,108058,70097,16859,19260,107607,13383,18413,13616,11513,68845,20312,16452,14191,26412,242248,1709…	Gdf15,Adm,Mmd,Cd80,Ackr3,Smad3,Ccl22,Itga2,Cd3e,Map3k7,Mapk8ip3,Rassf2,Fgfbp3,Rara,Ccnd2,Bcl2,Pdgfb,Lefty2,Adgrd1,Rplp1,Cd24a,Ccnk,Tlr6,Cdkn1b,Rap1b,Spn,Aif1,Map3k1,Pik3cg,Il6ra,Dab2ip,Map3k9,Tgfbr2,Cxcl17,Ryk,Chp2,Adora2a,Tnfrsf18,Unc5cl,Mef2c,Psap,Akap5,Fbxw7,Cdc25b,Ccl17,Nos2,Mavs,Pecam1,Pim1,Camk2d,Sash1,Lgals9,Ptpn22,Nod1,Dlg1,Osm,Edn3,Adcy7,Pih1d1,Cx3cl1,Jak2,Fgr,Map4k2,Bank1,Lyn,Prkcd,Vav2…
GO:0051716	cellular response to stimulus	1.47754e-14	-31.8458	5989	783	0.357045	2193	20933	13666,225471,72754,67784,269060,142688,78889,76709,20299,16398,227619,12444,243547,320202,21899,215449,50796,170799,19891,20737,140579,20482,19664,30955,56722,16194,21813,19363,69710,57916,225642,240442,17060,12478,240168,22164,238276,381175,18019,50754,17979,216810,56458,11647,20742,19414,20347,20352,19058,20194,78903,18129,245688,170749,18021,76742,12506,80707,107607,13844,17533,14064,26364,100…	Eif2ak3,Ticam2,Arhgef10l,Plxnd1,Dagla,Asb13,Wsb1,Arpc2,Ccl22,Itga2,Man1b1,Ccnd2,Grip2,Lefty2,Tlr6,Rap1b,Dmrt1,Rtkn2,Rpa2,Spn,Elmo2,Skil,Rbpj,Pik3cg,Litaf,Il6ra,Tgfbr2,Rad51b,Arap1,Tnfrsf13b,Grp,Adnp2,Blnk,Cd19,Rasgrp3,Tnfsf4,Akap5,Ccdc68,Nfatc2,Fbxw7,Ncoa3,Tom1l2,Foxo1,Alpl,Sptbn1,Rasa3,Sema3b,Sema4b,Ppp3r1,S100a10,Wrnip1,Notch2,Rbbp7,Mtmr4,Nfatc3,Snx27,Cd48,Wwox,Nod1,Ephb2,Mrc1,F2rl2,Adgre5,Mir5…
GO:0010648	negative regulation of cell communication	1.79931e-14	-31.6488	1132	201	0.0916553	2193	20933	19697,11535,12122,225471,106504,72043,12778,19271,12501,26409,83490,330863,215653,22411,12043,65960,215449,17237,20482,69169,64209,56722,69601,80794,71753,110355,23945,11806,20660,18751,75747,22164,73162,58198,16842,22782,208650,16178,21929,56458,74734,19414,19260,56468,56398,56233,229473,77794,217166,80707,21416,12753,19141,13383,18413,68259,13616,20689,68845,17283,20312,12142,18035,20148,68939,…	Rela,Adm,Bid,Ticam2,Stk38,Sulf2,Ackr3,Ptprj,Cd3e,Map3k7,Pik3ap1,Trim67,Rassf2,Wnt11,Bcl2,Twsg1,Rap1b,Mgrn1,Skil,Fcmr,Herpud1,Litaf,Dab2ip,Cblc,Tmprss6,Grk2,Mgll,Apoa1,Sorl1,Prkcb,Sesn3,Tnfsf4,Otud3,Sall1,Lef1,Slc30a1,Cblb,Il1r2,Tnfaip3,Foxo1,Rhoh,Rasa3,Ptpn22,Socs5,Chp1,Hdac7,D930015E06Rik,Adamtsl2,Nr1d1,Wwox,Tcf7l2,Clock,Lgmn,Dlg1,Osm,Ift80,Edn3,Sall3,Pih1d1,Men1,Cx3cl1,Prdm1,Nfkbia,Dhrs3,Rasl11…
GO:0032774	RNA biosynthetic process	1.83983e-14	-31.6265	1896	301	0.137255	2193	20933	19697,17937,232334,269704,71990,56353,26409,14582,54446,238673,19401,329003,76199,74016,72475,50796,60611,19664,226747,56722,22780,71371,21423,100043757,13170,338372,16597,66420,20464,56380,240442,20729,67155,17125,71876,18019,12229,17979,56458,223828,109032,17425,18129,14245,245688,67621,56233,13018,18021,20181,12753,13047,17187,14886,83395,14581,20689,228911,71375,14103,20851,100182,17122,56484…	Rela,Nab2,Vgll4,Zfp664,Ddx54,Rybp,Map3k7,Gfi1b,Nfat5,Zfp367,Rara,Zfp516,Med13l,Phf19,Ssbp3,Dmrt1,Foxj2,Rbpj,Ahctf1,Litaf,Ikzf3,Arid5b,Tcf3,Zfp831,Dbp,Map3k9,Klf12,Polr2e,Sim1,Arid3b,Adnp2,Spin1,Smarca2,Smad1,Cenpu,Nfatc2,Btk,Ncoa3,Foxo1,Pphln1,Sp110,Foxk1,Notch2,Lpin1,Rbbp7,Bend5,Hdac7,Ctcf,Nfatc3,Rxra,Clock,Cux1,Max,Gtf2i,Sp6,Gfi1,Sall3,Tshz2,Foxn3,Fasl,Stat5b,Akna,Mxd4,Foxo3,Anp32a,Foxp1,Snd1,B…
GO:0010628	positive regulation of gene expression	1.98494e-14	-31.5506	1655	270	0.123119	2193	20933	19697,13666,72754,16398,12501,54446,19401,329003,217980,72475,50796,60611,19664,22780,69601,71753,21423,50911,13170,16597,70261,56380,67155,17125,18019,17979,56458,228607,18712,17425,19058,14245,13018,18021,20181,80707,12753,18709,104215,18035,71375,20851,17354,20111,100182,16452,56484,229317,108655,17974,78428,22350,14164,17869,109676,22282,230753,21413,20586,20613,13557,27056,19645,20788,17863,…	Rela,Eif2ak3,Arhgef10l,Itga2,Cd3e,Nfat5,Rara,Zfp516,Larp4b,Ssbp3,Dmrt1,Foxj2,Rbpj,Ikzf3,Dab2ip,Tmprss6,Tcf3,Exosc9,Dbp,Klf12,Chp2,Arid3b,Smarca2,Smad1,Nfatc2,Ncoa3,Foxo1,Mavs,Pim1,Foxk1,Ppp3r1,Lpin1,Ctcf,Nfatc3,Rxra,Wwox,Clock,Pik3r2,Rhoq,Nfkbia,Foxn3,Stat5b,Mllt10,Rps6ka1,Akna,Jak2,Foxo3,Eif2a,Foxp1,Nck2,Pym1,Ezr,Fgf1,Myc,Ank2,Usf2,Thrap3,Tcf4,Smarca4,Snai1,E2f3,Irf5,Rb1,Srebf2,Myb,Ddx5,Cdc42,Pr…
GO:0050864	regulation of B cell activation	2.23106e-14	-31.4337	120	44	0.0200638	2193	20933	7.20493e+226	Tnfrsf13c,Gpr183,Il10,Ikzf1,Ctla4,Syk,Card11,Tlr9,Il2,Prdm1,Stat5b,Bcl2,Btla,Cd24a,Ndfip1,Cd40,Cd38,Ikzf3,Bank1,Lyn,Mzb1,Tcf3,Il21,Cd74,Bst1,Stat5a,Ahr,Inpp5d,Tnfrsf13b,Ptprc,Mef2c,Tnfsf4,Pkn1,Nfatc2,Btk,Tbc1d10c,Tnfaip3,Sash3,Nfam1,Tirap,Zfp36l1,Ptpn6,Fcgr2b,Bad
GO:2000145	regulation of cell motility	2.60558e-14	-31.2785	763	149	0.0679435	2193	20933	67784,23789,76709,12778,17127,16398,19271,11857,22411,12043,18591,11629,18550,19664,12721,26401,110279,69601,66922,21813,232983,12182,71093,20660,23871,21936,52822,106512,22164,16842,50754,105722,18613,108058,70097,16859,20347,19260,20352,13609,240641,56233,16776,13616,56753,20312,20947,16452,14191,243362,54608,17096,237542,16195,67916,14164,17869,19264,109270,20354,109331,13036,20586,20613,35331…	Plxnd1,Coro1b,Arpc2,Ackr3,Smad3,Itga2,Ptprj,Arhgdib,Wnt11,Bcl2,Pdgfb,Aif1,Furin,Rbpj,Coro1a,Map3k1,Bcr,Dab2ip,Rras2,Tgfbr2,Cxcl17,Bst1,Atoh8,Sorl1,Ets1,Tnfrsf18,Rufy3,Gpsm3,Tnfsf4,Lef1,Fbxw7,Ano6,Pecam1,Camk2d,Sash1,Lgals9,Sema3b,Ptpn22,Sema4b,S1pr1,Kif20b,Hdac7,Lama5,Edn3,Tacstd2,Cx3cl1,Swap70,Jak2,Fgr,Stard13,Abhd2,Lyn,Osbpl8,Il6st,Plpp3,Fgf1,Myc,Ptprc,Prr5,Sema4d,Rnf20,Ctsh,Smarca4,Snai1,Zfp70…
GO:0006351	transcription, DNA-templated	3.13674e-14	-31.093	1888	299	0.136343	2193	20933	19697,17937,232334,269704,71990,56353,26409,14582,54446,238673,19401,329003,76199,74016,72475,50796,60611,19664,226747,56722,22780,71371,21423,100043757,13170,338372,16597,66420,20464,56380,240442,20729,67155,17125,71876,18019,12229,17979,56458,223828,109032,17425,18129,14245,245688,67621,56233,13018,18021,20181,12753,13047,17187,14886,83395,14581,20689,228911,71375,14103,20851,100182,17122,56484…	Rela,Nab2,Vgll4,Zfp664,Ddx54,Rybp,Map3k7,Gfi1b,Nfat5,Zfp367,Rara,Zfp516,Med13l,Phf19,Ssbp3,Dmrt1,Foxj2,Rbpj,Ahctf1,Litaf,Ikzf3,Arid5b,Tcf3,Zfp831,Dbp,Map3k9,Klf12,Polr2e,Sim1,Arid3b,Adnp2,Spin1,Smarca2,Smad1,Cenpu,Nfatc2,Btk,Ncoa3,Foxo1,Pphln1,Sp110,Foxk1,Notch2,Lpin1,Rbbp7,Bend5,Hdac7,Ctcf,Nfatc3,Rxra,Clock,Cux1,Max,Gtf2i,Sp6,Gfi1,Sall3,Tshz2,Foxn3,Fasl,Stat5b,Akna,Mxd4,Foxo3,Anp32a,Foxp1,Snd1,B…
GO:0097659	nucleic acid-templated transcription	3.35917e-14	-31.0245	1889	299	0.136343	2193	20933	19697,17937,232334,269704,71990,56353,26409,14582,54446,238673,19401,329003,76199,74016,50796,72475,60611,19664,226747,56722,22780,71371,21423,100043757,13170,338372,16597,66420,20464,56380,240442,20729,67155,17125,71876,18019,12229,17979,56458,223828,109032,17425,18129,14245,245688,67621,56233,13018,18021,20181,12753,13047,17187,14886,83395,14581,20689,228911,71375,14103,20851,100182,17122,56484…	Rela,Nab2,Vgll4,Zfp664,Ddx54,Rybp,Map3k7,Gfi1b,Nfat5,Zfp367,Rara,Zfp516,Med13l,Phf19,Dmrt1,Ssbp3,Foxj2,Rbpj,Ahctf1,Litaf,Ikzf3,Arid5b,Tcf3,Zfp831,Dbp,Map3k9,Klf12,Polr2e,Sim1,Arid3b,Adnp2,Spin1,Smarca2,Smad1,Cenpu,Nfatc2,Btk,Ncoa3,Foxo1,Pphln1,Sp110,Foxk1,Notch2,Lpin1,Rbbp7,Bend5,Hdac7,Ctcf,Nfatc3,Rxra,Clock,Cux1,Max,Gtf2i,Sp6,Gfi1,Sall3,Tshz2,Foxn3,Fasl,Stat5b,Akna,Mxd4,Foxo3,Anp32a,Foxp1,Snd1,B…
GO:0006796	phosphate-containing compound metabolic process	3.75439e-14	-30.9133	1594	261	0.119015	2193	20933	225010,21877,13666,68603,21871,18642,26409,380698,76055,19401,26401,30955,69601,338372,21813,12322,19280,20187,226856,229776,17125,12229,12531,11647,20742,18712,19058,170749,170768,13844,243382,26448,104215,52858,18647,20623,20111,74035,320717,16452,26412,229317,17096,18778,14933,18753,81535,218699,17969,19882,67916,100340,14916,20975,75320,17869,15450,171567,74772,223255,19047,16706,76429,213084…	Lclat1,Tk1,Eif2ak3,Pmvk,Atp6v0a2,Pfkm,Map3k7,Obscn,Mgea5,Rara,Map3k1,Pik3cg,Dab2ip,Map3k9,Tgfbr2,Camk2a,Ptprs,Ryk,Lpgat1,Cdc14a,Smad1,Btk,Cdc25b,Alpl,Sptbn1,Pim1,Ppp3r1,Mtmr4,Pfkfb3,Ephb2,Ppm1k,Mok,Rhoq,Cdipt,Cdk14,Snrk,Rps6ka1,Nol9,Pptc7,Jak2,Map4k2,Eif2a,Lyn,Pla2g1b,Gk,Prkcd,Sgpp1,Pxk,Ncf1,Mst1r,Plpp3,Smpdl3b,Guca2b,Synj2,Etnk1,Myc,Lipc,Nme7,Atp13a2,Stk24,Ppp1cc,Ksr1,Lhpp,Cdkl3,N4bp2,Pten,Prkab…
GO:0010033	response to organic substance	3.92452e-14	-30.8689	2250	344	0.156863	2193	20933	19697,13666,14824,77134,225471,76438,76709,20299,22040,26409,19401,227619,65960,12522,723844,12484,14719,21899,12576,215449,11783,20482,20662,26401,30955,64209,56722,16194,69601,21423,21813,78894,108100,12322,232983,240442,20249,22164,17125,12229,21929,17979,20295,18126,56458,228607,11647,18712,14784,50933,14245,170749,20181,80707,107607,17533,100124488,18709,11898,14581,26556,104215,77407,18035,…	Rela,Eif2ak3,Grn,Hnrnpa0,Ticam2,Rftn1,Arpc2,Ccl22,Trex1,Map3k7,Rara,Man1b1,Twsg1,Cd83,Mir338,Cd24a,Got2,Tlr6,Cdkn1b,Rap1b,Apaf1,Skil,Sos1,Map3k1,Pik3cg,Herpud1,Litaf,Il6ra,Dab2ip,Tcf3,Tgfbr2,Aacs,Baiap2,Camk2a,Cxcl17,Adnp2,Scd1,Tnfsf4,Smad1,Btk,Tnfaip3,Ncoa3,Ccl17,Nos2,Foxo1,Mavs,Alpl,Pim1,Grb2,Uchl3,Lpin1,Mtmr4,Rxra,Wwox,Nod1,Mrc1,Mir511,Pik3r2,Ass1,Gfi1,Homer1,Rhoq,Rab35,Nfkbia,Usp18,Stat5b,Jak…
GO:0044249	cellular biosynthetic process	4.07914e-14	-30.8303	3398	483	0.220246	2193	20933	225010,19697,17937,232334,21877,13666,269704,269060,68603,193838,56219,71990,21871,56353,26409,14582,54446,238673,19401,227619,329003,68275,76199,56040,14719,109979,74016,72475,50796,60611,19891,19664,226747,20440,56722,22780,71371,21423,100043757,23945,13170,338372,16597,66420,20464,17156,226856,56380,240442,20729,67204,67155,20249,17125,71876,18019,12229,17979,18126,56458,14594,223828,109032,17…	Lclat1,Rela,Nab2,Vgll4,Tk1,Eif2ak3,Zfp664,Dagla,Pmvk,Eme2,Extl1,Ddx54,Atp6v0a2,Rybp,Map3k7,Gfi1b,Nfat5,Zfp367,Rara,Man1b1,Zfp516,Rpa1,Med13l,Rplp1,Got2,Art3,Phf19,Ssbp3,Dmrt1,Foxj2,Rpa2,Rbpj,Ahctf1,St6gal1,Litaf,Ikzf3,Arid5b,Tcf3,Zfp831,Mgll,Dbp,Map3k9,Klf12,Polr2e,Sim1,Man1a2,Lpgat1,Arid3b,Adnp2,Spin1,Eif2s2,Smarca2,Scd1,Smad1,Cenpu,Nfatc2,Btk,Ncoa3,Nos2,Foxo1,Ggta1,Pphln1,Sp110,Foxk1,Elovl6,Wrn…
GO:0040012	regulation of locomotion	4.45647e-14	-30.7418	831	158	0.0720474	2193	20933	67784,23789,76709,12778,17127,16398,19271,11857,22411,12043,18591,11629,18550,19664,12721,26401,20440,110279,69601,66922,21813,232983,20187,12182,71093,20660,23871,11540,21936,52822,106512,22164,16842,50754,105722,18613,108058,70097,16859,20347,19260,20352,13609,240641,56233,16776,13616,56753,20312,20947,16452,14191,243362,54608,17096,237542,16195,67916,330192,14164,17869,19264,12672,109270,20354…	Plxnd1,Coro1b,Arpc2,Ackr3,Smad3,Itga2,Ptprj,Arhgdib,Wnt11,Bcl2,Pdgfb,Aif1,Furin,Rbpj,Coro1a,Map3k1,St6gal1,Bcr,Dab2ip,Rras2,Tgfbr2,Cxcl17,Ryk,Bst1,Atoh8,Sorl1,Ets1,Adora2a,Tnfrsf18,Rufy3,Gpsm3,Tnfsf4,Lef1,Fbxw7,Ano6,Pecam1,Camk2d,Sash1,Lgals9,Sema3b,Ptpn22,Sema4b,S1pr1,Kif20b,Hdac7,Lama5,Edn3,Tacstd2,Cx3cl1,Swap70,Jak2,Fgr,Stard13,Abhd2,Lyn,Osbpl8,Il6st,Plpp3,Vps37b,Fgf1,Myc,Ptprc,Chrm4,Prr5,Sema…
GO:0030334	regulation of cell migration	4.89441e-14	-30.6481	727	143	0.0652075	2193	20933	67784,23789,76709,12778,17127,16398,19271,11857,22411,12043,18591,11629,18550,19664,12721,26401,110279,69601,66922,21813,232983,12182,71093,20660,23871,21936,52822,106512,22164,16842,50754,105722,18613,108058,70097,16859,20347,19260,20352,13609,240641,56233,16776,13616,56753,20312,20947,16452,14191,243362,54608,17096,237542,16195,67916,14164,17869,19264,109270,20354,109331,13036,20586,20613,35331…	Plxnd1,Coro1b,Arpc2,Ackr3,Smad3,Itga2,Ptprj,Arhgdib,Wnt11,Bcl2,Pdgfb,Aif1,Furin,Rbpj,Coro1a,Map3k1,Bcr,Dab2ip,Rras2,Tgfbr2,Cxcl17,Bst1,Atoh8,Sorl1,Ets1,Tnfrsf18,Rufy3,Gpsm3,Tnfsf4,Lef1,Fbxw7,Ano6,Pecam1,Camk2d,Sash1,Lgals9,Sema3b,Ptpn22,Sema4b,S1pr1,Kif20b,Hdac7,Lama5,Edn3,Tacstd2,Cx3cl1,Swap70,Jak2,Fgr,Stard13,Abhd2,Lyn,Osbpl8,Il6st,Plpp3,Fgf1,Myc,Ptprc,Prr5,Sema4d,Rnf20,Ctsh,Smarca4,Snai1,Zfp70…
GO:0030888	regulation of B cell proliferation	5.22691e-14	-30.5824	62	30	0.0136799	2193	20933	7.20493e+154	Tnfrsf13c,Gpr183,Il10,Ahr,Tnfrsf13b,Inpp5d,Ptprc,Mef2c,Ctla4,Card11,Pkn1,Nfatc2,Il2,Prdm1,Btk,Bcl2,Btla,Cd24a,Sash3,Cd40,Cd38,Ikzf3,Tirap,Lyn,Mzb1,Tcf3,Fcgr2b,Il21,Cd74,Bst1
GO:0010605	negative regulation of macromolecule metabolic process	5.46175e-14	-30.5384	2207	338	0.154127	2193	20933	170643,19697,17937,13666,241324,56353,12501,14582,215653,76055,19401,171580,103136,723844,12576,74016,50796,11629,20482,19664,69169,64209,71371,16194,216795,69601,71753,21423,22627,16597,67155,22164,18019,50754,16178,21929,18126,56458,17425,18129,56398,14245,245688,56373,67621,56233,13018,225027,18021,20181,13047,12753,13383,17187,100124488,14581,14103,20111,17122,56484,242248,17096,18753,108655,…	Kirrel,Rela,Nab2,Eif2ak3,Crb2,Rybp,Cd3e,Gfi1b,Rassf2,Mgea5,Rara,Mical1,Pwp1,Mir338,Cdkn1b,Phf19,Dmrt1,Aif1,Skil,Rbpj,Fcmr,Herpud1,Arid5b,Il6ra,Wnt9a,Dab2ip,Tmprss6,Tcf3,Ywhae,Klf12,Smarca2,Tnfsf4,Nfatc2,Fbxw7,Il1r2,Tnfaip3,Nos2,Foxo1,Foxk1,Notch2,Chp1,Lpin1,Rbbp7,Cpb2,Bend5,Hdac7,Ctcf,Srsf7,Nfatc3,Rxra,Cux1,Clock,Dlg1,Max,Mir511,Gfi1,Fasl,Rps6ka1,Mxd4,Foxo3,Bank1,Lyn,Prkcd,Foxp1,Snd1,Plpp3,Nck2,E…
GO:0050778	positive regulation of immune response	6.14696e-14	-30.4202	355	86	0.0392157	2193	20933	19697,225471,21838,76438,12518,12501,20963,83490,19401,12298,12043,12484,21899,12263,15985,53331,30925,268564,58203,16149,18762,54445,230979,17260,12478,18751,72512,22164,18019,18124,12229,246177,12479,228607,11537,74131,74039,16859,19260,117149,56468,17087,22165,72049,240354,108960,12010,23921,22038,20361,12143,12477,56743,81897,16183,21897,18035,20851,101476,234779,21939,12494,17079,14191,17096…	Rela,Ticam2,Thy1,Rftn1,Cd79a,Cd3e,Syk,Pik3ap1,Rara,Cacnb4,Bcl2,Cd24a,Tlr6,C2,Cd79b,Stx7,Slamf6,Zbtb1,Zbp1,Cd74,Prkcz,Unc93b1,Tnfrsf14,Mef2c,Cd19,Prkcb,Tmem173,Tnfsf4,Nfatc2,Nr4a3,Btk,Myo1g,Cd1d1,Mavs,Cfd,Sash3,Nfam1,Lgals9,Ptpn22,Tirap,Socs5,Ly96,Txk,Tnfrsf13c,Malt1,Irak2,B2m,Sh2b2,Plscr1,Sema7a,Blk,Ctla4,Lat2,Tlr9,Il2,Tlr1,Nfkbia,Stat5b,Plekha1,Plcg2,Cd40,Cd38,Cd180,Fgr,Lyn,Il21,Hmgb2,Rps19,Itk,…
GO:0008152	metabolic process	6.52774e-14	-30.3601	7894	988	0.450524	2193	20933	17937,232334,13666,269060,68603,51786,21871,56353,18642,380698,76055,238673,227619,207215,76199,103468,21899,109979,17237,50796,72475,19891,98758,74153,19664,226747,30955,56722,381801,21813,66420,19363,192166,19280,17156,328232,56380,240442,229776,67204,74841,67155,73162,22164,212442,18019,50754,12531,17979,13421,320981,56458,11647,20742,109032,17425,170439,19058,14073,78903,18129,245688,56373,67…	Nab2,Vgll4,Eif2ak3,Dagla,Pmvk,Cpsf2,Atp6v0a2,Rybp,Pfkm,Obscn,Mgea5,Zfp367,Man1b1,Fbxo40,Med13l,Nup107,Tlr6,Art3,Mgrn1,Dmrt1,Ssbp3,Rpa2,Hnrnpf,Uba7,Rbpj,Ahctf1,Pik3cg,Litaf,Tatdn2,Tgfbr2,Polr2e,Rad51b,Sardh,Ptprs,Man1a2,Gfod1,Arid3b,Adnp2,Cdc14a,Eif2s2,Usp38,Smarca2,Otud3,Tnfsf4,Lactb2,Nfatc2,Fbxw7,Cdc25b,Ncoa3,Dnase1l3,Enpp6,Foxo1,Alpl,Sptbn1,Sp110,Foxk1,Elovl6,Ppp3r1,Faah,Wrnip1,Notch2,Rbbp7,Cpb…
GO:0034654	nucleobase-containing compound biosynthetic process	7.15286e-14	-30.2687	2131	328	0.149567	2193	20933	19697,17937,232334,21877,269704,71990,21871,56353,26409,14582,54446,238673,19401,329003,76199,74016,50796,72475,60611,19664,226747,56722,22780,71371,21423,100043757,13170,338372,16597,66420,20464,56380,240442,20729,67155,17125,71876,18019,12229,17979,56458,223828,109032,17425,78903,18129,14245,245688,67621,56233,13018,18021,20181,13047,12753,17187,328417,14886,83395,14581,20689,228911,71375,14103…	Rela,Nab2,Vgll4,Tk1,Zfp664,Ddx54,Atp6v0a2,Rybp,Map3k7,Gfi1b,Nfat5,Zfp367,Rara,Zfp516,Med13l,Phf19,Dmrt1,Ssbp3,Foxj2,Rbpj,Ahctf1,Litaf,Ikzf3,Arid5b,Tcf3,Zfp831,Dbp,Map3k9,Klf12,Polr2e,Sim1,Arid3b,Adnp2,Spin1,Smarca2,Smad1,Cenpu,Nfatc2,Btk,Ncoa3,Foxo1,Pphln1,Sp110,Foxk1,Wrnip1,Notch2,Lpin1,Rbbp7,Bend5,Hdac7,Ctcf,Nfatc3,Rxra,Cux1,Clock,Max,Parp4,Gtf2i,Sp6,Gfi1,Sall3,Tshz2,Foxn3,Fasl,Stat5b,Sycp3,Akn…
GO:0043408	regulation of MAPK cascade	9.38061e-14	-29.9975	657	132	0.0601915	2193	20933	23886,106504,12778,20299,19271,26409,83490,30957,215653,72514,19401,18591,320202,12484,21899,215449,26401,30955,16194,69601,80794,338372,232983,20187,20660,76589,19156,50754,56458,20295,108058,70097,19260,14784,107607,13383,18413,13616,17283,20312,63953,16452,26412,242248,17096,18753,19882,22350,14164,19264,26407,108995,57912,16706,26382,12768,240754,19211,12988,321019,12540,20963,12154,68421,769…	Gdf15,Stk38,Ackr3,Ccl22,Ptprj,Map3k7,Pik3ap1,Mapk8ip3,Rassf2,Fgfbp3,Rara,Pdgfb,Lefty2,Cd24a,Tlr6,Rap1b,Map3k1,Pik3cg,Il6ra,Dab2ip,Cblc,Map3k9,Cxcl17,Ryk,Sorl1,Unc5cl,Psap,Fbxw7,Foxo1,Ccl17,Camk2d,Sash1,Ptpn22,Grb2,Nod1,Dlg1,Osm,Edn3,Men1,Cx3cl1,Dusp10,Jak2,Map4k2,Bank1,Lyn,Prkcd,Mst1r,Ezr,Fgf1,Ptprc,Map3k4,Tbc1d10c,Cdc42se1,Ksr1,Fgd2,Ccr1,Lax1,Pten,Csk,Gpr183,Cdc42,Syk,Bmp10,Lmbrd1,St5,Lmnb1,Gpr5…
GO:0050867	positive regulation of cell activation	9.50773e-14	-29.9841	274	72	0.0328317	2193	20933	321019,21838,12519,19271,12501,20963,19401,12043,18591,12522,12484,60533,20737,11629,50930,12721,21423,21813,268564,16149,50723,12182,18762,17260,14960,58205,22164,18019,18124,12479,12507,74131,16859,19260,117149,56468,12015,56193,72049,104709,16153,240354,22778,235320,108723,12142,16183,20851,20111,56792,13482,16452,21939,13655,12494,14191,11774,60505,11848,16195,16408,17974,20850,16331,12775,19…	Gpr183,Thy1,Cd80,Ptprj,Cd3e,Syk,Rara,Bcl2,Pdgfb,Cd83,Cd24a,Cd274,Spn,Aif1,Tnfsf14,Coro1a,Tcf3,Tgfbr2,Zbtb1,Cd74,Icosl,Bst1,Prkcz,Mef2c,H2-Aa,Pdcd1lg2,Tnfsf4,Nfatc2,Nr4a3,Cd1d1,Cd5,Sash3,Lgals9,Ptpn22,Tirap,Socs5,Bad,Plek,Tnfrsf13c,Pik3r6,Il10,Malt1,Ikzf1,Zbtb16,Card11,Prdm1,Il2,Stat5b,Rps6ka1,Stap1,Dpp4,Jak2,Cd40,Egr3,Cd38,Fgr,Ap3b1,Il21,Rhoa,Il6st,Itgal,Nck2,Stat5a,Inpp5d,Ccr7,Ptprc,Zfp335,Ptafr…
GO:1903039	positive regulation of leukocyte cell-cell adhesion	1.1036e-13	-29.835	175	54	0.0246238	2193	20933	7.20491e+274	Tnfrsf13c,Pik3r6,Thy1,Ikzf1,Malt1,Cd80,Zbtb16,Cd3e,Syk,Card11,Il2,Rara,Itga4,Stat5b,Cd83,Cd24a,Dpp4,Egr3,Cd274,Spn,Aif1,Tnfsf14,Coro1a,Ap3b1,Il21,Tgfbr2,Zbtb1,Il6st,Rhoa,Itgal,Cd74,Nck2,Icosl,Prkcz,Stat5a,Ets1,Ptprc,Ccr7,H2-Aa,Pdcd1lg2,Tnfsf4,Nr4a3,Cd1d1,Cd5,Sash3,Lgals9,Ptpn22,Ptafr,Socs5,Cd44,Myb,Bad,Cd86,Rasgrp1
GO:0045785	positive regulation of cell adhesion	1.42902e-13	-29.5766	360	86	0.0392157	2193	20933	21838,234839,68750,76709,12519,17127,16398,19271,12501,12571,20963,19401,12522,12484,60533,20737,11629,50930,16403,244667,12721,21813,268564,16149,50723,18762,11806,20163,23871,21936,14960,58205,18750,22164,16842,18124,12479,12507,74131,18073,16859,19260,110829,56468,20194,110351,12015,72049,104709,240354,22778,18709,235320,108723,20312,16183,16401,20851,22288,13482,16452,13655,11774,60505,19713,…	Thy1,Piezo1,Rreb1,Arpc2,Cd80,Smad3,Itga2,Ptprj,Cd3e,Cdk6,Syk,Rara,Cd83,Cd24a,Cd274,Spn,Aif1,Tnfsf14,Itga6,Disc1,Coro1a,Tgfbr2,Zbtb1,Cd74,Icosl,Prkcz,Apoa1,Rsu1,Ets1,Tnfrsf18,H2-Aa,Pdcd1lg2,Prkca,Tnfsf4,Lef1,Nr4a3,Cd1d1,Cd5,Sash3,Nid1,Lgals9,Ptpn22,Lims1,Socs5,S100a10,Rap1gap,Bad,Tnfrsf13c,Pik3r6,Malt1,Ikzf1,Pik3r2,Zbtb16,Card11,Cx3cl1,Il2,Itga4,Stat5b,Utrn,Dpp4,Jak2,Egr3,Ap3b1,Il21,Ret,Rhoa,Il6st…
GO:0071310	cellular response to organic substance	1.72239e-13	-29.3899	1576	256	0.116735	2193	20933	19697,13666,225471,76709,20299,22040,26409,19401,65960,723844,12576,215449,11783,20482,20662,26401,30955,64209,56722,16194,69601,21813,78894,108100,12322,232983,240442,22164,17125,12229,21929,17979,20295,18126,56458,228607,11647,18712,14784,50933,14245,170749,20181,80707,107607,17533,100124488,18709,14581,104215,77407,18035,20851,16452,56484,17096,18753,108655,16195,22350,14164,17869,16439,723864…	Rela,Eif2ak3,Ticam2,Arpc2,Ccl22,Trex1,Map3k7,Rara,Twsg1,Mir338,Cdkn1b,Rap1b,Apaf1,Skil,Sos1,Map3k1,Pik3cg,Herpud1,Litaf,Il6ra,Dab2ip,Tgfbr2,Aacs,Baiap2,Camk2a,Cxcl17,Adnp2,Tnfsf4,Smad1,Btk,Tnfaip3,Ncoa3,Ccl17,Nos2,Foxo1,Mavs,Alpl,Pim1,Grb2,Uchl3,Lpin1,Mtmr4,Rxra,Wwox,Nod1,Mrc1,Mir511,Pik3r2,Gfi1,Rhoq,Rab35,Nfkbia,Stat5b,Jak2,Foxo3,Lyn,Prkcd,Foxp1,Il6st,Ezr,Fgf1,Myc,Itpr2,Mir425,Thrap3,Mir378a,Irf…
GO:0009058	biosynthetic process	2.13232e-13	-29.1764	3558	498	0.227086	2193	20933	225010,19697,17937,232334,21877,13666,269704,269060,68603,193838,56219,71990,21871,56353,26409,14582,54446,238673,19401,227619,329003,68275,76199,56040,14719,109979,74016,50796,72475,60611,19891,19664,226747,20440,56722,22780,71371,21423,100043757,23945,13170,338372,16597,66420,20464,17156,320635,226856,56380,240442,20729,67204,67155,20249,17125,71876,18019,12229,17979,18126,56458,14594,223828,10…	Lclat1,Rela,Nab2,Vgll4,Tk1,Eif2ak3,Zfp664,Dagla,Pmvk,Eme2,Extl1,Ddx54,Atp6v0a2,Rybp,Map3k7,Gfi1b,Nfat5,Zfp367,Rara,Man1b1,Zfp516,Rpa1,Med13l,Rplp1,Got2,Art3,Phf19,Dmrt1,Ssbp3,Foxj2,Rpa2,Rbpj,Ahctf1,St6gal1,Litaf,Ikzf3,Arid5b,Tcf3,Zfp831,Mgll,Dbp,Map3k9,Klf12,Polr2e,Sim1,Man1a2,Cyb5r2,Lpgat1,Arid3b,Adnp2,Spin1,Eif2s2,Smarca2,Scd1,Smad1,Cenpu,Nfatc2,Btk,Ncoa3,Nos2,Foxo1,Ggta1,Pphln1,Sp110,Foxk1,Elo…
GO:0045944	positive regulation of transcription from RNA polymerase II promoter	2.61998e-13	-28.9704	1044	185	0.0843593	2193	20933	19697,13666,72754,21949,17127,12013,54446,19401,11843,54394,18591,21425,12265,12454,50796,72475,60611,320790,19664,22780,76073,69601,71753,21423,50911,13170,16597,70261,16477,23871,56380,17260,19013,67155,17125,58198,16363,16842,18019,18124,18033,17979,56458,228607,214162,64898,226641,328365,19058,226144,13609,14245,13018,22165,26424,18021,20181,80707,21416,12753,66894,20687,18413,18709,13496,153…	Rela,Eif2ak3,Arhgef10l,Tnfsf8,Smad3,Bach1,Nfat5,Rara,Arf4,Crlf3,Pdgfb,Tfeb,Ciita,Ccnk,Dmrt1,Ssbp3,Foxj2,Chd7,Rbpj,Ikzf3,Pcgf5,Dab2ip,Tmprss6,Tcf3,Exosc9,Dbp,Klf12,Chp2,Junb,Ets1,Arid3b,Mef2c,Ppara,Smarca2,Smad1,Sall1,Irf2,Lef1,Nfatc2,Nr4a3,Nfkb1,Ncoa3,Foxo1,Mavs,Kmt2a,Lpin2,Atf6,Zmiz1,Ppp3r1,Erlin1,S1pr1,Lpin1,Ctcf,Txk,Nr5a2,Nfatc3,Rxra,Wwox,Tcf7l2,Clock,Wwp2,Sp3,Osm,Pik3r2,Arid3a,Nr4a1,Men1,Rhoq…
GO:0022409	positive regulation of cell-cell adhesion	3.06253e-13	-28.8144	206	59	0.0269038	2193	20933	7.20491e+301	Tnfrsf13c,Pik3r6,Thy1,Ikzf1,Malt1,Piezo1,Cd80,Zbtb16,Cd3e,Syk,Card11,Il2,Rara,Itga4,Stat5b,Cd83,Cd24a,Dpp4,Egr3,Cd274,Spn,Aif1,Tnfsf14,Itga6,Coro1a,Ap3b1,Il21,Tgfbr2,Zbtb1,Il6st,Rhoa,Itgal,Cd74,Plpp3,Nck2,Icosl,Prkcz,Stat5a,Ets1,Ptprc,Ccr7,H2-Aa,Pdcd1lg2,Tnfsf4,Lef1,Nr4a3,Cd1d1,Cd5,Sash3,Lgals9,Ptpn22,Ptafr,Socs5,Cd44,Myb,Rap1gap,Bad,Cd86,Rasgrp1
GO:0019438	aromatic compound biosynthetic process	3.12429e-13	-28.7944	2203	334	0.152303	2193	20933	19697,17937,232334,21877,269704,71990,21871,56353,26409,14582,54446,238673,19401,329003,76199,74016,72475,50796,60611,19664,226747,56722,22780,71371,21423,100043757,13170,338372,16597,66420,20464,56380,240442,20729,67155,17125,71876,18019,12229,17979,56458,223828,109032,17425,78903,18129,14245,245688,67621,56233,13018,18021,20181,12753,13047,17187,328417,14886,83395,14581,20689,228911,71375,14103…	Rela,Nab2,Vgll4,Tk1,Zfp664,Ddx54,Atp6v0a2,Rybp,Map3k7,Gfi1b,Nfat5,Zfp367,Rara,Zfp516,Med13l,Phf19,Ssbp3,Dmrt1,Foxj2,Rbpj,Ahctf1,Litaf,Ikzf3,Arid5b,Tcf3,Zfp831,Dbp,Map3k9,Klf12,Polr2e,Sim1,Arid3b,Adnp2,Spin1,Smarca2,Smad1,Cenpu,Nfatc2,Btk,Ncoa3,Foxo1,Pphln1,Sp110,Foxk1,Wrnip1,Notch2,Lpin1,Rbbp7,Bend5,Hdac7,Ctcf,Nfatc3,Rxra,Clock,Cux1,Max,Parp4,Gtf2i,Sp6,Gfi1,Sall3,Tshz2,Foxn3,Fasl,Stat5b,Sycp3,Akn…
GO:0051234	establishment of localization	3.21022e-13	-28.7673	3439	483	0.220246	2193	20933	319845,13666,14824,12890,217449,76438,217353,218503,21871,16398,66482,194744,77057,76055,19401,72023,243547,12484,103468,14719,21899,12576,17237,140579,11629,19664,226747,30955,64209,238799,53331,77031,19200,22627,21813,16539,12322,70261,234788,19348,93757,71805,66532,12757,116873,58194,238276,12229,21929,216810,18126,105722,20742,16529,223604,14784,19058,20194,18129,56398,78610,75782,225027,6625…	Bbs9,Eif2ak3,Grn,Cplx2,Trappc12,Rftn1,Tmc6,Fcho2,Atp6v0a2,Itga2,Exoc2,Slc25a43,Ston1,Mgea5,Rara,Cyb561d1,Grip2,Cd24a,Nup107,Got2,Tlr6,Cdkn1b,Mgrn1,Elmo2,Aif1,Rbpj,Ahctf1,Pik3cg,Herpud1,Tnpo1,Stx7,Slc9a8,Pstpip1,Ywhae,Tgfbr2,Kcns2,Camk2a,Chp2,Slc38a8,Kif20a,Immp2l,Nup93,Rep15,Clta,Stim2,Sh3kbp1,Akap5,Btk,Tnfaip3,Tom1l2,Nos2,Ano6,Sptbn1,Kcnk5,Kcnk9,Grb2,Ppp3r1,S100a10,Notch2,Chp1,Uvrag,Lca5,Srsf7,A…
GO:0006793	phosphorus metabolic process	3.75854e-13	-28.6096	1657	265	0.120839	2193	20933	225010,21877,13666,68603,21871,18642,26409,380698,76055,19401,26401,30955,69601,338372,21813,12322,19280,20187,226856,229776,17125,12229,12531,11647,20742,18712,19058,170749,170768,13844,243382,26448,104215,52858,18647,20623,20111,74035,320717,16452,26412,12763,229317,17096,18778,14933,18753,81535,218699,19882,17969,67916,100340,14916,20975,75320,17869,15450,171567,74772,223255,19047,16706,76429,…	Lclat1,Tk1,Eif2ak3,Pmvk,Atp6v0a2,Pfkm,Map3k7,Obscn,Mgea5,Rara,Map3k1,Pik3cg,Dab2ip,Map3k9,Tgfbr2,Camk2a,Ptprs,Ryk,Lpgat1,Cdc14a,Smad1,Btk,Cdc25b,Alpl,Sptbn1,Pim1,Ppp3r1,Mtmr4,Pfkfb3,Ephb2,Ppm1k,Mok,Rhoq,Cdipt,Cdk14,Snrk,Rps6ka1,Nol9,Pptc7,Jak2,Map4k2,Cmah,Eif2a,Lyn,Pla2g1b,Gk,Prkcd,Sgpp1,Pxk,Mst1r,Ncf1,Plpp3,Smpdl3b,Guca2b,Synj2,Etnk1,Myc,Lipc,Nme7,Atp13a2,Stk24,Ppp1cc,Ksr1,Lhpp,Cdkl3,N4bp2,Pten,…
GO:0045597	positive regulation of cell differentiation	3.97283e-13	-28.5541	968	174	0.0793434	2193	20933	23886,19697,11535,216344,14824,241324,67468,76709,17127,30957,330863,14582,19401,12043,103136,12522,12484,20482,19664,216795,69601,21423,21813,268564,108100,16477,71093,11806,23871,17260,13660,52822,22164,17125,238276,58198,16842,18019,17979,16859,56468,50933,20194,18129,240641,83814,116838,13844,21416,13047,13616,235320,14581,17283,56753,20312,12142,20851,11545,16452,13655,56484,11774,17096,1086…	Gdf15,Rela,Adm,Rab21,Grn,Crb2,Mmd,Arpc2,Smad3,Mapk8ip3,Trim67,Gfi1b,Rara,Bcl2,Pwp1,Cd83,Cd24a,Skil,Rbpj,Wnt9a,Dab2ip,Tcf3,Tgfbr2,Zbtb1,Baiap2,Junb,Atoh8,Apoa1,Ets1,Mef2c,Ehd1,Rufy3,Tnfsf4,Smad1,Akap5,Sall1,Lef1,Nfatc2,Ncoa3,Lgals9,Socs5,Uchl3,S100a10,Notch2,Kif20b,Nedd4l,Rims2,Ephb2,Tcf7l2,Cux1,Edn3,Zbtb16,Gfi1,Men1,Tacstd2,Cx3cl1,Prdm1,Stat5b,Parp1,Jak2,Egr3,Foxo3,Ap3b1,Lyn,Foxp1,Hmgb2,Il6st,Run…
GO:1901576	organic substance biosynthetic process	4.01558e-13	-28.5434	3486	488	0.222526	2193	20933	225010,19697,17937,232334,21877,13666,269704,68603,193838,56219,71990,21871,56353,26409,14582,54446,238673,19401,227619,329003,68275,76199,56040,14719,109979,74016,50796,72475,60611,19891,19664,226747,20440,56722,22780,71371,21423,100043757,23945,13170,338372,16597,66420,20464,17156,320635,226856,56380,240442,20729,67204,67155,20249,17125,71876,18019,12229,17979,56458,14594,223828,109032,17425,17…	Lclat1,Rela,Nab2,Vgll4,Tk1,Eif2ak3,Zfp664,Pmvk,Eme2,Extl1,Ddx54,Atp6v0a2,Rybp,Map3k7,Gfi1b,Nfat5,Zfp367,Rara,Man1b1,Zfp516,Rpa1,Med13l,Rplp1,Got2,Art3,Phf19,Dmrt1,Ssbp3,Foxj2,Rpa2,Rbpj,Ahctf1,St6gal1,Litaf,Ikzf3,Arid5b,Tcf3,Zfp831,Mgll,Dbp,Map3k9,Klf12,Polr2e,Sim1,Man1a2,Cyb5r2,Lpgat1,Arid3b,Adnp2,Spin1,Eif2s2,Smarca2,Scd1,Smad1,Cenpu,Nfatc2,Btk,Ncoa3,Foxo1,Ggta1,Pphln1,Sp110,Foxk1,Elovl6,Wrnip1,…
GO:0007159	leukocyte cell-cell adhesion	4.57518e-13	-28.413	294	74	0.0337437	2193	20933	321019,21949,17127,12767,66629,209488,12501,58206,12571,20963,11793,12298,12043,12484,20737,320790,19171,14025,21423,30925,268564,16149,50723,12387,21414,22164,16842,208650,74734,12479,12481,19260,110168,22165,18021,12506,14012,387510,240354,22778,13383,20687,76088,14537,12010,23882,50498,108723,12458,17886,16401,20851,13482,19354,108655,16364,242602,11848,94176,16408,240873,16428,20850,12775,192…	Gpr183,Tnfsf8,Smad3,Cxcr4,Golph3,Hsh2d,Cd3e,Zbtb32,Cdk6,Syk,Atg5,Cacnb4,Bcl2,Cd24a,Spn,Chd7,Psmb10,Bcl11a,Tcf3,Slamf6,Zbtb1,Cd74,Icosl,Ctnnb1,Tcf7,Tnfsf4,Lef1,Cblb,Rhoh,Cd1d1,Cd2,Ptpn22,Gpr18,Txk,Nfatc3,Cd48,Mpzl2,Ifnk,Malt1,Ikzf1,Dlg1,Sp3,Dock8,Gcnt1,B2m,Gadd45g,Ebi3,Card11,Ccr6,Myh9,Itga4,Stat5b,Dpp4,Rac2,Foxp1,Irf4,Lexm,Rhoa,Dock2,Itgal,Tnfsf18,Itk,Stat5a,Ccr7,Ptprc,Elf4,Fyn,Runx2,Sema4d,Ccnd3…
GO:1903706	regulation of hemopoiesis	4.64536e-13	-28.3977	361	85	0.0387597	2193	20933	16969,93694,12571,20963,14582,215653,19401,227326,238377,12522,12484,108155,20662,11450,22780,19411,234515,211770,21813,268564,16149,22695,18762,14683,23871,17260,14960,12387,18750,22164,16842,14357,70564,12479,74131,70809,18712,20663,74039,16859,56468,18129,12015,229473,104709,22778,12010,18708,235320,12477,108723,12142,16183,12458,18035,15251,20851,65113,13655,56484,16476,14254,11774,17096,6050…	Zbtb7a,Clec2d,Cdk6,Syk,Gfi1b,Rassf2,Rara,Gpr55,Gpr68,Cd83,Cd24a,Ogt,Sos1,Adipoq,Ikzf3,Rarg,Inpp4b,Trib1,Tgfbr2,Zbtb1,Cd74,Zfp36,Prkcz,Gnas,Ets1,Mef2c,H2-Aa,Ctnnb1,Prkca,Tnfsf4,Lef1,Dtx1,Fam213a,Cd1d1,Sash3,Clec2g,Pim1,Sos2,Nfam1,Lgals9,Socs5,Notch2,Bad,D930015E06Rik,Pik3r6,Ikzf1,B2m,Pik3r1,Zbtb16,Ctla4,Card11,Prdm1,Il2,Ccr6,Nfkbia,Hif1a,Stat5b,Ndfip1,Egr3,Foxo3,Jun,Flt1,Ap3b1,Lyn,Il21,Hmgb2,Rhoa,…
GO:0031401	positive regulation of protein modification process	4.72406e-13	-28.3809	1058	186	0.0848153	2193	20933	23886,67468,12519,12778,20299,12501,26409,30957,330863,14582,215653,72514,19401,12444,12043,18591,320202,56040,12484,12454,21899,12576,215449,74016,20737,11629,26401,30955,16194,69601,338372,21813,232983,20187,21936,76589,19156,238276,50754,12531,20295,228607,214162,18613,18712,108058,70097,16859,19260,56398,14245,20602,107607,13383,18413,13616,68845,17283,20312,16452,26412,242248,17096,18753,237…	Gdf15,Mmd,Cd80,Ackr3,Ccl22,Cd3e,Map3k7,Mapk8ip3,Trim67,Gfi1b,Rassf2,Fgfbp3,Rara,Ccnd2,Bcl2,Pdgfb,Lefty2,Rplp1,Cd24a,Ccnk,Tlr6,Cdkn1b,Rap1b,Phf19,Spn,Aif1,Map3k1,Pik3cg,Il6ra,Dab2ip,Map3k9,Tgfbr2,Cxcl17,Ryk,Tnfrsf18,Unc5cl,Psap,Akap5,Fbxw7,Cdc25b,Ccl17,Mavs,Kmt2a,Pecam1,Pim1,Camk2d,Sash1,Lgals9,Ptpn22,Chp1,Lpin1,Ncor2,Nod1,Dlg1,Osm,Edn3,Pih1d1,Men1,Cx3cl1,Jak2,Map4k2,Bank1,Lyn,Prkcd,Osbpl8,Il6st,M…
GO:0050851	antigen receptor-mediated signaling pathway	6.04576e-13	-28.1342	75	32	0.0145919	2193	20933	2.18388e+163	Thy1,Rftn1,Malt1,Sh2b2,Ctla4,Blk,Cd79a,Cd3e,Syk,Lat2,Cacnb4,Bcl2,Plcg2,Plekha1,Cd38,Lyn,Cd79b,Itk,Ptprc,Cd19,Mef2c,Prkcb,Fyn,Tec,Nfatc2,Nfam1,Ptpn22,Pde4b,Ptpn6,Txk,Lax1,Clec2i
GO:0018130	heterocycle biosynthetic process	6.13368e-13	-28.1198	2198	332	0.151391	2193	20933	19697,17937,232334,21877,269704,71990,21871,56353,26409,14582,54446,238673,19401,329003,76199,74016,72475,50796,60611,19664,226747,56722,22780,71371,21423,100043757,13170,338372,16597,66420,20464,56380,240442,20729,67155,17125,71876,18019,12229,17979,56458,223828,109032,17425,78903,18129,14245,245688,67621,56233,13018,18021,20181,12753,13047,17187,328417,14886,83395,14581,20689,228911,71375,14103…	Rela,Nab2,Vgll4,Tk1,Zfp664,Ddx54,Atp6v0a2,Rybp,Map3k7,Gfi1b,Nfat5,Zfp367,Rara,Zfp516,Med13l,Phf19,Ssbp3,Dmrt1,Foxj2,Rbpj,Ahctf1,Litaf,Ikzf3,Arid5b,Tcf3,Zfp831,Dbp,Map3k9,Klf12,Polr2e,Sim1,Arid3b,Adnp2,Spin1,Smarca2,Smad1,Cenpu,Nfatc2,Btk,Ncoa3,Foxo1,Pphln1,Sp110,Foxk1,Wrnip1,Notch2,Lpin1,Rbbp7,Bend5,Hdac7,Ctcf,Nfatc3,Rxra,Clock,Cux1,Max,Parp4,Gtf2i,Sp6,Gfi1,Sall3,Tshz2,Foxn3,Fasl,Stat5b,Sycp3,Akn…
GO:0050853	B cell receptor signaling pathway	6.32171e-13	-28.0896	31	20	0.00911993	2193	20933	7.64382e+101	Rftn1,Ptprc,Prkcb,Mef2c,Cd19,Ctla4,Blk,Cd79a,Syk,Tec,Lat2,Nfatc2,Bcl2,Plekha1,Plcg2,Cd38,Nfam1,Lyn,Cd79b,Ptpn6
GO:0042113	B cell activation	6.38823e-13	-28.0791	166	51	0.0232558	2193	20933	3.8751e+266	Ifnk,Gpr183,Cxcr5,Malt1,Ikzf1,Sp3,Pik3r1,Cd79a,Polm,Lat2,Card11,Hdac9,Ccr6,Swap70,Bcl2,Cd24a,Plcg2,Cd40,Cd180,Rbpj,Ikzf3,Bank1,Bcl11a,Cd79b,Prkcd,Tcf3,Foxp1,Zbtb1,Cmtm7,Ms4a1,Nfatc1,Icosl,Ahr,Ptprc,Prkcb,Blnk,Mef2c,Lef1,Btk,Tnfaip3,Plcl2,Lrrc8a,Nfam1,Pou2f2,Mfng,Pik3cd,Notch2,Myb,Hdac7,Cd86,Lax1
GO:0006952	defense response	6.70382e-13	-28.0309	1003	178	0.0811674	2193	20933	19697,22631,11535,77134,225471,21949,20299,13058,11793,12043,21425,12522,12265,12484,21899,21941,20737,19664,12721,30955,69601,80287,19200,30925,231655,268564,58203,106869,72536,27027,11433,20568,13057,21936,12478,20249,22164,17125,18033,12229,54721,21929,20295,18126,228607,105722,12493,75345,109032,18129,56233,22165,107607,17533,18646,67138,14595,12010,328417,100124488,12142,20312,387140,75234,2…	Rela,Ywhaz,Adm,Hnrnpa0,Ticam2,Tnfsf8,Ccl22,Cybb,Atg5,Bcl2,Tfeb,Cd83,Ciita,Cd24a,Tlr6,Tnfrsf8,Spn,Rbpj,Coro1a,Pik3cg,Dab2ip,Apobec3,Pstpip1,Slamf6,Oasl1,Zbtb1,Zbp1,Tnfaip8,Tagap,Tspan32,Acp5,Slpi,Cyba,Tnfrsf18,Cd19,Scd1,Tnfsf4,Smad1,Nfkb1,Btk,Tyk2,Tnfaip3,Ccl17,Nos2,Mavs,Ano6,Cd37,Slamf7,Sp110,Notch2,Hdac7,Txk,Nod1,Mrc1,Prf1,Herc6,B4galt1,B2m,Parp4,Mir511,Prdm1,Cx3cl1,Mir21a,Rnf19b,Stat5b,Jak2,Cd1…
GO:0016337	single organismal cell-cell adhesion	6.89938e-13	-28.0022	459	100	0.0455996	2193	20933	170643,321019,21838,12540,21949,17127,12767,66629,209488,12501,58206,12571,20963,11793,12298,12043,12484,20737,320790,16403,101489,19171,18772,14025,21423,21813,30925,268564,16149,50723,14683,27027,12387,21414,22164,16842,208650,74734,12479,12481,19260,110829,110168,20912,22165,18021,12506,56193,14012,387510,380928,240354,20910,22778,20687,13383,16582,76088,14537,12010,23882,50498,108723,12458,11…	Kirrel,Gpr183,Thy1,Cdc42,Tnfsf8,Smad3,Cxcr4,Golph3,Hsh2d,Cd3e,Zbtb32,Cdk6,Syk,Atg5,Cacnb4,Bcl2,Cd24a,Spn,Chd7,Itga6,Ric8a,Psmb10,Pkp1,Bcl11a,Tcf3,Tgfbr2,Slamf6,Zbtb1,Cd74,Icosl,Gnas,Tspan32,Ctnnb1,Tcf7,Tnfsf4,Lef1,Cblb,Rhoh,Cd1d1,Cd2,Ptpn22,Lims1,Gpr18,Stxbp3,Txk,Nfatc3,Cd48,Plek,Mpzl2,Ifnk,Lmo7,Malt1,Stxbp1,Ikzf1,Sp3,Dlg1,Kifc3,Dock8,Gcnt1,B2m,Gadd45g,Ebi3,Card11,Ccr6,Actb,Myh9,Itga4,Stat5b,Rapg…
GO:2000026	regulation of multicellular organismal development	7.3029e-13	-27.9453	1856	289	0.131783	2193	20933	19697,13666,14824,72043,67784,241324,12501,14582,215653,19401,12522,12484,12576,50796,20482,20662,19664,22780,216795,69601,21423,23945,21813,108100,20187,22164,17125,238276,14357,50754,21929,17979,105722,70809,18712,20347,20352,18129,240641,71918,83814,56373,56233,20181,13844,12753,13047,13383,26364,217692,14886,83395,14581,80294,108723,56753,18035,14103,20851,56484,243362,17096,108655,16195,1416…	Rela,Eif2ak3,Grn,Sulf2,Plxnd1,Crb2,Cd3e,Gfi1b,Rassf2,Rara,Cd83,Cd24a,Cdkn1b,Dmrt1,Skil,Sos1,Rbpj,Ikzf3,Wnt9a,Dab2ip,Tcf3,Mgll,Tgfbr2,Baiap2,Ryk,Tnfsf4,Smad1,Akap5,Dtx1,Fbxw7,Tnfaip3,Ncoa3,Ano6,Clec2g,Pim1,Sema3b,Sema4b,Notch2,Kif20b,Zcchc24,Nedd4l,Cpb2,Hdac7,Rxra,Ephb2,Clock,Cux1,Dlg1,Adgre5,Sipa1l1,Gtf2i,Sp6,Gfi1,Pofut2,Card11,Tacstd2,Nfkbia,Fasl,Stat5b,Foxo3,Stard13,Lyn,Foxp1,Il6st,Fgf1,Myc,Sha…
GO:0002521	leukocyte differentiation	8.31466e-13	-27.8156	346	82	0.0373917	2193	20933	321019,17068,21949,12518,12501,20963,12571,79221,11793,12298,272382,12043,15467,12484,20737,320790,71982,19664,14025,15985,21423,30925,21813,268564,16149,70747,18018,16477,17260,21414,12387,16842,12229,21929,12479,74734,74039,19260,110168,18129,56233,22165,18021,387510,14012,22778,240354,20687,12010,18708,23882,54125,108723,12458,20851,12398,234779,12306,16476,381319,17096,108655,16364,94176,1184…	Gpr183,Ly6d,Tnfsf8,Cd79a,Cd3e,Syk,Cdk6,Hdac9,Atg5,Cacnb4,Spib,Bcl2,Eif2ak1,Cd24a,Spn,Chd7,Snx10,Rbpj,Bcl11a,Cd79b,Tcf3,Slamf6,Tgfbr2,Zbtb1,Cd74,Tspan2,Nfatc1,Junb,Mef2c,Tcf7,Ctnnb1,Lef1,Btk,Tnfaip3,Cd1d1,Rhoh,Nfam1,Ptpn22,Gpr18,Notch2,Hdac7,Txk,Nfatc3,Ifnk,Mpzl2,Ikzf1,Malt1,Sp3,B2m,Pik3r1,Gadd45g,Polm,Card11,Ccr6,Stat5b,Cbfa2t3,Plcg2,Anxa2,Jun,Batf3,Lyn,Foxp1,Irf4,Dock2,Rhoa,Cmtm7,Itk,Cd300lf,Sta…
GO:0006810	transport	9.86156e-13	-27.645	3284	462	0.21067	2193	20933	319845,13666,14824,12890,217449,76438,217353,218503,21871,66482,194744,77057,76055,19401,72023,243547,12484,103468,14719,21899,12576,17237,140579,11629,19664,226747,30955,64209,238799,53331,77031,19200,22627,21813,16539,12322,70261,234788,19348,93757,71805,66532,12757,116873,58194,238276,12229,216810,18126,105722,20742,16529,223604,14784,19058,20194,18129,56398,78610,75782,225027,66251,209131,239…	Bbs9,Eif2ak3,Grn,Cplx2,Trappc12,Rftn1,Tmc6,Fcho2,Atp6v0a2,Exoc2,Slc25a43,Ston1,Mgea5,Rara,Cyb561d1,Grip2,Cd24a,Nup107,Got2,Tlr6,Cdkn1b,Mgrn1,Elmo2,Aif1,Rbpj,Ahctf1,Pik3cg,Herpud1,Tnpo1,Stx7,Slc9a8,Pstpip1,Ywhae,Tgfbr2,Kcns2,Camk2a,Chp2,Slc38a8,Kif20a,Immp2l,Nup93,Rep15,Clta,Stim2,Sh3kbp1,Akap5,Btk,Tom1l2,Nos2,Ano6,Sptbn1,Kcnk5,Kcnk9,Grb2,Ppp3r1,S100a10,Notch2,Chp1,Uvrag,Lca5,Srsf7,Arfgap3,Snx30,C…
GO:0070486	leukocyte aggregation	1.07883e-12	-27.5551	269	69	0.0314637	2193	20933	321019,21949,17127,12767,209488,12501,58206,12571,20963,11793,12298,12043,20737,320790,19171,14025,21423,30925,268564,16149,50723,12387,21414,22164,16842,208650,74734,12479,12481,19260,110168,22165,18021,12506,14012,387510,240354,22778,13383,20687,76088,12010,23882,50498,108723,12458,17886,20851,13482,19354,108655,16364,242602,11848,94176,16408,240873,16428,20850,12775,19264,56501,14360,12393,203…	Gpr183,Tnfsf8,Smad3,Cxcr4,Hsh2d,Cd3e,Zbtb32,Cdk6,Syk,Atg5,Cacnb4,Bcl2,Spn,Chd7,Psmb10,Bcl11a,Tcf3,Slamf6,Zbtb1,Cd74,Icosl,Ctnnb1,Tcf7,Tnfsf4,Lef1,Cblb,Rhoh,Cd1d1,Cd2,Ptpn22,Gpr18,Txk,Nfatc3,Cd48,Mpzl2,Ifnk,Malt1,Ikzf1,Dlg1,Sp3,Dock8,B2m,Gadd45g,Ebi3,Card11,Ccr6,Myh9,Stat5b,Dpp4,Rac2,Foxp1,Irf4,Lexm,Rhoa,Dock2,Itgal,Tnfsf18,Itk,Stat5a,Ccr7,Ptprc,Elf4,Fyn,Runx2,Sema4d,Ccnd3,Stk10,Cd44,Zfp36l1
GO:0051251	positive regulation of lymphocyte activation	1.19847e-12	-27.45	229	62	0.0282718	2193	20933	72049,321019,104709,21838,22778,240354,12519,235320,12501,20963,108723,16183,12142,19401,20851,12043,12522,12484,21939,13482,13655,60533,20737,11629,50930,12494,12721,11774,21423,60505,21813,268564,16195,11848,16408,16149,17974,50723,12182,18762,20850,16331,19264,12775,17260,14960,58205,22164,18019,329559,12479,12507,74131,16859,19260,117149,56468,17863,12015,12524,93675,19419	Tnfrsf13c,Gpr183,Pik3r6,Thy1,Ikzf1,Malt1,Cd80,Zbtb16,Cd3e,Syk,Card11,Il2,Prdm1,Rara,Stat5b,Bcl2,Cd83,Cd24a,Cd40,Dpp4,Egr3,Cd274,Spn,Aif1,Tnfsf14,Cd38,Coro1a,Ap3b1,Tcf3,Il21,Tgfbr2,Zbtb1,Il6st,Rhoa,Itgal,Cd74,Nck2,Icosl,Bst1,Prkcz,Stat5a,Inpp5d,Ptprc,Ccr7,Mef2c,H2-Aa,Pdcd1lg2,Tnfsf4,Nfatc2,Zfp335,Cd1d1,Cd5,Sash3,Lgals9,Ptpn22,Tirap,Socs5,Myb,Bad,Cd86,Clec2i,Rasgrp1
GO:0008285	negative regulation of cell proliferation	1.1997e-12	-27.4489	624	124	0.0565435	2193	20933	11535,19712,17127,19271,12571,12226,19401,22411,12043,194655,15467,208154,12484,12576,60533,20737,11629,11816,19664,11450,216795,19411,69601,14419,211770,21813,18018,211401,71093,19206,57916,75841,15451,27027,11540,230979,17260,14960,13983,18618,58205,12387,18750,67155,17125,18125,12229,60599,208650,21815,21929,20556,21812,214162,22062,65972,12493,18016,16859,110829,16600,18129,12527,56373,110351…	Adm,Rest,Smad3,Ptprj,Cdk6,Btg1,Rara,Wnt11,Bcl2,Klf11,Eif2ak1,Btla,Cd24a,Cdkn1b,Cd274,Spn,Aif1,Apoe,Rbpj,Adipoq,Wnt9a,Rarg,Dab2ip,Gal,Trib1,Tgfbr2,Nfatc1,Mtss1,Atoh8,Ptch1,Tnfrsf13b,Rnf139,Hpn,Tspan32,Adora2a,Tnfrsf14,Mef2c,H2-Aa,Esr2,Pemt,Pdcd1lg2,Ctnnb1,Prkca,Smarca2,Smad1,Nos1,Btk,Trp53inp1,Cblb,Tgif1,Tnfaip3,Slfn2,Tgfbr1,Kmt2a,Trp73,Ifi30,Cd37,Nf2,Lgals9,Lims1,Klf4,Notch2,Cd9,Cpb2,Rap1gap,D930…
GO:0007165	signal transduction	1.19978e-12	-27.4489	4545	608	0.277246	2193	20933	13666,225471,72754,67784,269060,142688,78889,20299,16398,243547,320202,21899,215449,170799,50796,20737,20482,19664,30955,16194,21813,69710,57916,225642,17060,12478,240168,238276,381175,18019,50754,216810,17979,56458,20742,19414,20347,19058,20352,18129,170749,12506,18021,76742,80707,107607,13844,14064,26364,18709,26556,18647,68939,20111,12905,226652,56484,26412,243362,17096,12802,75668,94176,16195…	Eif2ak3,Ticam2,Arhgef10l,Plxnd1,Dagla,Asb13,Wsb1,Ccl22,Itga2,Grip2,Lefty2,Tlr6,Rap1b,Rtkn2,Dmrt1,Spn,Skil,Rbpj,Pik3cg,Il6ra,Tgfbr2,Arap1,Tnfrsf13b,Grp,Blnk,Cd19,Rasgrp3,Akap5,Ccdc68,Nfatc2,Fbxw7,Tom1l2,Ncoa3,Foxo1,Sptbn1,Rasa3,Sema3b,Ppp3r1,Sema4b,Notch2,Mtmr4,Cd48,Nfatc3,Snx27,Wwox,Nod1,Ephb2,F2rl2,Adgre5,Pik3r2,Homer1,Cdk14,Rasl11b,Rps6ka1,Cradd,Arhgap30,Foxo3,Map4k2,Stard13,Lyn,Cnr2,Rasl10a,Do…
GO:0030098	lymphocyte differentiation	1.50406e-12	-27.2229	259	67	0.0305518	2193	20933	321019,17068,21949,12518,12501,20963,12571,79221,11793,12298,12043,12484,20737,320790,19664,14025,15985,21423,30925,268564,16149,18018,21414,12387,16842,12229,21929,12479,74734,74039,19260,110168,18129,56233,22165,18021,14012,387510,22778,240354,20687,12010,18708,54125,23882,108723,12458,20851,234779,108655,16364,94176,11848,102545,16428,20850,11622,19264,12775,12393,224860,241296,18987,17305,207…	Gpr183,Ly6d,Tnfsf8,Cd79a,Cd3e,Syk,Cdk6,Hdac9,Atg5,Cacnb4,Bcl2,Cd24a,Spn,Chd7,Rbpj,Bcl11a,Cd79b,Tcf3,Slamf6,Zbtb1,Cd74,Nfatc1,Tcf7,Ctnnb1,Lef1,Btk,Tnfaip3,Cd1d1,Rhoh,Nfam1,Ptpn22,Gpr18,Notch2,Hdac7,Txk,Nfatc3,Mpzl2,Ifnk,Ikzf1,Malt1,Sp3,B2m,Pik3r1,Polm,Gadd45g,Card11,Ccr6,Stat5b,Plcg2,Foxp1,Irf4,Dock2,Rhoa,Cmtm7,Itk,Stat5a,Ahr,Ptprc,Ccr7,Runx2,Plcl2,Lrrc8a,Pou2f2,Mfng,Hectd1,Zfp36l1,Myb
GO:0009968	negative regulation of signal transduction	1.63107e-12	-27.1418	1013	178	0.0811674	2193	20933	19697,11535,12122,225471,106504,72043,12778,19271,12501,26409,83490,330863,215653,22411,12043,65960,17237,20482,69169,64209,56722,69601,80794,71753,110355,11806,20660,18751,75747,22164,73162,58198,16842,208650,16178,21929,56458,74734,19414,19260,56468,56398,56233,229473,77794,217166,80707,21416,12753,19141,13383,68259,20689,68845,17283,20312,12142,18035,20148,68939,63953,101476,56484,328795,24224…	Rela,Adm,Bid,Ticam2,Stk38,Sulf2,Ackr3,Ptprj,Cd3e,Map3k7,Pik3ap1,Trim67,Rassf2,Wnt11,Bcl2,Twsg1,Mgrn1,Skil,Fcmr,Herpud1,Litaf,Dab2ip,Cblc,Tmprss6,Grk2,Apoa1,Sorl1,Prkcb,Sesn3,Tnfsf4,Otud3,Sall1,Lef1,Cblb,Il1r2,Tnfaip3,Foxo1,Rhoh,Rasa3,Ptpn22,Socs5,Chp1,Hdac7,D930015E06Rik,Adamtsl2,Nr1d1,Wwox,Tcf7l2,Clock,Lgmn,Dlg1,Ift80,Sall3,Pih1d1,Men1,Cx3cl1,Prdm1,Nfkbia,Dhrs3,Rasl11b,Dusp10,Plekha1,Foxo3,Ubash…
GO:1901700	response to oxygen-containing compound	1.66271e-12	-27.1226	1200	203	0.0925673	2193	20933	19697,11535,14824,77134,225471,76709,12519,19401,227619,387157,12043,18591,14719,215449,21941,387244,30955,56722,110279,69601,21423,21813,78894,108100,12322,16477,11433,20568,21936,240442,17260,18751,75747,19013,20249,22164,18124,18033,12229,21929,17979,18126,56458,18712,16859,19260,14784,50933,14245,217166,20181,107607,17533,21416,12010,110593,100124488,18709,11513,14581,15370,26556,104215,18035…	Rela,Adm,Grn,Hnrnpa0,Ticam2,Arpc2,Cd80,Rara,Man1b1,Mir139,Bcl2,Pdgfb,Got2,Rap1b,Tnfrsf8,Mirlet7a-1,Pik3cg,Litaf,Bcr,Dab2ip,Tcf3,Tgfbr2,Aacs,Baiap2,Camk2a,Junb,Acp5,Slpi,Tnfrsf18,Adnp2,Mef2c,Prkcb,Sesn3,Ppara,Scd1,Tnfsf4,Nr4a3,Nfkb1,Btk,Tnfaip3,Ncoa3,Nos2,Foxo1,Pim1,Lgals9,Ptpn22,Grb2,Uchl3,Lpin1,Nr1d1,Rxra,Nod1,Mrc1,Tcf7l2,B2m,Prdm2,Mir511,Pik3r2,Adcy7,Gfi1,Nr4a1,Homer1,Rhoq,Nfkbia,Atp1a1,Stat5b,…
GO:0042327	positive regulation of phosphorylation	1.89936e-12	-26.9895	912	164	0.0747834	2193	20933	23886,67468,12519,12778,20299,12501,26409,30957,215653,72514,19401,12444,12043,18591,320202,56040,12484,12454,21899,12576,215449,20737,11629,26401,30955,16194,69601,338372,21813,232983,20187,21936,76589,19156,238276,50754,12531,20295,228607,18613,18712,108058,70097,16859,19260,107607,13383,18413,13616,68845,20312,16452,14191,26412,242248,17096,18753,22325,237542,16195,19882,67916,108679,14164,178…	Gdf15,Mmd,Cd80,Ackr3,Ccl22,Cd3e,Map3k7,Mapk8ip3,Rassf2,Fgfbp3,Rara,Ccnd2,Bcl2,Pdgfb,Lefty2,Rplp1,Cd24a,Ccnk,Tlr6,Cdkn1b,Rap1b,Spn,Aif1,Map3k1,Pik3cg,Il6ra,Dab2ip,Map3k9,Tgfbr2,Cxcl17,Ryk,Tnfrsf18,Unc5cl,Psap,Akap5,Fbxw7,Cdc25b,Ccl17,Mavs,Pecam1,Pim1,Camk2d,Sash1,Lgals9,Ptpn22,Nod1,Dlg1,Osm,Edn3,Pih1d1,Cx3cl1,Jak2,Fgr,Map4k2,Bank1,Lyn,Prkcd,Vav2,Osbpl8,Il6st,Mst1r,Plpp3,Cops8,Fgf1,Myc,Ptprc,Vldlr,…
GO:0051250	negative regulation of lymphocyte activation	1.92016e-12	-26.9786	129	43	0.0196078	2193	20933	1.61531e+229	Il10,Dlg1,Dusp22,Ctla4,Il2,Prdm1,Btla,Cd24a,Ndfip1,Tigit,Cd274,Spn,Bank1,Lyn,Gal,Cd74,Tnfsf18,Inpp5d,Tnfrsf13b,Gpnmb,Tnfrsf14,Adora2a,H2-Aa,Vsir,Pdcd1lg2,Tnfsf4,Pkn1,Lag3,Dtx1,Btk,Tbc1d10c,Cblb,Tnfaip3,Lgals9,Ptpn22,Socs5,Cd44,Ptpn6,Fcgr2b,Pag1,D930015E06Rik,Lax1,Zc3h12d
GO:0006897	endocytosis	2.10424e-12	-26.8871	358	83	0.0378477	2193	20933	11535,14824,12540,72729,242687,12778,218503,320435,20963,77057,19401,68421,15467,22248,11303,12484,20403,140579,11629,11816,12721,71982,30955,73205,170625,110355,19200,21813,67804,668218,20660,11555,259300,106572,13660,12757,58194,15162,231834,246177,70314,15900,71602,18613,215280,14784,108800,12527,66691,16971,100017,101490,209131,67300,17533,104759,14269,109637,17886,16401,233489,99237,19261,21…	Adm,Grn,Cdc42,Cdc42se2,Wasf2,Ackr3,Fcho2,Rinl,Syk,Ston1,Rara,Lmbrd1,Eif2ak1,Unc119,Abca1,Cd24a,Itsn2,Elmo2,Aif1,Apoe,Coro1a,Snx10,Pik3cg,3110043O21Rik,Snx18,Grk2,Pstpip1,Tgfbr2,Snx2,Bin2,Sorl1,Adrb2,Ehd2,Rab31,Ehd1,Clta,Sh3kbp1,Hck,Snx8,Myo1g,Rabep2,Irf8,Myo1e,Pecam1,Wipf1,Grb2,Ston2,Cd9,Gapvd1,Lrp1,Ldlrap1,Inpp5f,Snx30,Cltc,Mrc1,Pld4,Fnbp1,Upk1a,Myh9,Itga4,Picalm,Tm9sf4,Sirpa,Eea1,Dock2,Itgal,Ar…
GO:0002696	positive regulation of leukocyte activation	2.20497e-12	-26.8403	261	67	0.0305518	2193	20933	321019,21838,12519,12501,20963,19401,12043,12522,12484,60533,20737,11629,50930,12721,21423,21813,268564,16149,50723,12182,18762,17260,14960,58205,22164,18019,18124,12479,12507,74131,16859,19260,117149,56468,12015,72049,104709,16153,240354,22778,235320,108723,12142,16183,20851,56792,13482,21939,13655,12494,14191,11774,60505,11848,16195,16408,17974,20850,16331,12775,19264,329559,19204,17863,12524,1…	Gpr183,Thy1,Cd80,Cd3e,Syk,Rara,Bcl2,Cd83,Cd24a,Cd274,Spn,Aif1,Tnfsf14,Coro1a,Tcf3,Tgfbr2,Zbtb1,Cd74,Icosl,Bst1,Prkcz,Mef2c,H2-Aa,Pdcd1lg2,Tnfsf4,Nfatc2,Nr4a3,Cd1d1,Cd5,Sash3,Lgals9,Ptpn22,Tirap,Socs5,Bad,Tnfrsf13c,Pik3r6,Il10,Malt1,Ikzf1,Zbtb16,Card11,Prdm1,Il2,Stat5b,Stap1,Dpp4,Cd40,Egr3,Cd38,Fgr,Ap3b1,Il21,Rhoa,Il6st,Itgal,Nck2,Stat5a,Inpp5d,Ccr7,Ptprc,Zfp335,Ptafr,Myb,Cd86,Rasgrp1,Clec2i
GO:0044238	primary metabolic process	2.68471e-12	-26.6434	7121	893	0.407205	2193	20933	17937,232334,13666,269060,68603,51786,21871,56353,18642,380698,76055,238673,227619,207215,76199,109979,17237,50796,72475,19891,98758,74153,19664,226747,30955,56722,381801,21813,66420,19363,19280,17156,56380,240442,229776,67204,74841,67155,73162,22164,212442,18019,50754,12531,17979,13421,320981,56458,20742,109032,17425,170439,19058,14073,78903,18129,245688,56373,67621,170749,56233,68867,18021,1076…	Nab2,Vgll4,Eif2ak3,Dagla,Pmvk,Cpsf2,Atp6v0a2,Rybp,Pfkm,Obscn,Mgea5,Zfp367,Man1b1,Fbxo40,Med13l,Art3,Mgrn1,Dmrt1,Ssbp3,Rpa2,Hnrnpf,Uba7,Rbpj,Ahctf1,Pik3cg,Litaf,Tatdn2,Tgfbr2,Polr2e,Rad51b,Ptprs,Man1a2,Arid3b,Adnp2,Cdc14a,Eif2s2,Usp38,Smarca2,Otud3,Tnfsf4,Lactb2,Nfatc2,Fbxw7,Cdc25b,Ncoa3,Dnase1l3,Enpp6,Foxo1,Sptbn1,Sp110,Foxk1,Elovl6,Ppp3r1,Faah,Wrnip1,Notch2,Rbbp7,Cpb2,Bend5,Mtmr4,Hdac7,Rnf122,Nf…
GO:0071593	lymphocyte aggregation	3.21551e-12	-26.463	263	67	0.0305518	2193	20933	321019,21949,17127,12767,209488,12501,58206,12571,20963,11793,12298,12043,20737,320790,19171,14025,21423,30925,268564,16149,50723,12387,21414,22164,16842,208650,74734,12479,12481,19260,110168,22165,18021,12506,387510,14012,240354,22778,13383,20687,76088,12010,23882,50498,108723,12458,17886,20851,13482,19354,108655,16364,242602,11848,94176,16408,240873,16428,20850,12775,19264,56501,14360,12393,124…	Gpr183,Tnfsf8,Smad3,Cxcr4,Hsh2d,Cd3e,Zbtb32,Cdk6,Syk,Atg5,Cacnb4,Bcl2,Spn,Chd7,Psmb10,Bcl11a,Tcf3,Slamf6,Zbtb1,Cd74,Icosl,Ctnnb1,Tcf7,Tnfsf4,Lef1,Cblb,Rhoh,Cd1d1,Cd2,Ptpn22,Gpr18,Txk,Nfatc3,Cd48,Ifnk,Mpzl2,Malt1,Ikzf1,Dlg1,Sp3,Dock8,B2m,Gadd45g,Ebi3,Card11,Ccr6,Myh9,Stat5b,Dpp4,Rac2,Foxp1,Irf4,Lexm,Rhoa,Dock2,Itgal,Tnfsf18,Itk,Stat5a,Ccr7,Ptprc,Elf4,Fyn,Runx2,Ccnd3,Stk10,Zfp36l1
GO:0045892	negative regulation of transcription, DNA-templated	3.64552e-12	-26.3375	1052	182	0.0829913	2193	20933	19697,17937,17127,106931,56353,12013,19401,30928,22411,18591,12265,244349,12576,74016,50796,20482,19664,71371,69601,71753,21423,268564,16597,116871,16477,71093,17260,19013,67155,22164,58198,16842,18019,18124,18033,29871,17425,18129,14245,245688,67621,56233,13018,20602,18021,27049,217166,20181,21416,12753,13047,66894,20687,13383,235320,14581,17283,12142,14103,68036,12399,67393,17192,228913,17122,1…	Rela,Nab2,Smad3,Kctd1,Rybp,Bach1,Rara,Zbtb18,Wnt11,Pdgfb,Ciita,Kat6a,Cdkn1b,Phf19,Dmrt1,Skil,Rbpj,Arid5b,Dab2ip,Tmprss6,Tcf3,Zbtb1,Klf12,Mta3,Junb,Atoh8,Mef2c,Ppara,Smarca2,Tnfsf4,Sall1,Lef1,Nfatc2,Nr4a3,Nfkb1,Scmh1,Foxk1,Notch2,Lpin1,Rbbp7,Bend5,Hdac7,Ctcf,Ncor2,Nfatc3,Etv3,Nr1d1,Rxra,Tcf7l2,Clock,Cux1,Wwp2,Sp3,Dlg1,Zbtb16,Gfi1,Men1,Prdm1,Fasl,Zfp706,Runx3,Cxxc5,Mbd3,Zfp217,Mxd4,Cd38,Foxo3,Zbtb4…
GO:0000122	negative regulation of transcription from RNA polymerase II promoter	3.66756e-12	-26.3315	739	139	0.0633835	2193	20933	19697,17127,56353,12013,19401,30928,18591,12265,74016,50796,20482,19664,71371,69601,71753,21423,268564,16597,16477,17260,19013,58198,16842,18019,18124,18033,18129,14245,245688,56233,13018,20602,18021,27049,217166,20181,21416,13047,66894,13383,235320,14581,17283,12142,14103,12399,67393,17192,228913,56484,75580,108655,14605,18029,17258,17974,22350,17869,22359,12445,20354,21413,20586,20613,71722,110…	Rela,Smad3,Rybp,Bach1,Rara,Zbtb18,Pdgfb,Ciita,Phf19,Dmrt1,Skil,Rbpj,Arid5b,Dab2ip,Tmprss6,Tcf3,Zbtb1,Klf12,Junb,Mef2c,Ppara,Sall1,Lef1,Nfatc2,Nr4a3,Nfkb1,Notch2,Lpin1,Rbbp7,Hdac7,Ctcf,Ncor2,Nfatc3,Etv3,Nr1d1,Rxra,Tcf7l2,Cux1,Wwp2,Dlg1,Zbtb16,Gfi1,Men1,Prdm1,Fasl,Runx3,Cxxc5,Mbd3,Zfp217,Foxo3,Zbtb4,Foxp1,Tsc22d3,Nfic,Mef2a,Nck2,Ezr,Myc,Vldlr,Ccnd3,Sema4d,Tcf4,Smarca4,Snai1,Cic,Hivep1,Rb1,Myb,Srebf…
GO:0098602	single organism cell adhesion	3.89605e-12	-26.2711	485	102	0.0465116	2193	20933	170643,321019,21838,12540,21949,17127,12767,66629,209488,12501,58206,12571,20963,11793,12298,12043,12484,20737,320790,16403,101489,19171,18772,14025,21423,21813,30925,268564,16149,50723,14683,27027,12387,21414,22164,16842,208650,74734,12479,226519,12481,19260,110829,110168,20912,22165,18021,12506,56193,14012,387510,380928,240354,20910,22778,20687,13383,16582,76088,14537,12010,16776,23882,50498,10…	Kirrel,Gpr183,Thy1,Cdc42,Tnfsf8,Smad3,Cxcr4,Golph3,Hsh2d,Cd3e,Zbtb32,Cdk6,Syk,Atg5,Cacnb4,Bcl2,Cd24a,Spn,Chd7,Itga6,Ric8a,Psmb10,Pkp1,Bcl11a,Tcf3,Tgfbr2,Slamf6,Zbtb1,Cd74,Icosl,Gnas,Tspan32,Ctnnb1,Tcf7,Tnfsf4,Lef1,Cblb,Rhoh,Cd1d1,Lamc1,Cd2,Ptpn22,Lims1,Gpr18,Stxbp3,Txk,Nfatc3,Cd48,Plek,Mpzl2,Ifnk,Lmo7,Malt1,Stxbp1,Ikzf1,Sp3,Dlg1,Kifc3,Dock8,Gcnt1,B2m,Lama5,Gadd45g,Ebi3,Card11,Ccr6,Actb,Myh9,Itga4…
GO:1901362	organic cyclic compound biosynthetic process	4.37013e-12	-26.1562	2305	341	0.155495	2193	20933	19697,17937,232334,21877,269704,68603,71990,21871,56353,26409,14582,54446,238673,19401,329003,76199,74016,72475,50796,60611,19664,226747,56722,22780,71371,21423,100043757,13170,338372,16597,66420,20464,320635,56380,240442,20729,67155,17125,71876,18019,12229,17979,56458,223828,109032,17425,78903,18129,14245,245688,67621,56233,13018,18021,20181,12753,13047,17187,328417,14886,83395,14581,20689,22891…	Rela,Nab2,Vgll4,Tk1,Zfp664,Pmvk,Ddx54,Atp6v0a2,Rybp,Map3k7,Gfi1b,Nfat5,Zfp367,Rara,Zfp516,Med13l,Phf19,Ssbp3,Dmrt1,Foxj2,Rbpj,Ahctf1,Litaf,Ikzf3,Arid5b,Tcf3,Zfp831,Dbp,Map3k9,Klf12,Polr2e,Sim1,Cyb5r2,Arid3b,Adnp2,Spin1,Smarca2,Smad1,Cenpu,Nfatc2,Btk,Ncoa3,Foxo1,Pphln1,Sp110,Foxk1,Wrnip1,Notch2,Lpin1,Rbbp7,Bend5,Hdac7,Ctcf,Nfatc3,Rxra,Clock,Cux1,Max,Parp4,Gtf2i,Sp6,Gfi1,Sall3,Tshz2,Foxn3,Fasl,Stat…
GO:0032880	regulation of protein localization	4.9616e-12	-26.0293	974	171	0.0779754	2193	20933	20019,13666,217449,72043,67468,76709,17127,18642,11793,76055,12043,21899,170756,56722,69601,53331,78894,70261,11806,20660,11540,71805,18618,52822,22164,238276,20501,230972,50754,16178,18126,228607,20742,226861,16859,19260,19058,240641,56398,51812,83814,66691,217166,21416,12753,66894,13383,13447,18709,13175,215999,55943,70790,104215,20312,387140,18035,20947,11545,99237,16452,12494,14191,242248,170…	Polr1a,Eif2ak3,Trappc12,Sulf2,Mmd,Arpc2,Smad3,Pfkm,Atg5,Mgea5,Bcl2,Tlr6,Slc8b1,Litaf,Dab2ip,Stx7,Aacs,Chp2,Apoa1,Sorl1,Adora2a,Nup93,Pemt,Rufy3,Tnfsf4,Akap5,Slc16a1,Arhgef16,Fbxw7,Il1r2,Nos2,Mavs,Sptbn1,Hhat,Lgals9,Ptpn22,Ppp3r1,Kif20b,Chp1,Mcrs1,Nedd4l,Gapvd1,Nr1d1,Tcf7l2,Clock,Wwp2,Dlg1,Doc2b,Pik3r2,Dclk1,Mcu,Stx8,Ubr5,Rhoq,Cx3cl1,Mir21a,Nfkbia,Swap70,Parp1,Tm9sf4,Jak2,Cd38,Fgr,Bank1,Lyn,Rabgap…
GO:0051253	negative regulation of RNA metabolic process	5.33568e-12	-25.9566	1124	191	0.0870953	2193	20933	19697,17937,17127,106931,56353,12013,19401,30928,22411,18591,12265,244349,12576,74016,50796,20482,19664,71371,69601,71753,21423,268564,16597,116871,16477,71093,17260,19013,67155,22164,58198,16842,18019,18124,18033,29871,17425,18129,14245,245688,67621,56233,13018,20602,225027,18021,27049,217166,20181,21416,12753,13047,66894,20687,13383,235320,14581,17283,12142,14103,68036,12399,67393,17192,228913,…	Rela,Nab2,Smad3,Kctd1,Rybp,Bach1,Rara,Zbtb18,Wnt11,Pdgfb,Ciita,Kat6a,Cdkn1b,Phf19,Dmrt1,Skil,Rbpj,Arid5b,Dab2ip,Tmprss6,Tcf3,Zbtb1,Klf12,Mta3,Junb,Atoh8,Mef2c,Ppara,Smarca2,Tnfsf4,Sall1,Lef1,Nfatc2,Nr4a3,Nfkb1,Scmh1,Foxk1,Notch2,Lpin1,Rbbp7,Bend5,Hdac7,Ctcf,Ncor2,Srsf7,Nfatc3,Etv3,Nr1d1,Rxra,Tcf7l2,Clock,Cux1,Wwp2,Sp3,Dlg1,Zbtb16,Gfi1,Men1,Prdm1,Fasl,Zfp706,Runx3,Cxxc5,Mbd3,Zfp217,Tra2b,Mxd4,Cd38…
GO:0043549	regulation of kinase activity	6.5467e-12	-25.7521	660	127	0.0579115	2193	20933	75296,106504,21838,12540,18769,19079,269295,67468,19271,26409,20963,30957,215653,12444,16906,18591,22248,56040,12484,12454,21899,12576,11816,26401,30955,11450,12700,16194,69601,80794,211770,330177,338372,21813,16149,232983,18762,20660,11540,18750,11770,208650,50754,21929,21812,12531,22062,18016,18712,70097,26403,19260,117149,56468,56398,14154,12015,78610,19247,104709,240354,19259,24056,13383,1089…	Fgfr1op,Stk38,Thy1,Cdc42,Pkig,Prkab1,Rtn4rl2,Mmd,Ptprj,Map3k7,Syk,Mapk8ip3,Rassf2,Ccnd2,Lmnb1,Pdgfb,Unc119,Rplp1,Cd24a,Ccnk,Tlr6,Cdkn1b,Apoe,Map3k1,Pik3cg,Adipoq,Cish,Il6ra,Dab2ip,Cblc,Trib1,Taok3,Map3k9,Tgfbr2,Cd74,Cxcl17,Prkcz,Sorl1,Adora2a,Prkca,Fabp4,Cblb,Fbxw7,Tnfaip3,Tgfbr1,Cdc25b,Trp73,Nf2,Pim1,Sash1,Map3k11,Ptpn22,Tirap,Socs5,Chp1,Fem1a,Bad,Uvrag,Ptpn11,Pik3r6,Malt1,Ptpn5,Sh3bp5,Dlg1,Irak…
GO:0051093	negative regulation of developmental process	6.99988e-12	-25.6851	919	163	0.0743274	2193	20933	13666,23789,17127,11857,19401,12043,65960,18591,723844,12484,12454,12576,20482,19664,110279,233781,216795,69601,21813,20187,20660,52822,19013,22164,58198,16842,14357,17979,20295,56458,70809,20347,20352,56468,56373,56233,229473,20602,13844,21416,19141,12010,14886,235320,14581,17283,56753,18035,14103,68036,20851,67655,63953,56484,243362,17096,108655,14605,12394,17869,12579,231507,20354,21413,16800,…	Eif2ak3,Coro1b,Smad3,Arhgdib,Rara,Bcl2,Twsg1,Pdgfb,Mir338,Cd24a,Ccnk,Cdkn1b,Skil,Rbpj,Bcr,Xylt1,Wnt9a,Dab2ip,Tgfbr2,Ryk,Sorl1,Rufy3,Ppara,Tnfsf4,Sall1,Lef1,Dtx1,Ncoa3,Ccl17,Foxo1,Clec2g,Sema3b,Sema4b,Socs5,Cpb2,Hdac7,D930015E06Rik,Ncor2,Ephb2,Tcf7l2,Lgmn,B2m,Gtf2i,Zbtb16,Gfi1,Men1,Tacstd2,Nfkbia,Fasl,Zfp706,Stat5b,Ctdp1,Dusp10,Foxo3,Stard13,Lyn,Foxp1,Tsc22d3,Runx1,Myc,Cdkn2b,Plac8,Sema4d,Tcf4,Arh…
GO:0016192	vesicle-mediated transport	7.21321e-12	-25.6551	912	162	0.0738714	2193	20933	380732,80291,22631,11535,14824,12890,217449,242687,12778,218503,66482,30957,11767,77057,56430,19401,11843,12484,140579,11629,12721,71982,30955,53331,170625,110355,19200,21813,70497,668218,20660,103724,13660,12757,53620,58194,18124,12229,224630,231834,246177,70314,20742,71602,18613,14784,20194,56398,108800,66691,78610,66251,209131,76742,116838,17533,13047,13447,14269,56743,55943,77407,99237,19261,…	Milr1,Rilpl2,Ywhaz,Adm,Grn,Cplx2,Trappc12,Wasf2,Ackr3,Fcho2,Exoc2,Mapk8ip3,Ap1m1,Ston1,Clip1,Rara,Arf4,Cd24a,Elmo2,Aif1,Coro1a,Snx10,Pik3cg,Stx7,Snx18,Grk2,Pstpip1,Tgfbr2,Arhgap17,Bin2,Sorl1,Tbc1d10a,Ehd1,Clta,Vamp5,Sh3kbp1,Nr4a3,Btk,Bnip1,Snx8,Myo1g,Rabep2,Sptbn1,Myo1e,Pecam1,Grb2,S100a10,Chp1,Ston2,Gapvd1,Uvrag,Arfgap3,Snx30,Snx27,Rims2,Mrc1,Cux1,Doc2b,Fnbp1,Lat2,Stx8,Rab35,Tm9sf4,Sirpa,Map4k2,…
GO:0050870	positive regulation of T cell activation	7.242e-12	-25.6511	165	49	0.0223438	2193	20933	7.20491e+249	Tnfrsf13c,Pik3r6,Thy1,Ikzf1,Malt1,Cd80,Zbtb16,Cd3e,Syk,Card11,Il2,Rara,Stat5b,Cd83,Cd24a,Dpp4,Egr3,Cd274,Spn,Aif1,Tnfsf14,Coro1a,Ap3b1,Il21,Tgfbr2,Zbtb1,Il6st,Rhoa,Itgal,Cd74,Nck2,Icosl,Prkcz,Stat5a,Ptprc,Ccr7,H2-Aa,Pdcd1lg2,Tnfsf4,Cd1d1,Cd5,Sash3,Lgals9,Ptpn22,Socs5,Myb,Bad,Cd86,Rasgrp1
GO:0002768	immune response-regulating cell surface receptor signaling pathway	7.32386e-12	-25.6399	104	37	0.0168719	2193	20933	2.18388e+190	Thy1,Rftn1,Malt1,Sh2b2,Ctla4,Blk,Cd79a,Cd3e,Syk,Lat2,Cacnb4,Bcl2,Btla,Plcg2,Plekha1,Cd40,Cd38,Lyn,Cd79b,Pigr,Itk,Ptprc,Prkcb,Cd19,Mef2c,Fyn,Tec,Nfatc2,Nr4a3,Myo1g,Nfam1,Ptpn22,Pde4b,Ptpn6,Lax1,Txk,Clec2i
GO:0010629	negative regulation of gene expression	7.63508e-12	-25.5983	1466	235	0.107159	2193	20933	19697,17937,13666,100705,17127,106931,56353,12013,12501,19401,30928,22411,18591,12265,723844,244349,231464,12576,217351,74016,50796,11629,20482,387244,19664,69169,71371,69601,71753,21423,268564,16597,116871,16477,71093,17260,19013,67155,22164,58198,16842,18019,18124,18033,16178,18126,29871,17425,16859,19260,18129,14245,245688,56373,67621,56233,13018,20602,225027,18021,27049,217166,20181,21416,130…	Rela,Nab2,Eif2ak3,Acacb,Smad3,Kctd1,Rybp,Bach1,Cd3e,Rara,Zbtb18,Wnt11,Pdgfb,Ciita,Mir338,Kat6a,Cnot6l,Cdkn1b,Tnrc6c,Phf19,Dmrt1,Aif1,Skil,Mirlet7a-1,Rbpj,Fcmr,Arid5b,Dab2ip,Tmprss6,Tcf3,Zbtb1,Klf12,Mta3,Junb,Atoh8,Mef2c,Ppara,Smarca2,Tnfsf4,Sall1,Lef1,Nfatc2,Nr4a3,Nfkb1,Il1r2,Nos2,Scmh1,Foxk1,Lgals9,Ptpn22,Notch2,Lpin1,Rbbp7,Cpb2,Bend5,Hdac7,Ctcf,Ncor2,Srsf7,Nfatc3,Etv3,Nr1d1,Rxra,Tcf7l2,Cux1,Clo…
GO:0051272	positive regulation of cellular component movement	9.10447e-12	-25.4223	465	98	0.0446876	2193	20933	75296,68750,76709,12778,17127,16398,12767,19271,79221,22411,12043,18591,60533,11629,50930,16403,18550,12721,69601,19241,66922,21813,16149,232983,71093,23871,80979,230979,21936,52822,18750,22164,106512,17246,16842,21812,105722,18613,108058,70097,16859,20347,117149,20352,18707,13609,240641,230738,56233,18643,53374,18708,20361,13616,21844,12458,13615,20312,15251,20947,16401,20851,76707,16452,16476,1…	Fgfr1op,Rreb1,Arpc2,Ackr3,Smad3,Itga2,Cxcr4,Ptprj,Hdac9,Wnt11,Bcl2,Pdgfb,Cd274,Aif1,Tnfsf14,Itga6,Furin,Coro1a,Dab2ip,Tmsb4x,Rras2,Tgfbr2,Cd74,Cxcl17,Atoh8,Ets1,Slc26a5,Tnfrsf14,Tnfrsf18,Rufy3,Prkca,Tnfsf4,Gpsm3,Mdm2,Lef1,Tgfbr1,Ano6,Pecam1,Camk2d,Sash1,Lgals9,Sema3b,Tirap,Sema4b,Pik3cd,S1pr1,Kif20b,Zc3h12a,Hdac7,Pfn1,Chst3,Pik3r1,Sema7a,Edn3,Tiam1,Ccr6,Edn2,Cx3cl1,Hif1a,Swap70,Itga4,Stat5b,Clasp…
GO:0016043	cellular component organization	9.53856e-12	-25.3757	4630	612	0.27907	2193	20933	170643,13666,67784,381280,76709,21871,16398,56353,18642,76055,73340,93696,103468,72475,50796,19891,140579,20482,66961,226747,19240,53331,16539,19363,21916,30934,229776,67155,12757,238276,50754,12531,13421,20742,76816,83997,226519,20347,20352,20194,56398,245688,56233,75782,13844,69387,67628,328417,18709,20962,228019,17096,231912,237542,94176,216238,17969,20431,22350,228536,73660,74479,107976,17869…	Kirrel,Eif2ak3,Plxnd1,Hjurp,Arpc2,Atp6v0a2,Itga2,Rybp,Pfkm,Mgea5,Nptxr,Chrac1,Nup107,Ssbp3,Dmrt1,Rpa2,Elmo2,Skil,Neat1,Ahctf1,Tmsb10,Stx7,Kcns2,Rad51b,Tmod1,Tor1b,Cdc14a,Smarca2,Clta,Akap5,Fbxw7,Cdc25b,Dnase1l3,Sptbn1,Sdccag8,Slmap,Lamc1,Sema3b,Sema4b,S100a10,Chp1,Rbbp7,Hdac7,Lca5,Ephb2,Dnajb13,Anp32b,Parp4,Pik3r2,Sycp3,Mettl8,Lyn,Katnal1,Osbpl8,Dock2,Eea1,Ncf1,Pmel,Ezr,Bahd1,Cabp4,Snx11,Bre,Myc,…
GO:0045859	regulation of protein kinase activity	9.6998e-12	-25.3589	601	118	0.0538076	2193	20933	75296,106504,21838,12540,18769,19079,269295,67468,19271,26409,20963,30957,215653,12444,16906,18591,22248,56040,12484,12454,21899,12576,11816,26401,30955,11450,12700,16194,69601,80794,211770,330177,338372,21813,16149,232983,18762,20660,11540,18750,11770,208650,50754,21929,21812,12531,22062,18016,18712,70097,26403,19260,117149,56468,56398,14154,78610,19247,104709,240354,19259,13383,24056,108960,136…	Fgfr1op,Stk38,Thy1,Cdc42,Pkig,Prkab1,Rtn4rl2,Mmd,Ptprj,Map3k7,Syk,Mapk8ip3,Rassf2,Ccnd2,Lmnb1,Pdgfb,Unc119,Rplp1,Cd24a,Ccnk,Tlr6,Cdkn1b,Apoe,Map3k1,Pik3cg,Adipoq,Cish,Il6ra,Dab2ip,Cblc,Trib1,Taok3,Map3k9,Tgfbr2,Cd74,Cxcl17,Prkcz,Sorl1,Adora2a,Prkca,Fabp4,Cblb,Fbxw7,Tnfaip3,Tgfbr1,Cdc25b,Trp73,Nf2,Pim1,Sash1,Map3k11,Ptpn22,Tirap,Socs5,Chp1,Fem1a,Uvrag,Ptpn11,Pik3r6,Malt1,Ptpn5,Dlg1,Sh3bp5,Irak2,Ed…
GO:0009653	anatomical structure morphogenesis	9.79195e-12	-25.3495	2010	303	0.138167	2193	20933	19697,17937,13666,67784,241324,16398,26409,19401,65960,72475,50796,11783,20662,20482,30955,26401,19664,216795,71371,69601,21423,12661,21813,12322,20187,232983,211401,21916,17125,50754,171211,17979,66049,11647,76816,226519,14784,64138,19058,240641,18129,56233,18021,20181,80707,13844,14042,13383,14581,20689,68196,80294,56753,14103,71375,20111,101476,56484,243362,213081,108655,67916,14164,73660,1233…	Rela,Nab2,Eif2ak3,Plxnd1,Crb2,Itga2,Map3k7,Rara,Twsg1,Ssbp3,Dmrt1,Apaf1,Sos1,Skil,Pik3cg,Map3k1,Rbpj,Wnt9a,Arid5b,Dab2ip,Tcf3,Chl1,Tgfbr2,Camk2a,Ryk,Cxcl17,Mtss1,Tmod1,Smad1,Fbxw7,Edaradd,Ncoa3,Rogdi,Alpl,Sdccag8,Lamc1,Grb2,Ctsz,Ppp3r1,Kif20b,Notch2,Hdac7,Nfatc3,Rxra,Wwox,Ephb2,Ext1,Dlg1,Gfi1,Sall3,Hsbp1,Pofut2,Tacstd2,Fasl,Foxn3,Rps6ka1,Plekha1,Foxo3,Stard13,Wdr19,Foxp1,Plpp3,Fgf1,Cabp4,Capn1,My…
GO:1902679	negative regulation of RNA biosynthetic process	9.91016e-12	-25.3375	1079	184	0.0839033	2193	20933	19697,17937,17127,106931,56353,12013,19401,30928,22411,18591,12265,244349,12576,74016,50796,20482,19664,71371,69601,71753,21423,268564,16597,116871,16477,71093,17260,19013,67155,22164,58198,16842,18019,18124,18033,29871,17425,18129,14245,245688,67621,56233,13018,20602,18021,27049,217166,20181,21416,12753,13047,66894,20687,13383,235320,14581,17283,12142,14103,68036,12399,67393,17192,228913,17122,1…	Rela,Nab2,Smad3,Kctd1,Rybp,Bach1,Rara,Zbtb18,Wnt11,Pdgfb,Ciita,Kat6a,Cdkn1b,Phf19,Dmrt1,Skil,Rbpj,Arid5b,Dab2ip,Tmprss6,Tcf3,Zbtb1,Klf12,Mta3,Junb,Atoh8,Mef2c,Ppara,Smarca2,Tnfsf4,Sall1,Lef1,Nfatc2,Nr4a3,Nfkb1,Scmh1,Foxk1,Notch2,Lpin1,Rbbp7,Bend5,Hdac7,Ctcf,Ncor2,Nfatc3,Etv3,Nr1d1,Rxra,Tcf7l2,Clock,Cux1,Wwp2,Sp3,Dlg1,Zbtb16,Gfi1,Men1,Prdm1,Fasl,Zfp706,Runx3,Cxxc5,Mbd3,Zfp217,Mxd4,Cd38,Foxo3,Zbtb4…
GO:0009607	response to biotic stimulus	1.0582e-11	-25.2719	721	135	0.0615595	2193	20933	19697,11535,13666,77134,225471,21949,12519,17127,11793,19401,387157,12043,21425,12484,21899,21941,20737,19664,56722,110279,69601,21423,80287,231655,58203,108100,106869,72536,16477,27027,11433,20568,21936,17260,20249,22164,18033,12229,21929,18126,228607,12493,109032,16859,19260,18129,217166,107607,17533,18646,12010,100124488,14581,18035,20851,63953,16452,234779,17079,14191,18778,17096,12802,18753,…	Rela,Adm,Eif2ak3,Hnrnpa0,Ticam2,Tnfsf8,Cd80,Smad3,Atg5,Rara,Mir139,Bcl2,Tfeb,Cd24a,Tlr6,Tnfrsf8,Spn,Rbpj,Litaf,Bcr,Dab2ip,Tcf3,Apobec3,Oasl1,Zbp1,Baiap2,Tnfaip8,Tagap,Junb,Tspan32,Acp5,Slpi,Tnfrsf18,Mef2c,Scd1,Tnfsf4,Nfkb1,Btk,Tnfaip3,Nos2,Mavs,Cd37,Sp110,Lgals9,Ptpn22,Notch2,Nr1d1,Nod1,Mrc1,Prf1,B2m,Mir511,Gfi1,Nfkbia,Stat5b,Dusp10,Jak2,Plcg2,Cd180,Fgr,Pla2g1b,Lyn,Cnr2,Prkcd,Hmgb2,Rpl39,Mst1r,Nc…
GO:1903507	negative regulation of nucleic acid-templated transcription	1.076e-11	-25.2552	1065	182	0.0829913	2193	20933	19697,17937,17127,106931,56353,12013,19401,30928,22411,18591,12265,244349,12576,74016,50796,20482,19664,71371,69601,71753,21423,268564,16597,116871,16477,71093,17260,19013,67155,22164,58198,16842,18019,18124,18033,29871,17425,18129,14245,245688,67621,56233,13018,20602,18021,27049,217166,20181,21416,12753,13047,66894,20687,13383,235320,14581,17283,12142,14103,68036,12399,67393,17192,228913,17122,1…	Rela,Nab2,Smad3,Kctd1,Rybp,Bach1,Rara,Zbtb18,Wnt11,Pdgfb,Ciita,Kat6a,Cdkn1b,Phf19,Dmrt1,Skil,Rbpj,Arid5b,Dab2ip,Tmprss6,Tcf3,Zbtb1,Klf12,Mta3,Junb,Atoh8,Mef2c,Ppara,Smarca2,Tnfsf4,Sall1,Lef1,Nfatc2,Nr4a3,Nfkb1,Scmh1,Foxk1,Notch2,Lpin1,Rbbp7,Bend5,Hdac7,Ctcf,Ncor2,Nfatc3,Etv3,Nr1d1,Rxra,Tcf7l2,Clock,Cux1,Wwp2,Sp3,Dlg1,Zbtb16,Gfi1,Men1,Prdm1,Fasl,Zfp706,Runx3,Cxxc5,Mbd3,Zfp217,Mxd4,Cd38,Foxo3,Zbtb4…
GO:0030335	positive regulation of cell migration	1.09487e-11	-25.2378	440	94	0.0428637	2193	20933	75296,68750,76709,12778,17127,16398,12767,19271,79221,22411,12043,18591,60533,11629,50930,16403,18550,12721,69601,19241,66922,21813,16149,232983,71093,23871,230979,21936,52822,18750,22164,106512,17246,16842,21812,105722,18613,108058,70097,16859,20347,117149,20352,18707,13609,240641,230738,56233,18643,18708,20361,13616,21844,12458,13615,20312,15251,20947,16401,76707,16452,16476,14191,14254,17096,1…	Fgfr1op,Rreb1,Arpc2,Ackr3,Smad3,Itga2,Cxcr4,Ptprj,Hdac9,Wnt11,Bcl2,Pdgfb,Cd274,Aif1,Tnfsf14,Itga6,Furin,Coro1a,Dab2ip,Tmsb4x,Rras2,Tgfbr2,Cd74,Cxcl17,Atoh8,Ets1,Tnfrsf14,Tnfrsf18,Rufy3,Prkca,Tnfsf4,Gpsm3,Mdm2,Lef1,Tgfbr1,Ano6,Pecam1,Camk2d,Sash1,Lgals9,Sema3b,Tirap,Sema4b,Pik3cd,S1pr1,Kif20b,Zc3h12a,Hdac7,Pfn1,Pik3r1,Sema7a,Edn3,Tiam1,Ccr6,Edn2,Cx3cl1,Hif1a,Swap70,Itga4,Clasp1,Jak2,Jun,Fgr,Flt1,L…
GO:0051707	response to other organism	1.09614e-11	-25.2366	693	131	0.0597355	2193	20933	19697,11535,77134,225471,21949,12519,17127,11793,19401,387157,12043,21425,12484,21899,21941,20737,19664,56722,110279,69601,21423,80287,231655,58203,108100,106869,72536,16477,27027,11433,20568,21936,17260,20249,22164,18033,12229,21929,18126,228607,12493,109032,16859,19260,18129,217166,107607,17533,18646,12010,100124488,14581,18035,20851,63953,16452,234779,17079,14191,18778,17096,12802,18753,97165,…	Rela,Adm,Hnrnpa0,Ticam2,Tnfsf8,Cd80,Smad3,Atg5,Rara,Mir139,Bcl2,Tfeb,Cd24a,Tlr6,Tnfrsf8,Spn,Rbpj,Litaf,Bcr,Dab2ip,Tcf3,Apobec3,Oasl1,Zbp1,Baiap2,Tnfaip8,Tagap,Junb,Tspan32,Acp5,Slpi,Tnfrsf18,Mef2c,Scd1,Tnfsf4,Nfkb1,Btk,Tnfaip3,Nos2,Mavs,Cd37,Sp110,Lgals9,Ptpn22,Notch2,Nr1d1,Nod1,Mrc1,Prf1,B2m,Mir511,Gfi1,Nfkbia,Stat5b,Dusp10,Jak2,Plcg2,Cd180,Fgr,Pla2g1b,Lyn,Cnr2,Prkcd,Hmgb2,Rpl39,Mst1r,Ncf1,Polr3…
GO:0043207	response to external biotic stimulus	1.09614e-11	-25.2366	693	131	0.0597355	2193	20933	19697,11535,77134,225471,21949,12519,17127,11793,19401,387157,12043,21425,12484,21899,21941,20737,19664,56722,110279,69601,21423,80287,231655,58203,108100,106869,72536,16477,11433,27027,20568,21936,17260,20249,22164,18033,12229,21929,18126,228607,12493,109032,16859,19260,18129,217166,107607,17533,18646,12010,100124488,14581,18035,20851,63953,16452,234779,17079,14191,18778,17096,12802,18753,97165,…	Rela,Adm,Hnrnpa0,Ticam2,Tnfsf8,Cd80,Smad3,Atg5,Rara,Mir139,Bcl2,Tfeb,Cd24a,Tlr6,Tnfrsf8,Spn,Rbpj,Litaf,Bcr,Dab2ip,Tcf3,Apobec3,Oasl1,Zbp1,Baiap2,Tnfaip8,Tagap,Junb,Acp5,Tspan32,Slpi,Tnfrsf18,Mef2c,Scd1,Tnfsf4,Nfkb1,Btk,Tnfaip3,Nos2,Mavs,Cd37,Sp110,Lgals9,Ptpn22,Notch2,Nr1d1,Nod1,Mrc1,Prf1,B2m,Mir511,Gfi1,Nfkbia,Stat5b,Dusp10,Jak2,Plcg2,Cd180,Fgr,Pla2g1b,Lyn,Cnr2,Prkcd,Hmgb2,Rpl39,Mst1r,Ncf1,Polr3…
GO:0022408	negative regulation of cell-cell adhesion	1.18686e-11	-25.1571	151	46	0.0209758	2193	20933	1.61531e+242	Il10,Dlg1,Pik3r1,Dusp22,Ctla4,Ass1,Swap70,Btla,Cd24a,Ndfip1,Tigit,Jak2,Cd274,Spn,Adipoq,Prkcd,Cd74,Tnfsf18,Ubash3b,Apoa1,Adrb2,Gpnmb,Tnfrsf14,Adora2a,H2-Aa,Vsir,Pdcd1lg2,Ppara,Tnfsf4,Lef1,Lag3,Dtx1,Cblb,Tnfaip3,Zfp703,Nf2,Lgals9,Ptpn22,Socs5,Cd44,Klf4,Ptpn6,Pag1,D930015E06Rik,Lax1,Zc3h12d
GO:0030036	actin cytoskeleton organization	1.18831e-11	-25.1559	395	87	0.0396717	2193	20933	74192,12540,23789,242687,76709,217866,12154,12043,171580,18591,57778,71302,11629,12721,12954,110279,19240,194401,432572,19241,107684,70497,108100,13800,109711,18762,211401,21916,259300,235431,14026,52822,73121,12633,14744,68075,70435,64099,18016,215280,13609,14245,13822,13824,18643,14457,56193,232227,13383,217692,208188,23921,13860,320365,14163,104215,17886,20947,68802,19261,12363,19354,74392,108…	Arpc5l,Cdc42,Coro1b,Wasf2,Arpc2,Cdc42bpb,Bmp10,Bcl2,Mical1,Pdgfb,Fmnl1,Arhgap26,Aif1,Coro1a,Cryaa,Bcr,Tmsb10,Mical3,Specc1,Tmsb4x,Coro2a,Arhgap17,Baiap2,Enah,Actn1,Prkcz,Mtss1,Tmod1,Ehd2,Coro2b,Evl,Rufy3,Rflna,Cflar,Gpr65,Lurap1,Inf2,Parvg,Nf2,Wipf1,S1pr1,Lpin1,Epb41l2,Epb41l4a,Pfn1,Gas7,Plek,Iqsec1,Dlg1,Sipa1l1,Ghsr,Sh2b2,Eps8,Fry,Fgd1,Rhoq,Myh9,Swap70,Mypn,Sirpa,Casp4,Rac2,Specc1l,Foxp1,Capzb,R…
GO:0002253	activation of immune response	1.1899e-11	-25.1546	189	53	0.0241678	2193	20933	1.96972e+273	Rela,Ticam2,Thy1,Rftn1,Malt1,Irak2,Sh2b2,Blk,Ctla4,Cd79a,Cd3e,Syk,Pik3ap1,Lat2,Tlr9,Nfkbia,Tlr1,Cacnb4,Bcl2,Tlr6,Plekha1,Plcg2,Cd38,Cd180,C2,Lyn,Cd79b,Itk,Unc93b1,Ptprc,Mef2c,Prkcb,Cd19,Fyn,Tmem173,Tec,Nfatc2,Nr4a3,Tnip1,Myo1g,Mavs,Cfd,Nfam1,Lgals9,Ptpn22,Tirap,Pde4b,Ptpn6,Ly96,Cd86,Lax1,Txk,Clec2i
GO:0051338	regulation of transferase activity	1.20819e-11	-25.1393	758	140	0.0638395	2193	20933	106504,67468,19271,26409,30957,215653,12444,18591,56040,12484,12454,21899,12576,26401,30955,16194,69601,80794,338372,21813,232983,11806,20660,11540,18005,208650,50754,21929,12531,18712,70097,19260,56468,56398,51812,78610,24056,13383,18709,13616,68845,17283,63953,108097,16452,72151,14191,26412,17096,18753,22325,237542,19882,108679,14164,12581,59125,17869,19264,22359,12579,26407,12445,26382,19645,2…	Stk38,Mmd,Ptprj,Map3k7,Mapk8ip3,Rassf2,Ccnd2,Pdgfb,Rplp1,Cd24a,Ccnk,Tlr6,Cdkn1b,Map3k1,Pik3cg,Il6ra,Dab2ip,Cblc,Map3k9,Tgfbr2,Cxcl17,Apoa1,Sorl1,Adora2a,Nek2,Cblb,Fbxw7,Tnfaip3,Cdc25b,Pim1,Sash1,Ptpn22,Socs5,Chp1,Mcrs1,Uvrag,Sh3bp5,Dlg1,Pik3r2,Edn3,Pih1d1,Men1,Dusp10,Prkab2,Jak2,Rfc5,Fgr,Map4k2,Lyn,Prkcd,Vav2,Osbpl8,Mst1r,Cops8,Fgf1,Cdkn2d,Nek7,Myc,Ptprc,Vldlr,Cdkn2b,Map3k4,Ccnd3,Fgd2,Rb1,Lax1,Pt…
GO:2000147	positive regulation of cell motility	1.22004e-11	-25.1296	454	96	0.0437756	2193	20933	75296,68750,76709,12778,17127,16398,12767,19271,79221,22411,12043,18591,60533,11629,50930,16403,18550,12721,69601,19241,66922,21813,16149,232983,71093,23871,80979,230979,21936,52822,18750,22164,106512,17246,16842,21812,105722,18613,108058,70097,16859,20347,117149,20352,18707,13609,240641,230738,56233,18643,18708,20361,13616,21844,12458,13615,20312,15251,20947,16401,76707,16452,16476,14191,14254,1…	Fgfr1op,Rreb1,Arpc2,Ackr3,Smad3,Itga2,Cxcr4,Ptprj,Hdac9,Wnt11,Bcl2,Pdgfb,Cd274,Aif1,Tnfsf14,Itga6,Furin,Coro1a,Dab2ip,Tmsb4x,Rras2,Tgfbr2,Cd74,Cxcl17,Atoh8,Ets1,Slc26a5,Tnfrsf14,Tnfrsf18,Rufy3,Prkca,Tnfsf4,Gpsm3,Mdm2,Lef1,Tgfbr1,Ano6,Pecam1,Camk2d,Sash1,Lgals9,Sema3b,Tirap,Sema4b,Pik3cd,S1pr1,Kif20b,Zc3h12a,Hdac7,Pfn1,Pik3r1,Sema7a,Edn3,Tiam1,Ccr6,Edn2,Cx3cl1,Hif1a,Swap70,Itga4,Clasp1,Jak2,Jun,Fg…
GO:0009890	negative regulation of biosynthetic process	1.30872e-11	-25.0594	1427	229	0.104423	2193	20933	19697,17937,13666,17127,106931,56353,12013,76055,19401,30928,22411,18591,12265,244349,231464,12576,217351,74016,50796,20482,387244,19664,71371,16194,69601,71753,21423,268564,16597,116871,16477,71093,11433,17260,19013,67155,22164,238276,58198,16842,18019,18124,18033,50754,29871,17425,18129,226144,51812,14245,245688,67621,56233,13018,20602,18021,27049,217166,20181,21416,12753,13047,66894,20687,1338…	Rela,Nab2,Eif2ak3,Smad3,Kctd1,Rybp,Bach1,Mgea5,Rara,Zbtb18,Wnt11,Pdgfb,Ciita,Kat6a,Cnot6l,Cdkn1b,Tnrc6c,Phf19,Dmrt1,Skil,Mirlet7a-1,Rbpj,Arid5b,Il6ra,Dab2ip,Tmprss6,Tcf3,Zbtb1,Klf12,Mta3,Junb,Atoh8,Acp5,Mef2c,Ppara,Smarca2,Tnfsf4,Akap5,Sall1,Lef1,Nfatc2,Nr4a3,Nfkb1,Fbxw7,Scmh1,Foxk1,Notch2,Erlin1,Mcrs1,Lpin1,Rbbp7,Bend5,Hdac7,Ctcf,Ncor2,Nfatc3,Etv3,Nr1d1,Rxra,Tcf7l2,Clock,Cux1,Wwp2,Sp3,Dlg1,Mir51…
GO:0098609	cell-cell adhesion	1.51807e-11	-24.911	746	138	0.0629275	2193	20933	170643,22631,106504,242687,21949,17127,12501,11793,56421,12298,12043,12484,20737,140579,320790,19171,21423,12661,21813,30925,268564,22295,50723,27027,103724,72040,22164,16842,230972,208650,74734,16859,19260,66691,22165,18021,12506,83921,105445,20687,13383,12010,381409,108723,56753,20851,224020,100043314,108655,56463,12345,94176,67916,76884,19264,98932,12445,20354,105827,12562,223255,321019,18810,…	Kirrel,Ywhaz,Stk38,Wasf2,Tnfsf8,Smad3,Cd3e,Atg5,Pfkp,Cacnb4,Bcl2,Cd24a,Spn,Elmo2,Chd7,Psmb10,Tcf3,Chl1,Tgfbr2,Slamf6,Zbtb1,Cdh23,Icosl,Tspan32,Tbc1d10a,Cdhr5,Tnfsf4,Lef1,Arhgef16,Cblb,Rhoh,Lgals9,Ptpn22,Gapvd1,Txk,Nfatc3,Cd48,Tmem2,Dock9,Sp3,Dlg1,B2m,Cdh26,Card11,Tacstd2,Stat5b,Pi4ka,Tigit,Foxp1,Snd1,Capzb,Dock2,Plpp3,Cyfip2,Ptprc,Myl9,Ccnd3,Sema4d,Amigo2,Cdh5,Stk24,Gpr183,Plec,Thy1,Cdc42,Golph3,…
GO:0042110	T cell activation	1.97758e-11	-24.6466	261	65	0.0296398	2193	20933	321019,21949,17127,12767,209488,12501,20963,58206,12571,11793,12298,12043,20737,320790,19171,14025,21423,30925,268564,16149,50723,12387,21414,22164,16842,208650,74734,12479,19260,12481,110168,22165,12506,18021,387510,14012,22778,240354,13383,20687,76088,12010,23882,50498,108723,12458,17886,20851,13482,108655,16364,11848,94176,242602,16408,16428,240873,20850,12775,19264,14360,56501,12393,12445,121…	Gpr183,Tnfsf8,Smad3,Cxcr4,Hsh2d,Cd3e,Syk,Zbtb32,Cdk6,Atg5,Cacnb4,Bcl2,Spn,Chd7,Psmb10,Bcl11a,Tcf3,Slamf6,Zbtb1,Cd74,Icosl,Ctnnb1,Tcf7,Tnfsf4,Lef1,Cblb,Rhoh,Cd1d1,Ptpn22,Cd2,Gpr18,Txk,Cd48,Nfatc3,Ifnk,Mpzl2,Ikzf1,Malt1,Dlg1,Sp3,Dock8,B2m,Gadd45g,Ebi3,Card11,Ccr6,Myh9,Stat5b,Dpp4,Foxp1,Irf4,Rhoa,Dock2,Lexm,Itgal,Itk,Tnfsf18,Stat5a,Ccr7,Ptprc,Fyn,Elf4,Runx2,Ccnd3,Zfp36l1
GO:0070489	T cell aggregation	1.97758e-11	-24.6466	261	65	0.0296398	2193	20933	321019,21949,17127,12767,209488,12501,20963,58206,12571,11793,12298,12043,20737,320790,19171,14025,21423,30925,268564,16149,50723,12387,21414,22164,16842,208650,74734,12479,19260,12481,110168,22165,12506,18021,387510,14012,22778,240354,13383,20687,76088,12010,23882,50498,108723,12458,17886,20851,13482,108655,16364,11848,94176,242602,16408,16428,240873,20850,12775,19264,14360,56501,12393,12445,121…	Gpr183,Tnfsf8,Smad3,Cxcr4,Hsh2d,Cd3e,Syk,Zbtb32,Cdk6,Atg5,Cacnb4,Bcl2,Spn,Chd7,Psmb10,Bcl11a,Tcf3,Slamf6,Zbtb1,Cd74,Icosl,Ctnnb1,Tcf7,Tnfsf4,Lef1,Cblb,Rhoh,Cd1d1,Ptpn22,Cd2,Gpr18,Txk,Cd48,Nfatc3,Ifnk,Mpzl2,Ikzf1,Malt1,Dlg1,Sp3,Dock8,B2m,Gadd45g,Ebi3,Card11,Ccr6,Myh9,Stat5b,Dpp4,Foxp1,Irf4,Rhoa,Dock2,Lexm,Itgal,Itk,Tnfsf18,Stat5a,Ccr7,Ptprc,Fyn,Elf4,Runx2,Ccnd3,Zfp36l1
GO:0060341	regulation of cellular localization	2.03428e-11	-24.6183	843	151	0.0688554	2193	20933	20019,216344,13666,217449,72043,76709,17127,11793,76055,12043,215449,320790,12721,56722,69601,53331,12322,70261,20660,11540,13057,17260,12478,71805,18618,52822,238276,22782,230972,50754,228607,20742,226861,108058,19260,19058,240641,56398,51812,83814,116838,217166,21416,13383,235567,18709,13175,13616,55943,70790,104215,18035,11545,99237,16452,14191,17096,18753,12290,16500,22350,170770,109676,54354…	Polr1a,Rab21,Eif2ak3,Trappc12,Sulf2,Arpc2,Smad3,Atg5,Mgea5,Bcl2,Rap1b,Chd7,Coro1a,Litaf,Dab2ip,Stx7,Camk2a,Chp2,Sorl1,Adora2a,Cyba,Mef2c,Cd19,Nup93,Pemt,Rufy3,Akap5,Slc30a1,Arhgef16,Fbxw7,Mavs,Sptbn1,Hhat,Camk2d,Ptpn22,Ppp3r1,Kif20b,Chp1,Mcrs1,Nedd4l,Rims2,Nr1d1,Tcf7l2,Dlg1,Dnajc13,Pik3r2,Dclk1,Edn3,Stx8,Ubr5,Rhoq,Nfkbia,Parp1,Tm9sf4,Jak2,Fgr,Lyn,Prkcd,Cacna1e,Kcnb1,Ezr,Bbc3,Ank2,Rassf5,Tbc1d10c,…
GO:0010558	negative regulation of macromolecule biosynthetic process	2.16567e-11	-24.5557	1341	217	0.0989512	2193	20933	19697,17937,13666,17127,106931,56353,12013,76055,19401,30928,22411,18591,12265,244349,231464,12576,217351,74016,50796,20482,387244,19664,71371,16194,69601,71753,21423,268564,16597,116871,16477,71093,17260,19013,67155,22164,58198,16842,18019,18124,18033,50754,29871,17425,18129,51812,14245,245688,67621,56233,13018,20602,18021,27049,217166,20181,21416,12753,13047,66894,20687,13383,100124488,235320,1…	Rela,Nab2,Eif2ak3,Smad3,Kctd1,Rybp,Bach1,Mgea5,Rara,Zbtb18,Wnt11,Pdgfb,Ciita,Kat6a,Cnot6l,Cdkn1b,Tnrc6c,Phf19,Dmrt1,Skil,Mirlet7a-1,Rbpj,Arid5b,Il6ra,Dab2ip,Tmprss6,Tcf3,Zbtb1,Klf12,Mta3,Junb,Atoh8,Mef2c,Ppara,Smarca2,Tnfsf4,Sall1,Lef1,Nfatc2,Nr4a3,Nfkb1,Fbxw7,Scmh1,Foxk1,Notch2,Mcrs1,Lpin1,Rbbp7,Bend5,Hdac7,Ctcf,Ncor2,Nfatc3,Etv3,Nr1d1,Rxra,Tcf7l2,Clock,Cux1,Wwp2,Sp3,Dlg1,Mir511,Zbtb16,Gfi1,Men1…
GO:0006915	apoptotic process	2.2465e-11	-24.5191	786	143	0.0652075	2193	20933	12122,13666,17127,56353,12501,26409,11793,12043,12484,21941,140579,11783,20737,63958,26401,30955,56722,69601,338372,21813,106869,12322,19823,21936,18751,17260,58194,13135,16842,18033,12229,224630,107448,21929,13421,56458,105722,109032,76479,68497,98267,80707,107607,18646,15370,14103,12905,16452,56484,18753,81535,17258,17969,170770,30954,107976,76884,17869,54354,22029,22033,223255,66813,240725,650…	Bid,Eif2ak3,Smad3,Rybp,Cd3e,Map3k7,Atg5,Bcl2,Cd24a,Tnfrsf8,Elmo2,Apaf1,Spn,Ube4b,Map3k1,Pik3cg,Litaf,Dab2ip,Map3k9,Tgfbr2,Tnfaip8,Camk2a,Rnf7,Tnfrsf18,Prkcb,Mef2c,Sh3kbp1,Dad1,Lef1,Nfkb1,Btk,Bnip1,Unc5a,Tnfaip3,Dnase1l3,Foxo1,Ano6,Sp110,Smndc1,Arel1,Stk17b,Wwox,Nod1,Prf1,Nr4a1,Fasl,Cradd,Jak2,Foxo3,Prkcd,Sgpp1,Mef2a,Ncf1,Bbc3,Siva1,Bre,Cyfip2,Myc,Rassf5,Traf1,Traf5,Stk24,Bcl2l14,Sulf1,Zfand6,Sgms…
GO:0042592	homeostatic process	2.43719e-11	-24.4376	1397	224	0.102143	2193	20933	11535,100705,21748,17127,21871,18642,215653,11793,30928,12298,68275,12043,240396,12484,19891,20482,20662,170756,12721,30955,64209,110279,71753,72027,212032,77031,74182,78894,22295,232983,70261,211401,11806,57916,11433,71769,17260,13660,18751,75747,20249,116873,17125,18124,20501,22782,21929,56458,214162,105722,14738,20663,108058,13609,56398,107766,75782,20602,26424,239556,72049,217166,21416,20687,…	Adm,Acacb,Terc,Smad3,Atp6v0a2,Pfkm,Rassf2,Atg5,Zbtb18,Cacnb4,Rpa1,Bcl2,Mex3c,Cd24a,Rpa2,Skil,Sos1,Slc8b1,Coro1a,Pik3cg,Herpud1,Bcr,Tmprss6,Slc39a4,Hk3,Slc9a8,Gpcpd1,Aacs,Cdh23,Cxcl17,Chp2,Mtss1,Apoa1,Tnfrsf13b,Acp5,Bbs10,Mef2c,Ehd1,Prkcb,Sesn3,Scd1,Stim2,Smad1,Nr4a3,Slc16a1,Slc30a1,Tnfaip3,Foxo1,Kmt2a,Ano6,Gpr12,Sos2,Camk2d,S1pr1,Chp1,Haao,Lca5,Ncor2,Nr5a2,Cacna1i,Tnfrsf13c,Nr1d1,Tcf7l2,Sp3,F2rl2…
GO:1902107	positive regulation of leukocyte differentiation	2.74236e-11	-24.3196	149	45	0.0205198	2193	20933	1.04709e+230	Pik3r6,Ikzf1,Zbtb16,Syk,Gfi1b,Il2,Prdm1,Rara,Stat5b,Cd83,Gpr68,Egr3,Ogt,Jun,Ap3b1,Trib1,Il21,Tgfbr2,Zbtb1,Rhoa,Cd74,Runx1,Prkcz,Gnas,Stat5a,Inpp5d,Lif,Ptprc,Ccr7,H2-Aa,Prkca,Tnfsf4,Lef1,Cd1d1,Sash3,Lgals9,Socs5,Zfp36l1,Notch2,Casp8,Rb1,Myb,Bad,Ccr1,Rasgrp1
GO:0042221	response to chemical	2.97665e-11	-24.2376	3305	456	0.207934	2193	20933	19697,13666,14824,77134,225471,76438,67784,76709,20299,22040,12501,26409,19401,227619,65960,12522,723844,12484,14719,21899,12576,215449,140579,11783,20482,20662,19664,26401,68214,30955,64209,56722,16194,69601,21423,12661,21813,78894,108100,12322,232983,20187,70261,240442,20249,22164,17125,18019,12229,21929,17979,20295,18126,56458,228607,105722,11647,18712,20347,14784,20352,50933,20194,14245,83814…	Rela,Eif2ak3,Grn,Hnrnpa0,Ticam2,Rftn1,Plxnd1,Arpc2,Ccl22,Trex1,Cd3e,Map3k7,Rara,Man1b1,Twsg1,Cd83,Mir338,Cd24a,Got2,Tlr6,Cdkn1b,Rap1b,Elmo2,Apaf1,Skil,Sos1,Rbpj,Map3k1,Gsto2,Pik3cg,Herpud1,Litaf,Il6ra,Dab2ip,Tcf3,Chl1,Tgfbr2,Aacs,Baiap2,Camk2a,Cxcl17,Ryk,Chp2,Adnp2,Scd1,Tnfsf4,Smad1,Nfatc2,Btk,Tnfaip3,Ncoa3,Ccl17,Nos2,Foxo1,Mavs,Ano6,Alpl,Pim1,Sema3b,Grb2,Sema4b,Uchl3,S100a10,Lpin1,Nedd4l,Mtmr4,N…
GO:0002429	immune response-activating cell surface receptor signaling pathway	3.03539e-11	-24.2181	94	34	0.0155039	2193	20933	2.18388e+174	Thy1,Rftn1,Malt1,Sh2b2,Ctla4,Blk,Cd79a,Cd3e,Syk,Lat2,Cacnb4,Bcl2,Plcg2,Plekha1,Cd38,Lyn,Cd79b,Itk,Ptprc,Prkcb,Cd19,Mef2c,Fyn,Tec,Nr4a3,Nfatc2,Myo1g,Nfam1,Ptpn22,Pde4b,Ptpn6,Lax1,Txk,Clec2i
GO:0051345	positive regulation of hydrolase activity	3.13675e-11	-24.1852	448	94	0.0428637	2193	20933	12122,13666,21838,19712,57915,17127,20299,16398,320292,11843,22411,11931,227326,80748,12576,11783,16403,170625,98910,19823,70261,69710,18762,14683,11806,11555,20163,103724,17260,52850,14744,68943,12125,230972,20295,67792,67046,110829,20194,13609,110351,12015,22165,18643,56193,232227,107607,217692,22038,21844,17283,20312,14103,21353,233489,109905,12905,107746,16452,21939,14254,65973,29809,18753,23…	Bid,Eif2ak3,Thy1,Rest,Tbc1d1,Smad3,Ccl22,Itga2,Rasgef1b,Arf4,Wnt11,Atp1b1,Gpr55,BC004004,Cdkn1b,Apaf1,Itga6,Snx18,Usp6nl,Rnf7,Chp2,Arap1,Prkcz,Gnas,Apoa1,Adrb2,Rsu1,Tbc1d10a,Mef2c,Sgsm1,Gpr65,Pink1,Bcl2l11,Arhgef16,Ccl17,Rgs8,Tbc1d7,Lims1,S100a10,S1pr1,Rap1gap,Bad,Txk,Pfn1,Plek,Iqsec1,Nod1,Sipa1l1,Plscr1,Tiam1,Men1,Cx3cl1,Fasl,Tank,Picalm,Rap1a,Cradd,Rapgef1,Jak2,Cd40,Flt1,Asph,Rabgap1l,Prkcd,Arh…
GO:0043410	positive regulation of MAPK cascade	3.28104e-11	-24.1403	455	95	0.0433197	2193	20933	321019,12540,12778,20299,26409,20963,30957,215653,72514,19401,76954,227326,16906,18591,12484,21899,215449,26401,30955,16194,69601,330177,338372,333050,16149,232983,20187,18762,11555,230979,76589,13983,12387,18750,12633,19156,50754,21812,20295,22062,108058,70097,26403,19260,117149,230738,327957,66208,19247,107607,104709,18413,105352,20361,13616,23882,26399,21844,67397,81897,20312,24136,109905,1077…	Gpr183,Cdc42,Ackr3,Ccl22,Map3k7,Syk,Mapk8ip3,Rassf2,Fgfbp3,Rara,St5,Gpr55,Lmnb1,Pdgfb,Cd24a,Tlr6,Rap1b,Map3k1,Pik3cg,Il6ra,Dab2ip,Taok3,Map3k9,Ksr2,Cd74,Cxcl17,Ryk,Prkcz,Adrb2,Tnfrsf14,Unc5cl,Esr2,Ctnnb1,Prkca,Cflar,Psap,Fbxw7,Tgfbr1,Ccl17,Trp73,Camk2d,Sash1,Map3k11,Ptpn22,Tirap,Zc3h12a,Scimp,Nenf,Ptpn11,Nod1,Pik3r6,Osm,Dusp22,Sema7a,Edn3,Gadd45g,Map2k6,Tiam1,Erp29,Tlr9,Cx3cl1,Zeb2,Rap1a,Rapgef1,…
GO:0044700	single organism signaling	3.43828e-11	-24.0935	4883	637	0.29047	2193	20933	13666,225471,12890,72754,67784,269060,142688,78889,20299,16398,243547,320202,21899,215449,50796,170799,20737,20482,19664,30955,16194,21813,69710,57916,225642,17060,12478,240168,238276,381175,18019,50754,17979,216810,56458,20742,19414,20347,19058,20352,18129,170749,12506,18021,76742,80707,107607,13844,14064,26364,18709,26556,18647,68939,20111,226652,12905,56484,26412,243362,17096,12802,75668,94176…	Eif2ak3,Ticam2,Cplx2,Arhgef10l,Plxnd1,Dagla,Asb13,Wsb1,Ccl22,Itga2,Grip2,Lefty2,Tlr6,Rap1b,Dmrt1,Rtkn2,Spn,Skil,Rbpj,Pik3cg,Il6ra,Tgfbr2,Arap1,Tnfrsf13b,Grp,Blnk,Cd19,Rasgrp3,Akap5,Ccdc68,Nfatc2,Fbxw7,Ncoa3,Tom1l2,Foxo1,Sptbn1,Rasa3,Sema3b,Ppp3r1,Sema4b,Notch2,Mtmr4,Cd48,Nfatc3,Snx27,Wwox,Nod1,Ephb2,F2rl2,Adgre5,Pik3r2,Homer1,Cdk14,Rasl11b,Rps6ka1,Arhgap30,Cradd,Foxo3,Map4k2,Stard13,Lyn,Cnr2,Rasl…
GO:0001934	positive regulation of protein phosphorylation	3.50948e-11	-24.073	871	154	0.0702234	2193	20933	23886,67468,12519,12778,20299,12501,26409,30957,215653,72514,19401,12444,12043,18591,320202,56040,12484,12454,21899,12576,215449,20737,11629,26401,30955,16194,69601,338372,21813,232983,20187,76589,21936,19156,238276,50754,12531,20295,228607,18613,18712,108058,70097,16859,19260,107607,13383,18413,13616,68845,20312,16452,26412,242248,17096,18753,237542,16195,19882,67916,108679,14164,19264,22359,264…	Gdf15,Mmd,Cd80,Ackr3,Ccl22,Cd3e,Map3k7,Mapk8ip3,Rassf2,Fgfbp3,Rara,Ccnd2,Bcl2,Pdgfb,Lefty2,Rplp1,Cd24a,Ccnk,Tlr6,Cdkn1b,Rap1b,Spn,Aif1,Map3k1,Pik3cg,Il6ra,Dab2ip,Map3k9,Tgfbr2,Cxcl17,Ryk,Unc5cl,Tnfrsf18,Psap,Akap5,Fbxw7,Cdc25b,Ccl17,Mavs,Pecam1,Pim1,Camk2d,Sash1,Lgals9,Ptpn22,Nod1,Dlg1,Osm,Edn3,Pih1d1,Cx3cl1,Jak2,Map4k2,Bank1,Lyn,Prkcd,Osbpl8,Il6st,Mst1r,Plpp3,Cops8,Fgf1,Ptprc,Vldlr,Map3k4,Prr5,C…
GO:0031327	negative regulation of cellular biosynthetic process	3.64152e-11	-24.036	1395	223	0.101687	2193	20933	19697,17937,13666,17127,106931,56353,12013,76055,19401,30928,22411,18591,12265,244349,231464,12576,217351,74016,50796,20482,387244,19664,71371,69601,71753,21423,268564,16597,116871,16477,71093,11433,17260,19013,67155,22164,238276,58198,16842,18019,18124,18033,50754,29871,17425,18129,226144,51812,14245,245688,67621,56233,13018,20602,18021,27049,217166,20181,21416,12753,13047,66894,20687,13383,1001…	Rela,Nab2,Eif2ak3,Smad3,Kctd1,Rybp,Bach1,Mgea5,Rara,Zbtb18,Wnt11,Pdgfb,Ciita,Kat6a,Cnot6l,Cdkn1b,Tnrc6c,Phf19,Dmrt1,Skil,Mirlet7a-1,Rbpj,Arid5b,Dab2ip,Tmprss6,Tcf3,Zbtb1,Klf12,Mta3,Junb,Atoh8,Acp5,Mef2c,Ppara,Smarca2,Tnfsf4,Akap5,Sall1,Lef1,Nfatc2,Nr4a3,Nfkb1,Fbxw7,Scmh1,Foxk1,Notch2,Erlin1,Mcrs1,Lpin1,Rbbp7,Bend5,Hdac7,Ctcf,Ncor2,Nfatc3,Etv3,Nr1d1,Rxra,Tcf7l2,Clock,Cux1,Wwp2,Sp3,Dlg1,Mir511,Zbtb…
GO:0044271	cellular nitrogen compound biosynthetic process	3.88245e-11	-23.972	2577	369	0.168263	2193	20933	19697,17937,232334,21877,13666,269704,71990,21871,56353,26409,14582,54446,238673,19401,329003,76199,56040,74016,72475,50796,60611,19664,226747,56722,22780,71371,21423,100043757,13170,338372,16597,66420,20464,56380,240442,20729,67204,67155,17125,71876,18019,12229,17979,18126,56458,223828,109032,17425,78903,18129,14245,68184,245688,67621,56233,13018,18021,20181,12753,13047,17187,328417,14886,114641…	Rela,Nab2,Vgll4,Tk1,Eif2ak3,Zfp664,Ddx54,Atp6v0a2,Rybp,Map3k7,Gfi1b,Nfat5,Zfp367,Rara,Zfp516,Med13l,Rplp1,Phf19,Ssbp3,Dmrt1,Foxj2,Rbpj,Ahctf1,Litaf,Ikzf3,Arid5b,Tcf3,Zfp831,Dbp,Map3k9,Klf12,Polr2e,Sim1,Arid3b,Adnp2,Spin1,Eif2s2,Smarca2,Smad1,Cenpu,Nfatc2,Btk,Ncoa3,Nos2,Foxo1,Pphln1,Sp110,Foxk1,Wrnip1,Notch2,Lpin1,Denr,Rbbp7,Bend5,Hdac7,Ctcf,Nfatc3,Rxra,Clock,Cux1,Max,Parp4,Gtf2i,Rpl31,Ass1,Sp6,Gf…
GO:0023052	signaling	4.01e-11	-23.9396	4887	637	0.29047	2193	20933	13666,12890,225471,72754,67784,269060,142688,78889,20299,16398,243547,320202,21899,215449,170799,50796,20737,20482,19664,30955,16194,21813,69710,57916,225642,17060,12478,240168,238276,381175,18019,50754,216810,17979,56458,20742,19414,20347,20352,19058,18129,170749,18021,76742,12506,80707,107607,13844,14064,26364,18709,26556,18647,68939,20111,12905,226652,56484,26412,243362,17096,12802,75668,94176…	Eif2ak3,Cplx2,Ticam2,Arhgef10l,Plxnd1,Dagla,Asb13,Wsb1,Ccl22,Itga2,Grip2,Lefty2,Tlr6,Rap1b,Rtkn2,Dmrt1,Spn,Skil,Rbpj,Pik3cg,Il6ra,Tgfbr2,Arap1,Tnfrsf13b,Grp,Blnk,Cd19,Rasgrp3,Akap5,Ccdc68,Nfatc2,Fbxw7,Tom1l2,Ncoa3,Foxo1,Sptbn1,Rasa3,Sema3b,Sema4b,Ppp3r1,Notch2,Mtmr4,Nfatc3,Snx27,Cd48,Wwox,Nod1,Ephb2,F2rl2,Adgre5,Pik3r2,Homer1,Cdk14,Rasl11b,Rps6ka1,Cradd,Arhgap30,Foxo3,Map4k2,Stard13,Lyn,Cnr2,Rasl…
GO:0042129	regulation of T cell proliferation	4.1234e-11	-23.9118	156	46	0.0209758	2193	20933	7.20491e+236	Tnfrsf13c,Dlg1,Cd80,Ctla4,Cd3e,Syk,Card11,Il2,Stat5b,Btla,Cd24a,Ndfip1,Cd274,Spn,Aif1,Sos1,Coro1a,Rac2,Il21,Il6st,Itgal,Nck2,Tnfsf18,Icosl,Stat5a,Gpnmb,Ptprc,Ccr7,Tnfrsf14,H2-Aa,Vsir,Pdcd1lg2,Ctnnb1,Tnfsf4,Cblb,Cd1d1,Sash3,Sos2,Lgals9,Ptpn22,Cd44,Ptpn6,D930015E06Rik,Cd86,Zc3h12d,Clec2i
GO:0007154	cell communication	5.72289e-11	-23.584	4985	647	0.29503	2193	20933	13666,12890,225471,72754,67784,269060,142688,78889,20299,16398,243547,320202,21899,215449,50796,170799,20737,20482,19664,30955,16194,21813,69710,57916,225642,17060,12478,240168,238276,381175,18019,50754,17979,216810,56458,20742,19414,20347,20352,19058,18129,170749,18021,76742,12506,80707,107607,13844,14064,26364,18709,26556,18647,68939,20111,226652,12905,56484,26412,243362,17096,12802,75668,94176…	Eif2ak3,Cplx2,Ticam2,Arhgef10l,Plxnd1,Dagla,Asb13,Wsb1,Ccl22,Itga2,Grip2,Lefty2,Tlr6,Rap1b,Dmrt1,Rtkn2,Spn,Skil,Rbpj,Pik3cg,Il6ra,Tgfbr2,Arap1,Tnfrsf13b,Grp,Blnk,Cd19,Rasgrp3,Akap5,Ccdc68,Nfatc2,Fbxw7,Ncoa3,Tom1l2,Foxo1,Sptbn1,Rasa3,Sema3b,Sema4b,Ppp3r1,Notch2,Mtmr4,Nfatc3,Snx27,Cd48,Wwox,Nod1,Ephb2,F2rl2,Adgre5,Pik3r2,Homer1,Cdk14,Rasl11b,Rps6ka1,Arhgap30,Cradd,Foxo3,Map4k2,Stard13,Lyn,Cnr2,Rasl…
GO:0002237	response to molecule of bacterial origin	6.24019e-11	-23.4974	317	73	0.0332877	2193	20933	19697,11535,77134,225471,12519,19401,387157,735252,11303,12484,21899,21941,108155,56722,110279,69601,21423,211770,22695,16477,11433,20568,230979,21936,17260,22164,723819,18033,21929,18126,15900,16859,19260,117149,230738,17087,16478,217166,16153,240354,17533,723944,387223,108960,12010,100124488,22038,14581,81897,21897,18035,20851,63953,56792,16452,234779,21939,17079,16476,17096,12802,97165,12362,2…	Rela,Adm,Hnrnpa0,Ticam2,Cd80,Rara,Mir139,Mir181a-1,Abca1,Cd24a,Tlr6,Tnfrsf8,Ogt,Litaf,Bcr,Dab2ip,Tcf3,Trib1,Zfp36,Junb,Acp5,Slpi,Tnfrsf14,Tnfrsf18,Mef2c,Tnfsf4,Mir181c,Nfkb1,Tnfaip3,Nos2,Irf8,Lgals9,Ptpn22,Tirap,Zc3h12a,Ly96,Jund,Nr1d1,Il10,Malt1,Mrc1,Mir200c,Mir29b-1,Irak2,B2m,Mir511,Plscr1,Gfi1,Tlr9,Tlr1,Nfkbia,Stat5b,Dusp10,Stap1,Jak2,Plcg2,Cd40,Cd180,Jun,Lyn,Cnr2,Hmgb2,Casp1,Tap2,Ccr7,Chuk,Mi…
GO:2000113	negative regulation of cellular macromolecule biosynthetic process	7.46998e-11	-23.3175	1281	207	0.0943912	2193	20933	19697,17937,13666,17127,106931,56353,12013,76055,19401,30928,22411,18591,12265,244349,231464,12576,217351,74016,50796,20482,387244,19664,71371,69601,71753,21423,268564,16597,116871,16477,71093,17260,19013,67155,22164,58198,16842,18019,18124,18033,50754,29871,17425,18129,51812,14245,245688,67621,56233,13018,20602,18021,27049,217166,20181,21416,12753,13047,66894,20687,13383,100124488,235320,14581,1…	Rela,Nab2,Eif2ak3,Smad3,Kctd1,Rybp,Bach1,Mgea5,Rara,Zbtb18,Wnt11,Pdgfb,Ciita,Kat6a,Cnot6l,Cdkn1b,Tnrc6c,Phf19,Dmrt1,Skil,Mirlet7a-1,Rbpj,Arid5b,Dab2ip,Tmprss6,Tcf3,Zbtb1,Klf12,Mta3,Junb,Atoh8,Mef2c,Ppara,Smarca2,Tnfsf4,Sall1,Lef1,Nfatc2,Nr4a3,Nfkb1,Fbxw7,Scmh1,Foxk1,Notch2,Mcrs1,Lpin1,Rbbp7,Bend5,Hdac7,Ctcf,Ncor2,Nfatc3,Etv3,Nr1d1,Rxra,Tcf7l2,Clock,Cux1,Wwp2,Sp3,Dlg1,Mir511,Zbtb16,Gfi1,Men1,Prdm1…
GO:0040017	positive regulation of locomotion	7.70563e-11	-23.2865	482	98	0.0446876	2193	20933	75296,68750,76709,12778,17127,16398,12767,19271,79221,22411,12043,18591,60533,11629,50930,16403,18550,12721,69601,19241,66922,21813,16149,232983,71093,23871,80979,230979,21936,52822,18750,22164,106512,17246,16842,21812,105722,18613,108058,70097,16859,20347,117149,20352,18707,13609,240641,230738,56233,18643,18708,20361,13616,12766,21844,12458,13615,20312,15251,20947,16401,76707,16452,16476,14191,1…	Fgfr1op,Rreb1,Arpc2,Ackr3,Smad3,Itga2,Cxcr4,Ptprj,Hdac9,Wnt11,Bcl2,Pdgfb,Cd274,Aif1,Tnfsf14,Itga6,Furin,Coro1a,Dab2ip,Tmsb4x,Rras2,Tgfbr2,Cd74,Cxcl17,Atoh8,Ets1,Slc26a5,Tnfrsf14,Tnfrsf18,Rufy3,Prkca,Tnfsf4,Gpsm3,Mdm2,Lef1,Tgfbr1,Ano6,Pecam1,Camk2d,Sash1,Lgals9,Sema3b,Tirap,Sema4b,Pik3cd,S1pr1,Kif20b,Zc3h12a,Hdac7,Pfn1,Pik3r1,Sema7a,Edn3,Cxcr3,Tiam1,Ccr6,Edn2,Cx3cl1,Hif1a,Swap70,Itga4,Clasp1,Jak2,…
GO:0006468	protein phosphorylation	8.47434e-11	-23.1914	735	134	0.0611035	2193	20933	13666,106504,26409,30957,140780,380698,19401,22411,12043,18591,26401,30955,110279,69601,110355,338372,21813,12322,225638,20187,17260,18751,17125,12229,18005,54721,12531,20742,18712,108058,104175,22165,98267,20442,13844,18413,13175,26448,17283,18647,12399,20623,20111,16452,14191,26412,229317,17096,18753,218699,19882,17258,59125,17869,26407,329421,13036,74772,223255,16706,213084,17347,12988,19079,2…	Eif2ak3,Stk38,Map3k7,Mapk8ip3,Bmp2k,Obscn,Rara,Wnt11,Bcl2,Pdgfb,Map3k1,Pik3cg,Bcr,Dab2ip,Grk2,Map3k9,Tgfbr2,Camk2a,Alpk2,Ryk,Mef2c,Prkcb,Smad1,Btk,Nek2,Tyk2,Cdc25b,Sptbn1,Pim1,Camk2d,Sbk1,Txk,Stk17b,St3gal1,Ephb2,Osm,Dclk1,Mok,Men1,Cdk14,Runx3,Snrk,Rps6ka1,Jak2,Fgr,Map4k2,Eif2a,Lyn,Prkcd,Pxk,Mst1r,Mef2a,Nek7,Myc,Map3k4,Myo3b,Ctsh,Atp13a2,Stk24,Ksr1,Cdkl3,Mknk2,Csk,Prkab1,Thy1,Pan3,Hipk1,Cdc42bpb,…
GO:0008284	positive regulation of cell proliferation	9.30193e-11	-23.0982	860	151	0.0688554	2193	20933	19697,11535,14824,12519,16398,12501,19401,12444,68275,12043,18591,231464,12484,12576,72475,170799,20737,11629,19664,12721,20440,16194,21423,21813,19363,12182,50723,70261,116871,23871,13057,17260,58205,22164,16842,18019,18124,21929,66049,108058,19260,328365,18129,13609,240641,72049,21416,13383,18413,67628,14595,13616,83395,108723,15370,20312,14103,20851,16452,13655,12494,17096,69816,108655,97165,1…	Rela,Adm,Grn,Cd80,Itga2,Cd3e,Rara,Ccnd2,Rpa1,Bcl2,Pdgfb,Cnot6l,Cd24a,Cdkn1b,Ssbp3,Rtkn2,Spn,Aif1,Rbpj,Coro1a,St6gal1,Il6ra,Tcf3,Tgfbr2,Rad51b,Bst1,Icosl,Chp2,Mta3,Ets1,Cyba,Mef2c,Pdcd1lg2,Tnfsf4,Lef1,Nfatc2,Nr4a3,Tnfaip3,Rogdi,Camk2d,Ptpn22,Zmiz1,Notch2,S1pr1,Kif20b,Tnfrsf13c,Tcf7l2,Dlg1,Osm,Anp32b,B4galt1,Edn3,Sp6,Card11,Nr4a1,Cx3cl1,Fasl,Stat5b,Jak2,Egr3,Cd38,Lyn,Mzb1,Foxp1,Hmgb2,Il6st,Nck2,St8…
GO:0012501	programmed cell death	9.36044e-11	-23.0919	816	145	0.0661195	2193	20933	12122,13666,17127,56353,12501,26409,11793,12043,12484,12576,21941,140579,11783,20737,63958,26401,30955,56722,69601,338372,21813,106869,12322,19823,21936,18751,17260,58194,13135,16842,18033,12229,224630,107448,21929,13421,56458,105722,109032,76479,68497,98267,80707,107607,18646,15370,14103,12905,16452,56484,18753,81535,17258,17969,170770,30954,12581,107976,76884,17869,54354,22029,22033,223255,6681…	Bid,Eif2ak3,Smad3,Rybp,Cd3e,Map3k7,Atg5,Bcl2,Cd24a,Cdkn1b,Tnfrsf8,Elmo2,Apaf1,Spn,Ube4b,Map3k1,Pik3cg,Litaf,Dab2ip,Map3k9,Tgfbr2,Tnfaip8,Camk2a,Rnf7,Tnfrsf18,Prkcb,Mef2c,Sh3kbp1,Dad1,Lef1,Nfkb1,Btk,Bnip1,Unc5a,Tnfaip3,Dnase1l3,Foxo1,Ano6,Sp110,Smndc1,Arel1,Stk17b,Wwox,Nod1,Prf1,Nr4a1,Fasl,Cradd,Jak2,Foxo3,Prkcd,Sgpp1,Mef2a,Ncf1,Bbc3,Siva1,Cdkn2d,Bre,Cyfip2,Myc,Rassf5,Traf1,Traf5,Stk24,Bcl2l14,Sul…
GO:0010942	positive regulation of cell death	9.49722e-11	-23.0774	608	116	0.0528956	2193	20933	64294,73699,12122,11535,13666,80885,12540,19712,17127,21981,12226,215653,13198,22411,194655,12484,12576,78334,21941,60533,11783,20482,18569,16403,229595,11450,19411,69601,14419,338372,12322,19823,11555,11540,17260,13983,12387,68943,18125,18124,12125,60599,50754,21812,14815,56458,22062,105722,109032,108058,26403,226641,18129,230738,17210,12015,98267,13032,20181,107607,80707,16153,21416,19259,18413…	Itm2c,Ppp2r1b,Bid,Adm,Eif2ak3,Hcar2,Cdc42,Rest,Smad3,Ppp1r13b,Btg1,Rassf2,Ddit3,Wnt11,Klf11,Cd24a,Cdkn1b,Cdk19,Tnfrsf8,Cd274,Apaf1,Skil,Pdcd4,Itga6,Adamtsl4,Adipoq,Rarg,Dab2ip,Gal,Map3k9,Camk2a,Rnf7,Adrb2,Adora2a,Mef2c,Esr2,Ctnnb1,Pink1,Nos1,Nr4a3,Bcl2l11,Trp53inp1,Fbxw7,Tgfbr1,Nr3c1,Foxo1,Trp73,Ano6,Sp110,Camk2d,Map3k11,Atf6,Notch2,Zc3h12a,Mcl1,Bad,Stk17b,Ctsc,Rxra,Nod1,Wwox,Il10,Tcf7l2,Ptpn5,Os…
GO:0051094	positive regulation of developmental process	1.00286e-10	-23.023	1324	212	0.0966712	2193	20933	23886,19697,11535,216344,14824,100705,23789,241324,67468,76709,17127,12501,30957,330863,14582,13058,19401,12043,103136,18591,12522,12484,72475,50796,320790,20482,19664,216795,69601,21423,21813,268564,108100,16477,71093,11806,23871,17260,13660,18751,52822,22164,17125,238276,58198,16842,18019,208650,21929,17979,105722,70097,16859,56468,50933,20194,18129,240641,83814,56233,116838,72049,13844,21416,1…	Gdf15,Rela,Adm,Rab21,Grn,Acacb,Coro1b,Crb2,Mmd,Arpc2,Smad3,Cd3e,Mapk8ip3,Trim67,Gfi1b,Cybb,Rara,Bcl2,Pwp1,Pdgfb,Cd83,Cd24a,Ssbp3,Dmrt1,Chd7,Skil,Rbpj,Wnt9a,Dab2ip,Tcf3,Tgfbr2,Zbtb1,Baiap2,Junb,Atoh8,Apoa1,Ets1,Mef2c,Ehd1,Prkcb,Rufy3,Tnfsf4,Smad1,Akap5,Sall1,Lef1,Nfatc2,Cblb,Tnfaip3,Ncoa3,Ano6,Sash1,Lgals9,Socs5,Uchl3,S100a10,Notch2,Kif20b,Nedd4l,Hdac7,Rims2,Tnfrsf13c,Ephb2,Tcf7l2,Cux1,Dlg1,Adgre5…
GO:0051050	positive regulation of transport	1.05432e-10	-22.973	973	166	0.0756954	2193	20933	216344,72043,76709,17127,16398,66482,18642,11793,76055,18591,110279,110355,78894,12322,70261,20660,11540,13057,13660,12478,71805,18618,52822,106347,22164,116873,238276,18124,50754,228607,214162,105722,20742,226861,16859,19260,19058,240641,56398,83814,56373,239556,109305,21416,13383,12010,13447,18709,13616,215999,26556,70790,104215,387140,18035,11545,99237,19261,16452,234779,12494,14191,18753,1650…	Rab21,Sulf2,Arpc2,Smad3,Itga2,Exoc2,Pfkm,Atg5,Mgea5,Pdgfb,Bcr,Grk2,Aacs,Camk2a,Chp2,Sorl1,Adora2a,Cyba,Ehd1,Cd19,Nup93,Pemt,Rufy3,Ildr1,Tnfsf4,Stim2,Akap5,Nr4a3,Fbxw7,Mavs,Kmt2a,Ano6,Sptbn1,Hhat,Lgals9,Ptpn22,Ppp3r1,Kif20b,Chp1,Nedd4l,Cpb2,Cacna1i,Orai1,Tcf7l2,Dlg1,B2m,Doc2b,Pik3r2,Edn3,Mcu,Homer1,Ubr5,Rhoq,Mir21a,Nfkbia,Parp1,Tm9sf4,Sirpa,Jak2,Plcg2,Cd38,Fgr,Prkcd,Kcnb1,Osbpl8,Dock2,Runx1,Vps37b…
GO:0045934	negative regulation of nucleobase-containing compound metabolic process	1.08135e-10	-22.9476	1263	204	0.0930233	2193	20933	19697,17937,17127,106931,56353,12013,19401,30928,22411,18591,12265,244349,12576,74016,50796,20482,19664,71371,69601,71753,21423,268564,16597,116871,16477,71093,17260,19013,67155,22164,238276,58198,16842,18019,18124,18033,50754,29871,17425,18129,51812,14245,245688,67621,56233,13018,20602,225027,18021,27049,217166,20181,21416,12753,13047,66894,20687,13383,235320,14581,17283,70790,12142,14103,68036,…	Rela,Nab2,Smad3,Kctd1,Rybp,Bach1,Rara,Zbtb18,Wnt11,Pdgfb,Ciita,Kat6a,Cdkn1b,Phf19,Dmrt1,Skil,Rbpj,Arid5b,Dab2ip,Tmprss6,Tcf3,Zbtb1,Klf12,Mta3,Junb,Atoh8,Mef2c,Ppara,Smarca2,Tnfsf4,Akap5,Sall1,Lef1,Nfatc2,Nr4a3,Nfkb1,Fbxw7,Scmh1,Foxk1,Notch2,Mcrs1,Lpin1,Rbbp7,Bend5,Hdac7,Ctcf,Ncor2,Srsf7,Nfatc3,Etv3,Nr1d1,Rxra,Tcf7l2,Clock,Cux1,Wwp2,Sp3,Dlg1,Zbtb16,Gfi1,Men1,Ubr5,Prdm1,Fasl,Zfp706,Runx3,Parp1,Cxxc…
GO:0002697	regulation of immune effector process	1.08403e-10	-22.9452	308	71	0.0323757	2193	20933	93694,20963,11793,19401,12484,20737,110279,53331,80287,30925,268564,16149,18762,11806,27027,230979,72512,22164,18124,12229,21929,12479,228607,80861,12493,74131,16859,19260,56468,230738,104709,16153,240354,12010,105352,20361,81897,16183,12458,20851,63953,109905,107746,65113,13482,21939,14191,17096,69816,19354,108655,60505,20085,240873,20850,56715,21355,12775,19264,74048,320795,70450,16768,108086,1…	Clec2d,Syk,Atg5,Rara,Cd24a,Spn,Bcr,Stx7,Apobec3,Slamf6,Zbtb1,Cd74,Prkcz,Apoa1,Tspan32,Tnfrsf14,Tmem173,Tnfsf4,Nr4a3,Btk,Tnfaip3,Cd1d1,Mavs,Dhx58,Cd37,Sash3,Lgals9,Ptpn22,Socs5,Zc3h12a,Pik3r6,Il10,Malt1,B2m,Dusp22,Sema7a,Tlr9,Il2,Ccr6,Stat5b,Dusp10,Rap1a,Rapgef1,Ndfip1,Dpp4,Cd40,Fgr,Lyn,Mzb1,Rac2,Foxp1,Il21,Rps19,Tnfsf18,Stat5a,Rabgef1,Tap2,Ccr7,Ptprc,Vsir,Pkn1,Unc13d,Lag3,Rnf216,Ptafr,Fcgr2b,Ptpn…
GO:0008219	cell death	1.36072e-10	-22.7178	857	150	0.0683995	2193	20933	12122,13666,17127,56353,12501,26409,11793,76055,12043,12484,12576,21941,140579,11783,20737,63958,26401,30955,56722,69601,338372,21813,106869,12322,19823,21936,18751,17260,13732,58194,13135,16842,18033,12229,224630,107448,21929,13421,56458,105722,109032,76479,68497,98267,80707,107607,18646,328417,15370,14103,12905,16452,56484,18753,81535,17258,17969,170770,30954,12581,107976,76884,17869,54354,2202…	Bid,Eif2ak3,Smad3,Rybp,Cd3e,Map3k7,Atg5,Mgea5,Bcl2,Cd24a,Cdkn1b,Tnfrsf8,Elmo2,Apaf1,Spn,Ube4b,Map3k1,Pik3cg,Litaf,Dab2ip,Map3k9,Tgfbr2,Tnfaip8,Camk2a,Rnf7,Tnfrsf18,Prkcb,Mef2c,Emp3,Sh3kbp1,Dad1,Lef1,Nfkb1,Btk,Bnip1,Unc5a,Tnfaip3,Dnase1l3,Foxo1,Ano6,Sp110,Smndc1,Arel1,Stk17b,Wwox,Nod1,Prf1,Parp4,Nr4a1,Fasl,Cradd,Jak2,Foxo3,Prkcd,Sgpp1,Mef2a,Ncf1,Bbc3,Siva1,Cdkn2d,Bre,Cyfip2,Myc,Rassf5,Traf1,Traf5,…
GO:0016310	phosphorylation	1.39934e-10	-22.6899	954	163	0.0743274	2193	20933	12122,21877,13666,106504,68603,18642,26409,30957,140780,380698,56421,19401,22411,12043,18591,12265,26401,30955,110279,69601,110355,212032,338372,21813,12322,225638,20187,17260,18751,17125,12229,18005,54721,12531,20742,18712,108058,104175,22165,98267,20442,13844,18413,13175,104718,26448,17283,18647,12399,20623,224020,20111,74035,16452,14191,26412,229317,17096,18753,14933,218699,19882,17258,75320,5…	Bid,Tk1,Eif2ak3,Stk38,Pmvk,Pfkm,Map3k7,Mapk8ip3,Bmp2k,Obscn,Pfkp,Rara,Wnt11,Bcl2,Pdgfb,Ciita,Map3k1,Pik3cg,Bcr,Dab2ip,Grk2,Hk3,Map3k9,Tgfbr2,Camk2a,Alpk2,Ryk,Mef2c,Prkcb,Smad1,Btk,Nek2,Tyk2,Cdc25b,Sptbn1,Pim1,Camk2d,Sbk1,Txk,Stk17b,St3gal1,Ephb2,Osm,Dclk1,Ttc7b,Mok,Men1,Cdk14,Runx3,Snrk,Pi4ka,Rps6ka1,Nol9,Jak2,Fgr,Map4k2,Eif2a,Lyn,Prkcd,Gk,Pxk,Mst1r,Mef2a,Etnk1,Nek7,Myc,Map3k4,Myo3b,Nme7,Ctsh,Atp…
GO:0043065	positive regulation of apoptotic process	1.44802e-10	-22.6557	563	109	0.0497036	2193	20933	64294,73699,11535,12122,13666,80885,12540,19712,17127,12226,215653,13198,22411,194655,12484,12576,78334,21941,60533,11783,20482,18569,16403,229595,11450,19411,69601,14419,338372,12322,19823,11555,11540,17260,13983,12387,68943,18124,12125,60599,50754,21812,14815,56458,22062,105722,109032,108058,26403,226641,18129,230738,17210,12015,98267,13032,20181,107607,80707,16153,21416,18413,14595,22038,23532…	Itm2c,Ppp2r1b,Adm,Bid,Eif2ak3,Hcar2,Cdc42,Rest,Smad3,Btg1,Rassf2,Ddit3,Wnt11,Klf11,Cd24a,Cdkn1b,Cdk19,Tnfrsf8,Cd274,Apaf1,Skil,Pdcd4,Itga6,Adamtsl4,Adipoq,Rarg,Dab2ip,Gal,Map3k9,Camk2a,Rnf7,Adrb2,Adora2a,Mef2c,Esr2,Ctnnb1,Pink1,Nr4a3,Bcl2l11,Trp53inp1,Fbxw7,Tgfbr1,Nr3c1,Foxo1,Trp73,Ano6,Sp110,Camk2d,Map3k11,Atf6,Notch2,Zc3h12a,Mcl1,Bad,Stk17b,Ctsc,Rxra,Nod1,Wwox,Il10,Tcf7l2,Osm,B4galt1,Plscr1,Zbt…
GO:1903708	positive regulation of hemopoiesis	1.54447e-10	-22.5912	184	50	0.0227998	2193	20933	1.04709e+255	Pik3r6,Ikzf1,Zbtb16,Syk,Gfi1b,Il2,Prdm1,Hif1a,Rara,Stat5b,Cd83,Gpr68,Egr3,Ogt,Foxo3,Jun,Flt1,Ap3b1,Trib1,Il21,Hmgb2,Tgfbr2,Zbtb1,Rhoa,Cd74,Runx1,Prkcz,Gnas,Stat5a,Ets1,Inpp5d,Lif,Ptprc,Ccr7,H2-Aa,Prkca,Tnfsf4,Lef1,Cd1d1,Sash3,Lgals9,Socs5,Zfp36l1,Notch2,Casp8,Rb1,Myb,Bad,Ccr1,Rasgrp1
GO:1903530	regulation of secretion by cell	1.61134e-10	-22.5488	677	125	0.0569995	2193	20933	216344,80885,19712,56695,66629,66482,18642,20963,11793,76055,238377,21899,215449,60533,320790,170756,11450,110279,18510,14419,110355,78894,50905,18300,12322,19055,18762,14683,11806,54445,11540,230979,17260,18751,27414,18750,106347,22164,235442,16490,68943,18125,20501,16534,22782,16178,15893,14815,18126,58226,20742,16859,12481,19260,94353,230738,56373,20912,12015,19247,239556,116838,217166,16153,2…	Rab21,Hcar2,Rest,Pnkd,Golph3,Exoc2,Pfkm,Syk,Atg5,Mgea5,Gpr68,Tlr6,Rap1b,Cd274,Chd7,Slc8b1,Adipoq,Bcr,Pax8,Gal,Grk2,Aacs,Il17rb,Oit1,Camk2a,Ppp3ca,Prkcz,Gnas,Apoa1,Unc93b1,Adora2a,Tnfrsf14,Mef2c,Prkcb,Sergef,Prkca,Ildr1,Tnfsf4,Rab8b,Kcna2,Pink1,Nos1,Slc16a1,Kcnn4,Slc30a1,Il1r2,Ica1,Nr3c1,Nos2,Cacna1h,Sptbn1,Lgals9,Cd2,Ptpn22,Hmgn3,Zc3h12a,Cpb2,Stxbp3,Bad,Ptpn11,Cacna1i,Rims2,Nr1d1,Il10,Tcf7l2,Cloc…
GO:0071840	cellular component organization or biogenesis	1.81343e-10	-22.4306	4794	622	0.28363	2193	20933	170643,13666,67784,381280,76709,21871,16398,56353,18642,76055,73340,93696,103468,50796,72475,19891,140579,20482,66961,226747,19240,53331,16539,19363,21916,30934,229776,67155,12757,238276,50754,12531,13421,20742,76816,83997,226519,20347,20352,20194,56398,245688,56233,75782,13844,69387,67628,328417,18709,20962,228019,17096,231912,237542,94176,216238,17969,20431,22350,228536,73660,74479,107976,17869…	Kirrel,Eif2ak3,Plxnd1,Hjurp,Arpc2,Atp6v0a2,Itga2,Rybp,Pfkm,Mgea5,Nptxr,Chrac1,Nup107,Dmrt1,Ssbp3,Rpa2,Elmo2,Skil,Neat1,Ahctf1,Tmsb10,Stx7,Kcns2,Rad51b,Tmod1,Tor1b,Cdc14a,Smarca2,Clta,Akap5,Fbxw7,Cdc25b,Dnase1l3,Sptbn1,Sdccag8,Slmap,Lamc1,Sema3b,Sema4b,S100a10,Chp1,Rbbp7,Hdac7,Lca5,Ephb2,Dnajb13,Anp32b,Parp4,Pik3r2,Sycp3,Mettl8,Lyn,Katnal1,Osbpl8,Dock2,Eea1,Ncf1,Pmel,Ezr,Bahd1,Cabp4,Snx11,Bre,Myc,…
GO:0051172	negative regulation of nitrogen compound metabolic process	1.88394e-10	-22.3925	1443	226	0.103055	2193	20933	19697,17937,13666,17127,106931,56353,12013,19401,30928,22411,18591,12265,244349,231464,12576,217351,74016,50796,20482,387244,19664,71371,69601,71753,21423,268564,16597,116871,16477,71093,20660,11433,17260,19013,67155,22164,238276,58198,16842,18019,18124,18033,50754,29871,17425,18129,51812,14245,245688,67621,56233,13018,20602,225027,18021,27049,217166,20181,21416,13047,12753,66894,20687,13383,1001…	Rela,Nab2,Eif2ak3,Smad3,Kctd1,Rybp,Bach1,Rara,Zbtb18,Wnt11,Pdgfb,Ciita,Kat6a,Cnot6l,Cdkn1b,Tnrc6c,Phf19,Dmrt1,Skil,Mirlet7a-1,Rbpj,Arid5b,Dab2ip,Tmprss6,Tcf3,Zbtb1,Klf12,Mta3,Junb,Atoh8,Sorl1,Acp5,Mef2c,Ppara,Smarca2,Tnfsf4,Akap5,Sall1,Lef1,Nfatc2,Nr4a3,Nfkb1,Fbxw7,Scmh1,Foxk1,Notch2,Mcrs1,Lpin1,Rbbp7,Bend5,Hdac7,Ctcf,Ncor2,Srsf7,Nfatc3,Etv3,Nr1d1,Rxra,Tcf7l2,Cux1,Clock,Wwp2,Sp3,Dlg1,Mir511,Zbtb1…
GO:0030029	actin filament-based process	2.16952e-10	-22.2513	450	92	0.0419517	2193	20933	74192,12540,23789,242687,76709,217866,12154,12043,171580,18591,57778,71302,11629,12721,12954,110279,19240,194401,432572,19241,107684,70497,108100,13800,109711,18762,211401,21916,259300,235431,14026,52822,73121,12633,14744,68075,70435,64099,18016,108058,215280,13609,14245,13822,83814,13824,18643,14457,56193,232227,13383,217692,208188,23921,13860,320365,14163,104215,17886,20947,68802,19261,12363,19…	Arpc5l,Cdc42,Coro1b,Wasf2,Arpc2,Cdc42bpb,Bmp10,Bcl2,Mical1,Pdgfb,Fmnl1,Arhgap26,Aif1,Coro1a,Cryaa,Bcr,Tmsb10,Mical3,Specc1,Tmsb4x,Coro2a,Arhgap17,Baiap2,Enah,Actn1,Prkcz,Mtss1,Tmod1,Ehd2,Coro2b,Evl,Rufy3,Rflna,Cflar,Gpr65,Lurap1,Inf2,Parvg,Nf2,Camk2d,Wipf1,S1pr1,Lpin1,Epb41l2,Nedd4l,Epb41l4a,Pfn1,Gas7,Plek,Iqsec1,Dlg1,Sipa1l1,Ghsr,Sh2b2,Eps8,Fry,Fgd1,Rhoq,Myh9,Swap70,Mypn,Sirpa,Casp4,Rac2,Specc1l…
GO:0045088	regulation of innate immune response	2.20711e-10	-22.2342	203	53	0.0241678	2193	20933	2.17166e+272	Nr1d1,Rela,Pik3r6,Clec2d,Ticam2,Rftn1,Irak2,Trafd1,Plscr1,Birc3,Gfi1,Pik3ap1,Tlr9,Nfkbia,Tlr1,Stat5b,Dusp10,Tfeb,Tlr6,Cd180,Fgr,Samhd1,Lyn,Dab2ip,Irf4,Il21,Slamf6,Hmgb2,Zbp1,Rps19,Cd74,Smpdl3b,Stat5a,Unc93b1,Tap2,Cyba,Tmem173,Lag3,Tnip1,Tnfaip3,Mavs,Dhx58,Arf6,Lgals9,Ptpn22,Tirap,Wdfy1,Ly96,Ccr1,Cd86,Txk,Nmi,Rasgrp1
GO:0045619	regulation of lymphocyte differentiation	2.37806e-10	-22.1596	158	45	0.0205198	2193	20933	1.04709e+230	Pik3r6,Ikzf1,Ctla4,Zbtb16,Syk,Card11,Ccr6,Il2,Prdm1,Rara,Stat5b,Cd83,Cd24a,Ndfip1,Egr3,Sos1,Ikzf3,Ap3b1,Il21,Tgfbr2,Zbtb1,Rhoa,Cd74,Tnfsf18,Prkcz,Stat5a,Inpp5d,Ptprc,Ccr7,H2-Aa,Tnfsf4,Dtx1,Cd1d1,Sash3,Sos2,Nfam1,Lgals9,Socs5,Zfp36l1,Cd44,Ptpn6,Myb,D930015E06Rik,Bad,Rasgrp1
GO:0051347	positive regulation of transferase activity	2.41757e-10	-22.1431	478	96	0.0437756	2193	20933	12540,67468,76863,26409,20963,30957,215653,12444,16906,18591,22248,56040,12484,12454,21899,12576,26401,30955,11450,69601,211770,330177,338372,21813,16149,232983,18762,11806,20660,218294,12387,18005,50754,21812,12531,22062,18712,70097,26403,117149,16600,12015,19247,104709,240354,13383,108960,13616,23882,26399,21844,68845,67397,81897,21897,24136,109905,56792,16452,21939,72151,16543,75669,26412,1419…	Cdc42,Mmd,Dcun1d5,Map3k7,Syk,Mapk8ip3,Rassf2,Ccnd2,Lmnb1,Pdgfb,Unc119,Rplp1,Cd24a,Ccnk,Tlr6,Cdkn1b,Map3k1,Pik3cg,Adipoq,Dab2ip,Trib1,Taok3,Map3k9,Tgfbr2,Cd74,Cxcl17,Prkcz,Apoa1,Sorl1,Cdc14b,Ctnnb1,Nek2,Fbxw7,Tgfbr1,Cdc25b,Trp73,Pim1,Sash1,Map3k11,Tirap,Klf4,Bad,Ptpn11,Pik3r6,Malt1,Dlg1,Irak2,Edn3,Gadd45g,Map2k6,Tiam1,Pih1d1,Erp29,Tlr9,Tlr1,Zeb2,Rap1a,Stap1,Jak2,Cd40,Rfc5,Mdfic,Pik3r4,Map4k2,Fgr,F…
GO:0043068	positive regulation of programmed cell death	2.4838e-10	-22.1161	568	109	0.0497036	2193	20933	64294,73699,11535,12122,13666,80885,12540,19712,17127,12226,215653,13198,22411,194655,12484,12576,78334,21941,60533,11783,20482,18569,16403,229595,11450,19411,69601,14419,338372,12322,19823,11555,11540,17260,13983,12387,68943,18124,12125,60599,50754,21812,14815,56458,22062,105722,109032,108058,26403,226641,18129,230738,17210,12015,98267,13032,20181,107607,80707,16153,21416,18413,14595,22038,23532…	Itm2c,Ppp2r1b,Adm,Bid,Eif2ak3,Hcar2,Cdc42,Rest,Smad3,Btg1,Rassf2,Ddit3,Wnt11,Klf11,Cd24a,Cdkn1b,Cdk19,Tnfrsf8,Cd274,Apaf1,Skil,Pdcd4,Itga6,Adamtsl4,Adipoq,Rarg,Dab2ip,Gal,Map3k9,Camk2a,Rnf7,Adrb2,Adora2a,Mef2c,Esr2,Ctnnb1,Pink1,Nr4a3,Bcl2l11,Trp53inp1,Fbxw7,Tgfbr1,Nr3c1,Foxo1,Trp73,Ano6,Sp110,Camk2d,Map3k11,Atf6,Notch2,Zc3h12a,Mcl1,Bad,Stk17b,Ctsc,Rxra,Nod1,Wwox,Il10,Tcf7l2,Osm,B4galt1,Plscr1,Zbt…
GO:0032956	regulation of actin cytoskeleton organization	2.68114e-10	-22.0396	295	68	0.0310078	2193	20933	170643,74192,72754,23789,242687,76709,17127,11857,12154,22411,12721,26401,19240,19241,108100,12182,69710,211401,21916,207278,11806,17260,14026,14744,15162,21812,20742,18613,18016,215280,14784,20194,13609,16971,18643,56193,13383,18709,18708,13860,104027,14758,56753,17886,20947,76707,56792,14191,18753,74392,12345,11848,12332,17974,211556,12614,50875,29816,68166,243961,20410,20356,20430,11845,75547,…	Kirrel,Arpc5l,Arhgef10l,Coro1b,Wasf2,Arpc2,Smad3,Arhgdib,Bmp10,Wnt11,Coro1a,Map3k1,Tmsb10,Tmsb4x,Baiap2,Bst1,Arap1,Mtss1,Tmod1,Fchsd2,Apoa1,Mef2c,Evl,Gpr65,Hck,Tgfbr1,Sptbn1,Pecam1,Nf2,Wipf1,Grb2,S100a10,S1pr1,Lrp1,Pfn1,Plek,Dlg1,Pik3r2,Pik3r1,Eps8,Synpo,Gpm6b,Tacstd2,Myh9,Swap70,Clasp1,Stap1,Fgr,Prkcd,Specc1l,Capzb,Rhoa,Capg,Nck2,Ap1ar,Celsr1,Tmod3,Hip1r,Spire1,Shank1,Sorbs3,Sema5a,Cyfip1,Arf6,A…
GO:0016477	cell migration	2.86312e-10	-21.9739	719	130	0.0592795	2193	20933	74192,67784,23789,242687,20299,16398,22411,11843,18591,12484,140579,50796,12721,71371,69601,19200,12661,22627,19823,232983,18187,668218,20660,11806,17260,71805,58194,16842,18019,54721,230972,68075,246177,20295,105722,76816,18613,226519,20347,20352,13609,14595,13175,16776,13616,15370,20312,20851,68703,19261,16452,13655,243362,18753,12802,74392,97165,22325,20085,17974,104099,19264,20354,20613,20356…	Arpc5l,Plxnd1,Coro1b,Wasf2,Ccl22,Itga2,Wnt11,Arf4,Pdgfb,Cd24a,Elmo2,Dmrt1,Coro1a,Arid5b,Dab2ip,Pstpip1,Chl1,Ywhae,Rnf7,Cxcl17,Nrp2,Bin2,Sorl1,Apoa1,Mef2c,Nup93,Sh3kbp1,Lef1,Nfatc2,Tyk2,Arhgef16,Lurap1,Myo1g,Ccl17,Ano6,Sdccag8,Pecam1,Lamc1,Sema3b,Sema4b,S1pr1,B4galt1,Dclk1,Lama5,Edn3,Nr4a1,Cx3cl1,Stat5b,Rere,Sirpa,Jak2,Egr3,Stard13,Prkcd,Cnr2,Specc1l,Hmgb2,Vav2,Rps19,Nck2,Itga9,Ptprc,Sema4d,Snai1,…
GO:0044087	regulation of cellular component biogenesis	3.25251e-10	-21.8464	786	139	0.0633835	2193	20933	170643,12122,217449,74192,72754,234839,23789,381280,242687,76709,17127,19271,26409,11793,56430,22411,231464,12484,21899,12576,215449,12721,26401,19240,69601,108100,69710,211401,11806,207278,21916,20660,71769,17260,53860,20742,18613,14784,20194,13609,83814,13844,13383,26364,18709,104027,68845,56753,104215,20947,11545,18753,20024,12345,17974,330192,22350,170770,100855,243961,329421,16800,105827,206…	Kirrel,Bid,Trappc12,Arpc5l,Arhgef10l,Piezo1,Coro1b,Hjurp,Wasf2,Arpc2,Smad3,Ptprj,Map3k7,Atg5,Clip1,Wnt11,Cnot6l,Cd24a,Tlr6,Cdkn1b,Rap1b,Coro1a,Map3k1,Tmsb10,Dab2ip,Baiap2,Arap1,Mtss1,Apoa1,Fchsd2,Tmod1,Sorl1,Bbs10,Mef2c,Sept9,Sptbn1,Pecam1,Grb2,S100a10,S1pr1,Nedd4l,Ephb2,Dlg1,Adgre5,Pik3r2,Synpo,Pih1d1,Tacstd2,Rhoq,Swap70,Parp1,Prkcd,Sub1,Capzb,Nck2,Vps37b,Ezr,Bbc3,Tbc1d14,Shank1,Myo3b,Arhgef2,Am…
GO:0007399	nervous system development	3.42497e-10	-21.7948	2106	307	0.139991	2193	20933	17937,19697,14824,12890,67784,72043,269060,241324,26409,19401,73340,65960,723844,12484,72475,11783,20662,20482,19664,216795,69601,21423,23945,22627,12661,21813,108100,12322,20464,20187,19280,211401,240442,93757,67155,17125,238276,14357,66049,76816,22594,20347,226519,20352,19058,240641,71918,83814,56233,14042,13844,13047,67628,217692,14269,14581,20689,77407,16452,56484,17096,213081,108655,16195,67…	Nab2,Rela,Grn,Cplx2,Plxnd1,Sulf2,Dagla,Crb2,Map3k7,Rara,Nptxr,Twsg1,Mir338,Cd24a,Ssbp3,Apaf1,Sos1,Skil,Rbpj,Wnt9a,Dab2ip,Tcf3,Mgll,Ywhae,Chl1,Tgfbr2,Baiap2,Camk2a,Sim1,Ryk,Ptprs,Mtss1,Adnp2,Immp2l,Smarca2,Smad1,Akap5,Dtx1,Rogdi,Sdccag8,Xrcc1,Sema3b,Lamc1,Sema4b,Ppp3r1,Kif20b,Zcchc24,Nedd4l,Hdac7,Ext1,Ephb2,Cux1,Anp32b,Sipa1l1,Fnbp1,Gfi1,Sall3,Rab35,Jak2,Foxo3,Lyn,Wdr19,Foxp1,Il6st,Plpp3,Nck2,Cabp…
GO:0009888	tissue development	4.01216e-10	-21.6365	1550	238	0.108527	2193	20933	19697,11535,80291,13666,67784,72043,241324,17127,26409,11793,19401,15530,30928,12298,22411,329003,12043,18591,65960,240396,215449,217351,72475,50796,11783,320790,20482,63958,20662,26401,19664,71371,21423,74182,21813,22295,19363,20464,18187,19280,16477,211401,21916,17260,71805,19013,53620,77446,17125,19156,58198,94192,16842,18124,171211,17979,105722,71602,223828,18613,108058,20347,64138,19058,1478…	Rela,Adm,Rilpl2,Eif2ak3,Plxnd1,Sulf2,Crb2,Smad3,Map3k7,Atg5,Rara,Hspg2,Zbtb18,Cacnb4,Wnt11,Zfp516,Bcl2,Pdgfb,Twsg1,Mex3c,Rap1b,Tnrc6c,Ssbp3,Dmrt1,Apaf1,Chd7,Skil,Ube4b,Sos1,Map3k1,Rbpj,Arid5b,Tcf3,Gpcpd1,Tgfbr2,Cdh23,Rad51b,Sim1,Nrp2,Ptprs,Junb,Mtss1,Tmod1,Mef2c,Nup93,Ppara,Vamp5,Heg1,Smad1,Psap,Sall1,C1galt1,Lef1,Nr4a3,Edaradd,Ncoa3,Ano6,Myo1e,Pphln1,Pecam1,Camk2d,Sema3b,Ctsz,Ppp3r1,Grb2,Sema4b,…
GO:0007162	negative regulation of cell adhesion	4.89483e-10	-21.4377	237	58	0.0264478	2193	20933	1.61531e+305	Il10,Dlg1,Pik3r1,Dusp22,Ctla4,Ass1,Men1,Tacstd2,Swap70,Btla,Cd24a,Ndfip1,Tigit,Jak2,Cd274,Spn,Adipoq,Prkcd,Cldn7,Cd74,Tnfsf18,Ubash3b,Ap1ar,Lpxn,Apoa1,Adrb2,Gpnmb,Ptprc,Adora2a,Tnfrsf14,H2-Aa,Vsir,Pdcd1lg2,Ppara,Tnfsf4,Sema4d,Lef1,Lag3,Dtx1,Cblb,Tnfaip3,Zfp703,Sema5a,Nf2,Lgals9,Ptpn22,Socs5,Cd44,Klf4,Mfi2,Ptpn6,D930015E06Rik,Pag1,Lax1,Pten,Rcc2,Zc3h12d,Ptpn11
GO:0050672	negative regulation of lymphocyte proliferation	4.9398e-10	-21.4285	74	28	0.0127679	2193	20933	1.61536e+145	Il10,Tnfrsf13b,Inpp5d,Gpnmb,Dlg1,Tnfrsf14,H2-Aa,Vsir,Pdcd1lg2,Ctla4,Pkn1,Il2,Prdm1,Btk,Cblb,Btla,Cd24a,Ndfip1,Cd274,Spn,Lgals9,Lyn,Cd44,Gal,Ptpn6,Fcgr2b,D930015E06Rik,Zc3h12d
GO:0032945	negative regulation of mononuclear cell proliferation	4.9398e-10	-21.4285	74	28	0.0127679	2193	20933	1.61536e+145	Il10,Tnfrsf13b,Inpp5d,Gpnmb,Dlg1,Tnfrsf14,H2-Aa,Vsir,Pdcd1lg2,Ctla4,Pkn1,Il2,Prdm1,Btk,Cblb,Btla,Cd24a,Ndfip1,Cd274,Spn,Lgals9,Lyn,Cd44,Gal,Ptpn6,Fcgr2b,D930015E06Rik,Zc3h12d
GO:0051336	regulation of hydrolase activity	5.03283e-10	-21.4099	865	149	0.0679435	2193	20933	12122,13666,241324,17127,20299,231821,16398,69089,320292,11843,22411,171580,12576,11783,18550,69169,64209,216795,69601,170625,19823,70261,69710,11806,20660,20568,11540,103724,17260,240168,16842,230972,20295,19414,18613,67769,20194,13609,56398,66691,22165,232227,107607,67628,217692,68845,15370,17283,20312,14103,20111,12905,16912,16452,70233,29809,18753,218699,22325,97165,544817,170770,12581,207592…	Bid,Eif2ak3,Crb2,Smad3,Ccl22,Adap1,Itga2,Oxa1l,Rasgef1b,Arf4,Wnt11,Mical1,Cdkn1b,Apaf1,Furin,Fcmr,Herpud1,Wnt9a,Dab2ip,Snx18,Rnf7,Chp2,Arap1,Apoa1,Sorl1,Slpi,Adora2a,Tbc1d10a,Mef2c,Rasgrp3,Lef1,Arhgef16,Ccl17,Rasa3,Pecam1,Gpatch2,S100a10,S1pr1,Chp1,Gapvd1,Txk,Iqsec1,Nod1,Anp32b,Sipa1l1,Pih1d1,Nr4a1,Men1,Cx3cl1,Fasl,Rps6ka1,Cradd,Psmb9,Jak2,Cd2bp2,Rabgap1l,Prkcd,Pxk,Vav2,Hmgb2,Arhgap27,Bbc3,Cdkn2d…
GO:0033993	response to lipid	5.71061e-10	-21.2835	647	119	0.0542636	2193	20933	19697,11535,14824,77134,225471,19712,76709,12519,12571,268903,19401,20899,387157,12043,735252,11303,21941,108155,56722,110279,19411,69601,21423,211770,21813,78894,22695,16477,14683,19206,11433,20568,230979,240442,21936,17260,13983,12387,19013,18750,20249,22164,12633,723819,18124,433766,18033,21929,21812,17979,14815,18126,11647,15900,18712,16859,19260,117149,16600,230738,17087,12015,26424,16478,21…	Rela,Adm,Grn,Hnrnpa0,Ticam2,Rest,Arpc2,Cd80,Cdk6,Nrip1,Rara,Stra8,Mir139,Bcl2,Mir181a-1,Abca1,Tnfrsf8,Ogt,Litaf,Bcr,Rarg,Dab2ip,Tcf3,Trib1,Tgfbr2,Aacs,Zfp36,Junb,Gnas,Ptch1,Acp5,Slpi,Tnfrsf14,Adnp2,Tnfrsf18,Mef2c,Esr2,Ctnnb1,Ppara,Prkca,Scd1,Tnfsf4,Cflar,Mir181c,Nr4a3,Trim63,Nfkb1,Tnfaip3,Tgfbr1,Ncoa3,Nr3c1,Nos2,Alpl,Irf8,Pim1,Lgals9,Ptpn22,Tirap,Klf4,Zc3h12a,Ly96,Bad,Nr5a2,Jund,Nr1d1,Rxra,Il10,M…
GO:0040011	locomotion	6.09924e-10	-21.2177	1018	169	0.0770634	2193	20933	74192,67784,23789,242687,12778,20299,16398,19271,30957,11843,22411,18591,12484,50796,140579,12721,30955,71371,69601,19200,22627,12661,232983,18187,20187,19823,668218,11806,20660,23871,17260,71805,58194,16842,18019,18124,54721,107448,230972,68075,246177,20295,105722,76816,18613,16859,226519,20347,20352,13609,14042,13844,14595,16776,13175,13616,15370,20312,12399,20851,68703,19261,16452,13655,243362…	Arpc5l,Plxnd1,Coro1b,Wasf2,Ackr3,Ccl22,Itga2,Ptprj,Mapk8ip3,Arf4,Wnt11,Pdgfb,Cd24a,Dmrt1,Elmo2,Coro1a,Pik3cg,Arid5b,Dab2ip,Pstpip1,Ywhae,Chl1,Cxcl17,Nrp2,Ryk,Rnf7,Bin2,Apoa1,Sorl1,Ets1,Mef2c,Nup93,Sh3kbp1,Lef1,Nfatc2,Nr4a3,Tyk2,Unc5a,Arhgef16,Lurap1,Myo1g,Ccl17,Ano6,Sdccag8,Pecam1,Lgals9,Lamc1,Sema3b,Sema4b,S1pr1,Ext1,Ephb2,B4galt1,Lama5,Dclk1,Edn3,Nr4a1,Cx3cl1,Runx3,Stat5b,Rere,Sirpa,Jak2,Egr3,S…
GO:0051046	regulation of secretion	6.55422e-10	-21.1457	728	130	0.0592795	2193	20933	216344,80885,19712,56695,66629,66482,18642,20963,11793,76055,238377,21899,215449,60533,320790,170756,11450,110279,18510,14419,110355,78894,50905,16149,18300,12322,19055,18762,14683,11806,54445,11540,230979,13057,17260,18751,27414,18750,106347,22164,235442,16490,68943,18125,20501,16534,22782,16178,15893,14815,18126,58226,20742,16859,12481,19260,94353,230738,56373,20912,12015,19247,239556,116838,21…	Rab21,Hcar2,Rest,Pnkd,Golph3,Exoc2,Pfkm,Syk,Atg5,Mgea5,Gpr68,Tlr6,Rap1b,Cd274,Chd7,Slc8b1,Adipoq,Bcr,Pax8,Gal,Grk2,Aacs,Il17rb,Cd74,Oit1,Camk2a,Ppp3ca,Prkcz,Gnas,Apoa1,Unc93b1,Adora2a,Tnfrsf14,Cyba,Mef2c,Prkcb,Sergef,Prkca,Ildr1,Tnfsf4,Rab8b,Kcna2,Pink1,Nos1,Slc16a1,Kcnn4,Slc30a1,Il1r2,Ica1,Nr3c1,Nos2,Cacna1h,Sptbn1,Lgals9,Cd2,Ptpn22,Hmgn3,Zc3h12a,Cpb2,Stxbp3,Bad,Ptpn11,Cacna1i,Rims2,Nr1d1,Il10,T…
GO:0071900	regulation of protein serine/threonine kinase activity	6.64215e-10	-21.1324	392	82	0.0373917	2193	20933	106504,18769,19271,26409,20963,30957,12444,16906,18591,12484,12454,21899,12576,11816,26401,30955,11450,69601,80794,211770,330177,338372,16149,232983,20660,18750,21929,21812,22062,18712,70097,26403,19260,117149,14154,78610,19247,104709,240354,19259,108960,13616,23882,26399,21844,67397,81897,68845,17283,21897,24136,63953,16452,21939,319520,16543,26412,14254,17096,18753,11848,19882,108679,14164,1258…	Stk38,Pkig,Ptprj,Map3k7,Syk,Mapk8ip3,Ccnd2,Lmnb1,Pdgfb,Cd24a,Ccnk,Tlr6,Cdkn1b,Apoe,Map3k1,Pik3cg,Adipoq,Dab2ip,Cblc,Trib1,Taok3,Map3k9,Cd74,Cxcl17,Sorl1,Prkca,Tnfaip3,Tgfbr1,Trp73,Pim1,Sash1,Map3k11,Ptpn22,Tirap,Fem1a,Uvrag,Ptpn11,Pik3r6,Malt1,Ptpn5,Irak2,Edn3,Gadd45g,Map2k6,Tiam1,Erp29,Tlr9,Pih1d1,Men1,Tlr1,Zeb2,Dusp10,Jak2,Cd40,Dusp4,Mdfic,Map4k2,Flt1,Lyn,Prkcd,Rhoa,Mst1r,Cops8,Fgf1,Cdkn2d,Iqga…
GO:0046634	regulation of alpha-beta T cell activation	8.64819e-10	-20.8685	85	30	0.0136799	2193	20933	1.87622e+154	Prkcz,Ikzf1,Ptprc,Adora2a,Tnfrsf14,Ccr7,Cd80,Vsir,Zbtb16,Cd3e,Tnfsf4,Syk,Ccr6,Prdm1,Rara,Cblb,Cd83,Cd1d1,Btla,Cd24a,Sash3,Lgals9,Ptpn22,Ap3b1,Socs5,Cd44,Myb,Tgfbr2,Rhoa,Tnfsf18
GO:0032970	regulation of actin filament-based process	1.01244e-09	-20.7109	336	73	0.0332877	2193	20933	170643,74192,72754,23789,242687,76709,17127,11857,12154,22411,12721,26401,19240,19241,108100,12182,69710,211401,11806,21916,207278,17260,14026,14744,15162,21812,20742,18613,18016,215280,14784,20194,13609,16971,18643,56193,13383,18709,18708,13860,104027,14758,56753,17886,20947,11928,76707,56792,14191,18753,74392,12345,11848,12332,17974,211556,12614,50875,20271,109676,29816,68166,243961,20410,20356…	Kirrel,Arpc5l,Arhgef10l,Coro1b,Wasf2,Arpc2,Smad3,Arhgdib,Bmp10,Wnt11,Coro1a,Map3k1,Tmsb10,Tmsb4x,Baiap2,Bst1,Arap1,Mtss1,Apoa1,Tmod1,Fchsd2,Mef2c,Evl,Gpr65,Hck,Tgfbr1,Sptbn1,Pecam1,Nf2,Wipf1,Grb2,S100a10,S1pr1,Lrp1,Pfn1,Plek,Dlg1,Pik3r2,Pik3r1,Eps8,Synpo,Gpm6b,Tacstd2,Myh9,Swap70,Atp1a1,Clasp1,Stap1,Fgr,Prkcd,Specc1l,Capzb,Rhoa,Capg,Nck2,Ap1ar,Celsr1,Tmod3,Scn5a,Ank2,Hip1r,Spire1,Shank1,Sorbs3,Se…
GO:0051223	regulation of protein transport	1.05913e-09	-20.6658	748	132	0.0601915	2193	20933	72043,76709,17127,18642,11793,76055,21899,170756,56722,69601,78894,70261,11806,20660,11540,71805,18618,52822,22164,238276,20501,50754,16178,18126,228607,20742,226861,16859,19260,19058,240641,56398,66691,217166,21416,12753,66894,13447,18709,215999,70790,387140,20312,18035,11545,99237,16452,12494,14191,242248,17096,18753,12290,16500,22350,108995,74772,20356,74117,20788,12988,13207,80885,18769,12540…	Sulf2,Arpc2,Smad3,Pfkm,Atg5,Mgea5,Tlr6,Slc8b1,Litaf,Dab2ip,Aacs,Chp2,Apoa1,Sorl1,Adora2a,Nup93,Pemt,Rufy3,Tnfsf4,Akap5,Slc16a1,Fbxw7,Il1r2,Nos2,Mavs,Sptbn1,Hhat,Lgals9,Ptpn22,Ppp3r1,Kif20b,Chp1,Gapvd1,Nr1d1,Tcf7l2,Clock,Wwp2,Doc2b,Pik3r2,Mcu,Ubr5,Mir21a,Cx3cl1,Nfkbia,Parp1,Tm9sf4,Jak2,Cd38,Fgr,Bank1,Lyn,Prkcd,Cacna1e,Kcnb1,Ezr,Tbc1d10c,Atp13a2,Sema5a,Actr3,Srebf2,Csk,Ddx5,Hcar2,Pkig,Cdc42,Rest,Go…
GO:0001816	cytokine production	1.15005e-09	-20.5835	132	39	0.0177839	2193	20933	1.36101e+200	S1pr3,Nod1,Rftn1,Dlg1,Gadd45g,Cxcr3,Tlr9,Card11,Nfat5,Rnf19b,Hif1a,Rel,Wnt11,Runx3,Abca1,Tlr6,Rbpj,Lyn,Prkcd,Foxp1,Tnfaip8,Tnfsf18,Itk,Casp1,Ccr7,Tmem173,Tnfsf4,Heg1,Fabp4,Nfatc2,Trim56,Nos2,Adgrg1,Chga,Ptafr,Notch2,Mr1,Txk,Rasgrp1
GO:0070664	negative regulation of leukocyte proliferation	1.43231e-09	-20.364	77	28	0.0127679	2193	20933	1.61536e+145	Il10,Tnfrsf13b,Inpp5d,Gpnmb,Dlg1,Tnfrsf14,H2-Aa,Vsir,Pdcd1lg2,Ctla4,Pkn1,Il2,Prdm1,Btk,Cblb,Btla,Cd24a,Ndfip1,Cd274,Spn,Lgals9,Lyn,Cd44,Gal,Ptpn6,Fcgr2b,D930015E06Rik,Zc3h12d
GO:0043405	regulation of MAP kinase activity	1.56735e-09	-20.2739	275	63	0.0287278	2193	20933	104709,106504,19259,13616,19271,23882,26399,26409,20963,30957,21844,81897,67397,24136,63953,18591,12484,21899,21939,16452,16543,319520,11816,26401,30955,26412,14254,11450,17096,69601,80794,18753,211770,330177,338372,19882,16149,232983,20660,14164,29875,19264,12775,26407,14678,53608,18750,21812,22062,19246,26403,70097,19260,117149,75547,26382,14154,15170,11551,240754,12988,19247,19419	Pik3r6,Stk38,Ptpn5,Edn3,Ptprj,Gadd45g,Map2k6,Map3k7,Syk,Mapk8ip3,Tiam1,Tlr9,Erp29,Zeb2,Dusp10,Pdgfb,Cd24a,Tlr6,Cd40,Jak2,Mdfic,Dusp4,Apoe,Map3k1,Pik3cg,Map4k2,Flt1,Adipoq,Lyn,Dab2ip,Cblc,Prkcd,Trib1,Taok3,Map3k9,Mst1r,Cd74,Cxcl17,Sorl1,Fgf1,Iqgap1,Ptprc,Ccr7,Map3k4,Gnai2,Map3k6,Prkca,Tgfbr1,Trp73,Ptpn1,Map3k11,Sash1,Ptpn22,Tirap,Akap13,Fgd2,Fem1a,Ptpn6,Adra2a,Lax1,Csk,Ptpn11,Rasgrp1
GO:0033674	positive regulation of kinase activity	1.87467e-09	-20.0948	407	83	0.0378477	2193	20933	12540,67468,26409,20963,30957,215653,12444,16906,18591,22248,56040,12484,12454,21899,12576,26401,30955,11450,69601,330177,338372,21813,16149,232983,18762,50754,21812,12531,22062,18712,70097,26403,117149,12015,19247,104709,240354,13383,108960,13616,23882,26399,21844,67397,81897,68845,21897,24136,109905,56792,16452,21939,16543,75669,26412,14191,16911,14254,17096,18753,22325,237542,11848,19882,14526…	Cdc42,Mmd,Map3k7,Syk,Mapk8ip3,Rassf2,Ccnd2,Lmnb1,Pdgfb,Unc119,Rplp1,Cd24a,Ccnk,Tlr6,Cdkn1b,Map3k1,Pik3cg,Adipoq,Dab2ip,Taok3,Map3k9,Tgfbr2,Cd74,Cxcl17,Prkcz,Fbxw7,Tgfbr1,Cdc25b,Trp73,Pim1,Sash1,Map3k11,Tirap,Bad,Ptpn11,Pik3r6,Malt1,Dlg1,Irak2,Edn3,Gadd45g,Map2k6,Tiam1,Erp29,Tlr9,Pih1d1,Tlr1,Zeb2,Rap1a,Stap1,Jak2,Cd40,Mdfic,Pik3r4,Map4k2,Fgr,Lmo4,Flt1,Lyn,Prkcd,Vav2,Osbpl8,Rhoa,Mst1r,Gcg,Cops8,Fgf…
GO:0050854	regulation of antigen receptor-mediated signaling pathway	2.06383e-09	-19.9987	43	20	0.00911993	2193	20933	2.23501e+106	Ezr,Lpxn,Thy1,Malt1,Ptprc,Ccr7,Prkcb,Fcrl5,Dusp22,Ptprj,Kcnn4,Cblb,Plcl2,Stap1,Nfam1,Ubash3a,Ptpn22,Lyn,Ptpn6,Elf1
GO:0006954	inflammatory response	2.1777e-09	-19.945	415	84	0.0383037	2193	20933	13610,19697,22631,77134,225471,20299,15531,20963,79221,13058,19696,15467,12484,21899,21941,67759,19664,30955,69601,14419,19200,70747,17084,18762,230979,21936,13057,22164,17125,12229,15162,21929,18126,20295,22062,105722,117149,18707,18129,230738,17087,56233,16153,108960,328417,14595,22038,20361,12766,81897,387140,20312,12458,21897,15251,20851,16452,21939,12363,17079,17096,12802,218699,97165,192187…	S1pr3,Rela,Ywhaz,Hnrnpa0,Ticam2,Ccl22,Ndst1,Syk,Hdac9,Cybb,Rel,Eif2ak1,Cd24a,Tlr6,Tnfrsf8,Plgrkt,Rbpj,Pik3cg,Dab2ip,Gal,Pstpip1,Tspan2,Ly86,Prkcz,Tnfrsf14,Tnfrsf18,Cyba,Tnfsf4,Smad1,Btk,Hck,Tnfaip3,Nos2,Ccl17,Trp73,Ano6,Tirap,Pik3cd,Notch2,Zc3h12a,Ly96,Hdac7,Il10,Irak2,Parp4,B4galt1,Plscr1,Sema7a,Cxcr3,Tlr9,Mir21a,Cx3cl1,Ccr6,Tlr1,Hif1a,Stat5b,Jak2,Cd40,Casp4,Cd180,Lyn,Cnr2,Pxk,Hmgb2,Stab1,Ncf1,S…
GO:0007167	enzyme linked receptor protein signaling pathway	2.53823e-09	-19.7918	541	102	0.0465116	2193	20933	23886,69106,13666,72043,17127,15531,19271,26409,20963,11576,215653,12154,11843,18591,65960,320202,20482,18604,387244,20662,26401,110279,71371,69601,80794,18703,21813,108100,18187,18762,71093,71805,17125,723819,16842,12229,240028,54721,208650,15162,21815,21812,56458,20742,71602,56468,14784,170749,94212,22165,19247,13844,68799,217692,23921,18709,105352,23863,18708,12143,21844,216233,104215,20851,11…	Gdf15,Stoml1,Eif2ak3,Sulf2,Smad3,Ndst1,Ptprj,Map3k7,Syk,Afp,Rassf2,Bmp10,Arf4,Pdgfb,Twsg1,Lefty2,Skil,Pdk2,Mirlet7a-1,Sos1,Map3k1,Bcr,Arid5b,Dab2ip,Cblc,Pigr,Tgfbr2,Baiap2,Nrp2,Prkcz,Atoh8,Nup93,Smad1,Mir181c,Lef1,Btk,Lnpep,Tyk2,Cblb,Hck,Tgif1,Tgfbr1,Foxo1,Sptbn1,Myo1e,Socs5,Grb2,Mtmr4,Pag1,Txk,Ptpn11,Ephb2,Rgmb,Sipa1l1,Sh2b2,Pik3r2,Dusp22,Dand5,Pik3r1,Blk,Tiam1,Socs2,Rhoq,Stat5b,Parp1,Rapgef1,St…
GO:0032946	positive regulation of mononuclear cell proliferation	2.6113e-09	-19.7634	130	38	0.0173279	2193	20933	7.20493e+193	Tnfrsf13c,Gpr183,Cd80,Cd3e,Syk,Card11,Il2,Stat5b,Bcl2,Cd24a,Cd40,Cd274,Spn,Aif1,Cd38,Coro1a,St6gal1,Tcf3,Il21,Il6st,Itgal,Cd74,Nck2,Bst1,Icosl,Stat5a,Ccr7,Ptprc,Mef2c,Pdcd1lg2,Tnfsf4,Nfatc2,Zfp335,Cd1d1,Sash3,Ptpn22,Tirap,Cd86
GO:0070665	positive regulation of leukocyte proliferation	2.96809e-09	-19.6353	136	39	0.0177839	2193	20933	7.20493e+198	Tnfrsf13c,Gpr183,Cd80,Cd3e,Syk,Card11,Il2,Stat5b,Bcl2,Cd24a,Cd40,Cd274,Spn,Aif1,Cd38,Coro1a,St6gal1,Lyn,Tcf3,Il21,Il6st,Itgal,Cd74,Nck2,Bst1,Icosl,Stat5a,Ccr7,Ptprc,Mef2c,Pdcd1lg2,Tnfsf4,Nfatc2,Zfp335,Cd1d1,Sash3,Ptpn22,Tirap,Cd86
GO:0070201	regulation of establishment of protein localization	3.09121e-09	-19.5947	805	138	0.0629275	2193	20933	72043,76709,17127,18642,11793,76055,21899,170756,56722,69601,78894,70261,11806,20660,11540,71805,18618,52822,22164,238276,20501,230972,50754,16178,18126,228607,20742,226861,16859,19260,19058,240641,56398,66691,217166,21416,12753,66894,13383,13447,18709,215999,70790,104215,387140,20312,18035,11545,99237,16452,12494,14191,242248,17096,12290,18753,16500,22350,170770,108995,74772,20356,74117,20788,12…	Sulf2,Arpc2,Smad3,Pfkm,Atg5,Mgea5,Tlr6,Slc8b1,Litaf,Dab2ip,Aacs,Chp2,Apoa1,Sorl1,Adora2a,Nup93,Pemt,Rufy3,Tnfsf4,Akap5,Slc16a1,Arhgef16,Fbxw7,Il1r2,Nos2,Mavs,Sptbn1,Hhat,Lgals9,Ptpn22,Ppp3r1,Kif20b,Chp1,Gapvd1,Nr1d1,Tcf7l2,Clock,Wwp2,Dlg1,Doc2b,Pik3r2,Mcu,Ubr5,Rhoq,Mir21a,Cx3cl1,Nfkbia,Parp1,Tm9sf4,Jak2,Cd38,Fgr,Bank1,Lyn,Cacna1e,Prkcd,Kcnb1,Ezr,Bbc3,Tbc1d10c,Atp13a2,Sema5a,Actr3,Srebf2,Csk,Ddx5,…
GO:0030217	T cell differentiation	3.1777e-09	-19.5671	153	42	0.0191518	2193	20933	1.40123e+215	Mpzl2,Gpr183,Ikzf1,Sp3,B2m,Tnfsf8,Gadd45g,Cd3e,Syk,Cdk6,Card11,Atg5,Ccr6,Cacnb4,Bcl2,Stat5b,Spn,Chd7,Bcl11a,Tcf3,Irf4,Foxp1,Slamf6,Rhoa,Zbtb1,Dock2,Cd74,Itk,Stat5a,Ptprc,Ccr7,Ctnnb1,Tcf7,Runx2,Lef1,Cd1d1,Rhoh,Ptpn22,Gpr18,Zfp36l1,Txk,Nfatc3
GO:0002761	regulation of myeloid leukocyte differentiation	3.39609e-09	-19.5006	115	35	0.0159599	2193	20933	1.69699e+180	Zbtb7a,Clec2d,Ikzf1,Pik3r1,Cdk6,Gfi1b,Rassf2,Rara,Gpr68,Gpr55,Ndfip1,Ogt,Jun,Adipoq,Lyn,Inpp4b,Trib1,Ubash3b,Runx1,Stat5a,Gnas,Inpp5d,Lif,Myc,Ctnnb1,Prkca,Lef1,Fam213a,Clec2g,Notch2,Casp8,Zfp36l1,Rb1,Ccr1,Clec2i
GO:0010563	negative regulation of phosphorus metabolic process	3.41654e-09	-19.4946	551	103	0.0469676	2193	20933	170643,75296,106504,21838,18769,269295,19271,215653,171580,103136,18591,12576,108155,11816,11450,12700,69601,80794,56705,211770,330177,22627,20238,18762,20660,15451,11540,65112,18750,238276,11770,18125,208650,21929,71782,56458,22062,18613,18016,67769,19260,56468,16600,56398,14154,230738,52662,101490,56193,19259,13383,24056,11796,23882,216233,17283,16183,20947,11545,63953,12398,107746,56792,319520…	Kirrel,Fgfr1op,Stk38,Thy1,Pkig,Rtn4rl2,Ptprj,Rassf2,Mical1,Pwp1,Pdgfb,Cdkn1b,Ogt,Apoe,Adipoq,Cish,Dab2ip,Cblc,Ranbp9,Trib1,Taok3,Ywhae,Atxn1,Prkcz,Sorl1,Hpn,Adora2a,Pmepa1,Prkca,Akap5,Fabp4,Nos1,Cblb,Tnfaip3,Ankle2,Foxo1,Trp73,Pecam1,Nf2,Gpatch2,Ptpn22,Socs5,Klf4,Chp1,Fem1a,Zc3h12a,Ldlrad4,Inpp5f,Plek,Ptpn5,Dlg1,Sh3bp5,Birc3,Gadd45g,Socs2,Men1,Il2,Swap70,Parp1,Dusp10,Cbfa2t3,Rapgef1,Stap1,Dusp4,C…
GO:0045936	negative regulation of phosphate metabolic process	3.41654e-09	-19.4946	551	103	0.0469676	2193	20933	170643,75296,106504,21838,18769,269295,19271,215653,171580,103136,18591,12576,108155,11816,11450,12700,69601,80794,56705,211770,330177,22627,20238,18762,20660,15451,11540,65112,18750,238276,11770,18125,208650,21929,71782,56458,22062,18613,18016,67769,19260,56468,16600,56398,14154,230738,52662,101490,56193,19259,13383,24056,11796,23882,216233,17283,16183,20947,11545,63953,12398,107746,56792,319520…	Kirrel,Fgfr1op,Stk38,Thy1,Pkig,Rtn4rl2,Ptprj,Rassf2,Mical1,Pwp1,Pdgfb,Cdkn1b,Ogt,Apoe,Adipoq,Cish,Dab2ip,Cblc,Ranbp9,Trib1,Taok3,Ywhae,Atxn1,Prkcz,Sorl1,Hpn,Adora2a,Pmepa1,Prkca,Akap5,Fabp4,Nos1,Cblb,Tnfaip3,Ankle2,Foxo1,Trp73,Pecam1,Nf2,Gpatch2,Ptpn22,Socs5,Klf4,Chp1,Fem1a,Zc3h12a,Ldlrad4,Inpp5f,Plek,Ptpn5,Dlg1,Sh3bp5,Birc3,Gadd45g,Socs2,Men1,Il2,Swap70,Parp1,Dusp10,Cbfa2t3,Rapgef1,Stap1,Dusp4,C…
GO:0022603	regulation of anatomical structure morphogenesis	3.59647e-09	-19.4433	935	155	0.0706794	2193	20933	23886,11535,216344,72043,67784,23789,76709,13058,22411,12043,20482,19664,12721,20440,110279,69601,23945,21813,108100,20187,69710,11806,23871,17260,13660,18751,52822,58194,238276,58198,18019,50754,21929,70435,70097,20347,20352,20194,83814,56373,56233,14457,116838,72049,20181,13844,13047,13383,14595,217692,14886,83395,56753,104215,20312,14103,14191,243362,12345,12394,22350,14164,17869,20354,21413,1…	Gdf15,Adm,Rab21,Sulf2,Plxnd1,Coro1b,Arpc2,Cybb,Wnt11,Bcl2,Skil,Rbpj,Coro1a,St6gal1,Bcr,Dab2ip,Mgll,Tgfbr2,Baiap2,Ryk,Arap1,Apoa1,Ets1,Mef2c,Ehd1,Prkcb,Rufy3,Sh3kbp1,Akap5,Sall1,Nfatc2,Fbxw7,Tnfaip3,Inf2,Sash1,Sema3b,Sema4b,S100a10,Nedd4l,Cpb2,Hdac7,Gas7,Rims2,Tnfrsf13c,Rxra,Ephb2,Cux1,Dlg1,B4galt1,Sipa1l1,Gtf2i,Sp6,Tacstd2,Rhoq,Cx3cl1,Fasl,Fgr,Stard13,Capzb,Runx1,Ezr,Fgf1,Myc,Sema4d,Tcf4,Ctsh,Ppp…
GO:0090304	nucleic acid metabolic process	3.70175e-09	-19.4145	3065	415	0.189238	2193	20933	19697,17937,232334,21877,269704,193838,71990,51786,22040,231642,56353,26409,14582,54446,238673,19401,105559,329003,68275,76199,74016,72475,50796,60611,19891,98758,19664,226747,56722,22780,381801,71371,21423,100043757,50911,13170,338372,16597,66589,66420,19363,20464,50723,56380,240442,20729,67155,17125,212442,71876,18019,12229,17979,13421,56458,223828,22594,109032,17425,78903,18129,14245,245688,67…	Rela,Nab2,Vgll4,Tk1,Zfp664,Eme2,Ddx54,Cpsf2,Trex1,Alkbh2,Rybp,Map3k7,Gfi1b,Nfat5,Zfp367,Rara,Mbnl2,Zfp516,Rpa1,Med13l,Phf19,Ssbp3,Dmrt1,Foxj2,Rpa2,Hnrnpf,Rbpj,Ahctf1,Litaf,Ikzf3,Tatdn2,Arid5b,Tcf3,Zfp831,Exosc9,Dbp,Map3k9,Klf12,Ube2v1,Polr2e,Rad51b,Sim1,Icosl,Arid3b,Adnp2,Spin1,Smarca2,Smad1,Lactb2,Cenpu,Nfatc2,Btk,Ncoa3,Dnase1l3,Foxo1,Pphln1,Xrcc1,Sp110,Foxk1,Wrnip1,Notch2,Lpin1,Rbbp7,Bend5,Hdac…
GO:0007264	small GTPase mediated signal transduction	3.76555e-09	-19.3974	313	68	0.0310078	2193	20933	216344,12540,242687,320292,75423,233046,11843,215449,11629,20662,67042,58222,66922,11841,108100,68203,20163,106572,240168,235442,23881,14579,74734,18613,20663,14784,140743,105445,76088,14673,13860,330914,21844,104215,77407,68939,109905,107746,226652,16476,19354,75668,75985,224624,22325,19744,11848,78255,94176,12614,442827,68895,12675,217944,12549,69288,20430,57912,14766,210293,11845,140580,75974,…	Rab21,Cdc42,Wasf2,Rasgef1b,Arl5a,Rasgrp4,Arf4,Rap1b,Aif1,Sos1,Ift27,Rab37,Rras2,Arf2,Baiap2,Diras2,Rsu1,Rab31,Rasgrp3,Rab8b,G3bp2,Gem,Rhoh,Pecam1,Sos2,Grb2,Rem2,Dock9,Dock8,Gna12,Eps8,Arhgap32,Tiam1,Rhoq,Rab35,Rasl11b,Rap1a,Rapgef1,Arhgap30,Jun,Rac2,Rasl10a,Rab30,Rab40c,Vav2,Rheb,Rhoa,Ralgps2,Dock2,Celsr1,Rab44,Rasl11a,Chuk,Rapgef5,Arhgap31,Rhobtb1,Cyfip1,Cdc42se1,Adgrg1,Dock10,Arf6,Elmo1,Dock11,…
GO:1903038	negative regulation of leukocyte cell-cell adhesion	3.8368e-09	-19.3786	105	33	0.0150479	2193	20933	1.33831e+176	Dlg1,Dusp22,Ctla4,Ass1,Btla,Cd24a,Ndfip1,Tigit,Cd274,Spn,Cd74,Tnfsf18,Gpnmb,Tnfrsf14,Adora2a,H2-Aa,Pdcd1lg2,Vsir,Ppara,Tnfsf4,Lag3,Dtx1,Cblb,Ptpn22,Lgals9,Socs5,Klf4,Cd44,Ptpn6,Pag1,D930015E06Rik,Zc3h12d,Lax1
GO:0016070	RNA metabolic process	3.9628e-09	-19.3463	2649	366	0.166895	2193	20933	19697,17937,232334,269704,71990,51786,56353,26409,14582,54446,238673,19401,105559,329003,76199,74016,72475,50796,60611,98758,19664,226747,56722,22780,71371,21423,100043757,50911,13170,338372,16597,66420,20464,56380,240442,20729,67155,17125,212442,71876,18019,12229,17979,56458,223828,109032,17425,18129,14245,245688,67621,56233,13018,225027,18021,20181,12753,13047,17187,14886,83395,14581,20689,2289…	Rela,Nab2,Vgll4,Zfp664,Ddx54,Cpsf2,Rybp,Map3k7,Gfi1b,Nfat5,Zfp367,Rara,Mbnl2,Zfp516,Med13l,Phf19,Ssbp3,Dmrt1,Foxj2,Hnrnpf,Rbpj,Ahctf1,Litaf,Ikzf3,Arid5b,Tcf3,Zfp831,Exosc9,Dbp,Map3k9,Klf12,Polr2e,Sim1,Arid3b,Adnp2,Spin1,Smarca2,Smad1,Lactb2,Cenpu,Nfatc2,Btk,Ncoa3,Foxo1,Pphln1,Sp110,Foxk1,Notch2,Lpin1,Rbbp7,Bend5,Hdac7,Ctcf,Srsf7,Nfatc3,Rxra,Clock,Cux1,Max,Gtf2i,Sp6,Gfi1,Sall3,Tshz2,Cmtr1,Foxn3,Fa…
GO:1902903	regulation of supramolecular fiber organization	3.97748e-09	-19.3426	294	65	0.0296398	2193	20933	170643,74192,72754,23789,242687,76709,17127,56430,12154,18080,22411,12576,12721,26401,19240,19241,108100,69710,211401,21916,207278,11806,17260,14026,14744,21812,20742,18613,18016,215280,14784,20194,13609,18643,56193,78798,13383,18709,18708,13860,104027,56753,17886,20947,76707,18753,74392,11848,12345,12332,211556,17974,50875,29816,68166,243961,20410,16800,20356,20430,11845,75547,74117,68732,93675	Kirrel,Arpc5l,Arhgef10l,Coro1b,Wasf2,Arpc2,Smad3,Clip1,Bmp10,Nin,Wnt11,Cdkn1b,Coro1a,Map3k1,Tmsb10,Tmsb4x,Baiap2,Arap1,Mtss1,Tmod1,Fchsd2,Apoa1,Mef2c,Evl,Gpr65,Tgfbr1,Sptbn1,Pecam1,Nf2,Wipf1,Grb2,S100a10,S1pr1,Pfn1,Plek,Eml4,Dlg1,Pik3r2,Pik3r1,Eps8,Synpo,Tacstd2,Myh9,Swap70,Clasp1,Prkcd,Specc1l,Rhoa,Capzb,Capg,Ap1ar,Nck2,Tmod3,Hip1r,Spire1,Shank1,Sorbs3,Arhgef2,Sema5a,Cyfip1,Arf6,Akap13,Actr3,Car…
GO:0007155	cell adhesion	4.39448e-09	-19.2429	1138	181	0.0825353	2193	20933	170643,22631,106504,242687,21949,12778,17127,16398,12501,11793,56421,12298,12043,12484,20737,140579,320790,12721,19171,21423,19200,12661,21813,30925,268564,22295,19280,50723,27027,103724,72040,22164,16842,230972,208650,246177,74734,18613,16859,226519,19260,66691,22165,233744,18021,12506,83921,105445,20687,13383,26364,14595,12010,16776,381409,108723,56753,20312,20851,224020,99237,100043314,19261,7…	Kirrel,Ywhaz,Stk38,Wasf2,Tnfsf8,Ackr3,Smad3,Itga2,Cd3e,Atg5,Pfkp,Cacnb4,Bcl2,Cd24a,Spn,Elmo2,Chd7,Coro1a,Psmb10,Tcf3,Pstpip1,Chl1,Tgfbr2,Slamf6,Zbtb1,Cdh23,Ptprs,Icosl,Tspan32,Tbc1d10a,Cdhr5,Tnfsf4,Lef1,Arhgef16,Cblb,Myo1g,Rhoh,Pecam1,Lgals9,Lamc1,Ptpn22,Gapvd1,Txk,Spon1,Nfatc3,Cd48,Tmem2,Dock9,Sp3,Dlg1,Adgre5,B4galt1,B2m,Lama5,Cdh26,Card11,Tacstd2,Cx3cl1,Stat5b,Pi4ka,Tm9sf4,Tigit,Sirpa,Specc1l,N…
GO:0006139	nucleobase-containing compound metabolic process	5.63091e-09	-18.995	3507	465	0.212038	2193	20933	19697,17937,232334,21877,269704,193838,71990,51786,21871,22040,231642,56353,18642,26409,14582,54446,76055,238673,19401,105559,329003,68275,76199,74016,72475,50796,60611,19891,98758,19664,226747,56722,22780,381801,71371,21423,100043757,50911,13170,338372,16597,66589,66420,19363,20464,50723,56380,240442,20729,67155,17125,212442,71876,18019,12229,17979,13421,56458,223828,22594,109032,17425,78903,181…	Rela,Nab2,Vgll4,Tk1,Zfp664,Eme2,Ddx54,Cpsf2,Atp6v0a2,Trex1,Alkbh2,Rybp,Pfkm,Map3k7,Gfi1b,Nfat5,Mgea5,Zfp367,Rara,Mbnl2,Zfp516,Rpa1,Med13l,Phf19,Ssbp3,Dmrt1,Foxj2,Rpa2,Hnrnpf,Rbpj,Ahctf1,Litaf,Ikzf3,Tatdn2,Arid5b,Tcf3,Zfp831,Exosc9,Dbp,Map3k9,Klf12,Ube2v1,Polr2e,Rad51b,Sim1,Icosl,Arid3b,Adnp2,Spin1,Smarca2,Smad1,Lactb2,Cenpu,Nfatc2,Btk,Ncoa3,Dnase1l3,Foxo1,Pphln1,Xrcc1,Sp110,Foxk1,Wrnip1,Notch2,Lp…
GO:0030099	myeloid cell differentiation	5.87266e-09	-18.953	215	52	0.0237118	2193	20933	3.21019e+270	Gpr183,Ikzf1,Sp3,Wasf2,Plscr1,Fli1,Gfi1,Myh9,Spib,Cbfa2t3,Kat6a,Eif2ak1,Stap1,Jak2,Anxa2,Jun,Batf3,Snx10,Rbpj,Lyn,Rabgap1l,Irf4,Tgfbr2,Mir122,Rps19,Nfatc1,Tspan2,Runx1,Tmod3,Actn1,Junb,Cd300lf,Ccr7,Mef2c,Ctnnb1,Chuk,Bpgm,Lef1,Smarca4,Klf2,Irf8,Exoc6,Tirap,Casp8,Notch2,Ptpn6,Rb1,Myb,Pml,Tet2,Ccr1,Ptpn11
GO:0050671	positive regulation of lymphocyte proliferation	5.89274e-09	-18.9495	128	37	0.0168719	2193	20933	7.20493e+188	Tnfrsf13c,Gpr183,Cd80,Cd3e,Syk,Card11,Il2,Stat5b,Bcl2,Cd24a,Cd40,Cd274,Spn,Aif1,Cd38,Coro1a,Tcf3,Il21,Il6st,Itgal,Cd74,Nck2,Bst1,Icosl,Stat5a,Ccr7,Ptprc,Mef2c,Pdcd1lg2,Tnfsf4,Nfatc2,Zfp335,Cd1d1,Sash3,Ptpn22,Tirap,Cd86
GO:0010467	gene expression	6.121e-09	-18.9115	2940	399	0.181943	2193	20933	19697,17937,232334,13666,269704,71990,51786,56353,26409,14582,54446,238673,19401,105559,329003,76199,56040,103468,74016,72475,50796,60611,98758,19664,226747,56722,22780,71371,21423,100043757,50911,13170,338372,16597,66420,20464,56380,240442,20729,93757,71805,67204,67155,17125,71876,18019,12229,17979,56458,223828,109032,17425,18129,14245,68184,245688,67621,56233,13018,225027,18021,20181,12753,1304…	Rela,Nab2,Vgll4,Eif2ak3,Zfp664,Ddx54,Cpsf2,Rybp,Map3k7,Gfi1b,Nfat5,Zfp367,Rara,Mbnl2,Zfp516,Med13l,Rplp1,Nup107,Phf19,Ssbp3,Dmrt1,Foxj2,Hnrnpf,Rbpj,Ahctf1,Litaf,Ikzf3,Arid5b,Tcf3,Zfp831,Exosc9,Dbp,Map3k9,Klf12,Polr2e,Sim1,Arid3b,Adnp2,Spin1,Immp2l,Nup93,Eif2s2,Smarca2,Smad1,Cenpu,Nfatc2,Btk,Ncoa3,Foxo1,Pphln1,Sp110,Foxk1,Notch2,Lpin1,Denr,Rbbp7,Bend5,Hdac7,Ctcf,Srsf7,Nfatc3,Rxra,Clock,Cux1,Ctse,M…
GO:0009719	response to endogenous stimulus	6.12678e-09	-18.9106	1104	176	0.0802554	2193	20933	19697,23789,76709,17127,26409,19401,12043,65960,215449,11783,20482,20662,387244,12721,26401,30955,69601,21813,78894,108100,12322,16477,11540,17260,13660,75747,19013,22164,17125,16842,18124,18033,21929,17979,56458,11647,19260,14784,50933,14245,170749,26424,217166,20181,80707,107607,18709,11898,15370,17283,26556,70790,104215,77407,18035,11928,12399,20851,11545,16452,234779,13655,12494,54608,17096,1…	Rela,Coro1b,Arpc2,Smad3,Map3k7,Rara,Bcl2,Twsg1,Rap1b,Apaf1,Skil,Sos1,Mirlet7a-1,Coro1a,Map3k1,Pik3cg,Dab2ip,Tgfbr2,Aacs,Baiap2,Camk2a,Junb,Adora2a,Mef2c,Ehd1,Sesn3,Ppara,Tnfsf4,Smad1,Lef1,Nr4a3,Nfkb1,Tnfaip3,Ncoa3,Foxo1,Alpl,Ptpn22,Grb2,Uchl3,Lpin1,Mtmr4,Nr5a2,Nr1d1,Rxra,Wwox,Nod1,Pik3r2,Ass1,Nr4a1,Men1,Homer1,Ubr5,Rhoq,Rab35,Nfkbia,Atp1a1,Runx3,Stat5b,Parp1,Jak2,Plcg2,Egr3,Cd38,Abhd2,Lyn,Prkcd,H…
GO:0042326	negative regulation of phosphorylation	6.34241e-09	-18.876	431	85	0.0387597	2193	20933	170643,75296,106504,21838,18769,269295,19271,215653,171580,103136,12576,108155,11816,11450,12700,69601,80794,56705,211770,330177,20238,18762,20660,11540,65112,18750,11770,18125,208650,21929,71782,56458,22062,18613,18016,19260,56468,16600,56398,14154,230738,52662,101490,19259,13383,24056,11796,23882,216233,17283,16183,63953,12398,107746,56792,319520,16476,17096,18753,11848,67916,17974,72828,15525,…	Kirrel,Fgfr1op,Stk38,Thy1,Pkig,Rtn4rl2,Ptprj,Rassf2,Mical1,Pwp1,Cdkn1b,Ogt,Apoe,Adipoq,Cish,Dab2ip,Cblc,Ranbp9,Trib1,Taok3,Atxn1,Prkcz,Sorl1,Adora2a,Pmepa1,Prkca,Fabp4,Nos1,Cblb,Tnfaip3,Ankle2,Foxo1,Trp73,Pecam1,Nf2,Ptpn22,Socs5,Klf4,Chp1,Fem1a,Zc3h12a,Ldlrad4,Inpp5f,Ptpn5,Dlg1,Sh3bp5,Birc3,Gadd45g,Socs2,Men1,Il2,Dusp10,Cbfa2t3,Rapgef1,Stap1,Dusp4,Jun,Lyn,Prkcd,Rhoa,Plpp3,Nck2,Ubash3b,Hspa4,Ezr,C…
GO:0010959	regulation of metal ion transport	6.79032e-09	-18.8078	357	74	0.0337437	2193	20933	69106,21838,69563,12767,11793,76055,12298,12043,11931,18591,320790,12721,30955,14419,22627,16539,19674,12322,16502,14683,11555,11540,13057,12478,12387,116873,238276,18125,22782,105722,83997,108058,19260,56398,83814,18021,66109,109305,13383,66894,12010,329693,13616,12766,81897,18216,26556,11928,234779,16438,65973,17096,207911,57440,70839,17691,11848,72828,18436,14526,66395,20271,170755,109676,1649…	Stoml1,Thy1,Mrln,Cxcr4,Atg5,Mgea5,Cacnb4,Bcl2,Atp1b1,Pdgfb,Chd7,Coro1a,Pik3cg,Gal,Ywhae,Kcns2,Rcvrn,Camk2a,Kcnc1,Gnas,Adrb2,Adora2a,Cyba,Cd19,Ctnnb1,Stim2,Akap5,Nos1,Slc30a1,Ano6,Slmap,Camk2d,Ptpn22,Chp1,Nedd4l,Nfatc3,Tspan13,Orai1,Dlg1,Wwp2,B2m,Fcrl5,Edn3,Cxcr3,Tlr9,Ntsr1,Homer1,Atp1a1,Plcg2,Itpr1,Asph,Lyn,Mchr1,Ehd3,P2ry12,Sik1,Rhoa,Ubash3b,P2rx1,Gcg,Ahnak,Scn5a,Sgk3,Ank2,Kcnab2,Gnai2,Kcnj1,Scn…
GO:0009617	response to bacterium	7.29485e-09	-18.7361	516	97	0.0442316	2193	20933	19697,11535,77134,225471,21949,12519,20963,19401,387157,21425,735252,11303,12484,21899,21941,108155,20737,19664,56722,110279,69601,21423,211770,108100,106869,22695,16477,11433,20568,230979,21936,17260,20249,22164,723819,18033,15162,21929,18126,228607,15900,109032,16859,19260,117149,18129,230738,17087,16478,217166,107607,16153,723944,240354,17533,387223,108960,12010,22038,100124488,14581,81897,218…	Rela,Adm,Hnrnpa0,Ticam2,Tnfsf8,Cd80,Syk,Rara,Mir139,Tfeb,Mir181a-1,Abca1,Cd24a,Tlr6,Tnfrsf8,Ogt,Spn,Rbpj,Litaf,Bcr,Dab2ip,Tcf3,Trib1,Baiap2,Tnfaip8,Zfp36,Junb,Acp5,Slpi,Tnfrsf14,Tnfrsf18,Mef2c,Scd1,Tnfsf4,Mir181c,Nfkb1,Hck,Tnfaip3,Nos2,Mavs,Irf8,Sp110,Lgals9,Ptpn22,Tirap,Notch2,Zc3h12a,Ly96,Jund,Nr1d1,Nod1,Il10,Mir200c,Malt1,Mrc1,Mir29b-1,Irak2,B2m,Plscr1,Mir511,Gfi1,Tlr9,Tlr1,Nfkbia,Stat5b,Dusp1…
GO:0050727	regulation of inflammatory response	7.34567e-09	-18.7292	279	62	0.0282718	2193	20933	19697,16153,12753,208188,17127,20361,16398,625249,83490,81897,16183,20312,20851,63953,12484,65113,78334,16452,20737,12363,11816,30955,11450,110279,17096,12802,23945,50905,20085,67581,240873,100340,232983,12182,22695,20850,11806,11555,23871,12362,56715,11433,12775,11540,19013,18750,22164,106512,11770,12229,18033,57783,16178,21929,18126,13040,16859,56468,12505,14154,14130,230738	Rela,Il10,Clock,Ghsr,Smad3,Sema7a,Itga2,Gpx4,Pik3ap1,Tlr9,Il2,Cx3cl1,Stat5b,Dusp10,Cd24a,Ndfip1,Cdk19,Jak2,Spn,Casp4,Apoe,Pik3cg,Adipoq,Bcr,Lyn,Cnr2,Mgll,Il17rb,Rps19,Tbc1d23,Tnfsf18,Smpdl3b,Cxcl17,Bst1,Zfp36,Stat5a,Apoa1,Adrb2,Ets1,Casp1,Rabgef1,Acp5,Ccr7,Adora2a,Ppara,Prkca,Tnfsf4,Gpsm3,Fabp4,Btk,Nfkb1,Tnip1,Il1r2,Tnfaip3,Nos2,Ctss,Lgals9,Socs5,Cd44,Fem1a,Fcgr2b,Zc3h12a
GO:0045580	regulation of T cell differentiation	7.43682e-09	-18.7168	129	37	0.0168719	2193	20933	1.04709e+190	Pik3r6,Ikzf1,Ctla4,Zbtb16,Syk,Card11,Ccr6,Il2,Prdm1,Rara,Stat5b,Cd83,Egr3,Sos1,Ap3b1,Tgfbr2,Zbtb1,Rhoa,Cd74,Tnfsf18,Prkcz,Stat5a,Ccr7,Ptprc,H2-Aa,Tnfsf4,Dtx1,Cd1d1,Sash3,Sos2,Lgals9,Socs5,Cd44,Myb,D930015E06Rik,Bad,Rasgrp1
GO:0006807	nitrogen compound metabolic process	7.69871e-09	-18.6822	4384	564	0.257182	2193	20933	17937,232334,13666,51786,21871,56353,18642,76055,238673,76199,21899,50796,72475,19891,98758,19664,226747,56722,381801,66420,19363,192166,56380,240442,67204,67155,212442,18019,17979,13421,320981,56458,109032,17425,170439,78903,18129,245688,67621,56233,18021,328417,14886,11898,14581,20689,228911,20444,74157,71375,20962,18972,100182,56484,12763,18778,216238,17969,100715,228536,107976,17869,16764,222…	Nab2,Vgll4,Eif2ak3,Cpsf2,Atp6v0a2,Rybp,Pfkm,Mgea5,Zfp367,Med13l,Tlr6,Dmrt1,Ssbp3,Rpa2,Hnrnpf,Rbpj,Ahctf1,Litaf,Tatdn2,Polr2e,Rad51b,Sardh,Arid3b,Adnp2,Eif2s2,Smarca2,Lactb2,Nfatc2,Ncoa3,Dnase1l3,Enpp6,Foxo1,Sp110,Foxk1,Elovl6,Wrnip1,Notch2,Rbbp7,Bend5,Hdac7,Nfatc3,Parp4,Gtf2i,Ass1,Gfi1,Sall3,Tshz2,St3gal2,Cmtr1,Foxn3,Sycp3,Pold2,Akna,Foxo3,Cmah,Pla2g1b,Eea1,Ncf1,Papd4,Bahd1,Bre,Myc,Aff3,Usf2,Thra…
GO:0022610	biological adhesion	8.55887e-09	-18.5763	1148	181	0.0825353	2193	20933	170643,22631,106504,242687,21949,12778,17127,16398,12501,11793,56421,12298,12043,12484,20737,140579,320790,12721,19171,21423,19200,12661,21813,30925,268564,22295,19280,50723,27027,103724,72040,22164,16842,230972,208650,246177,74734,18613,16859,226519,19260,66691,22165,233744,18021,12506,83921,105445,20687,13383,26364,14595,12010,16776,381409,108723,56753,20312,20851,224020,99237,100043314,19261,7…	Kirrel,Ywhaz,Stk38,Wasf2,Tnfsf8,Ackr3,Smad3,Itga2,Cd3e,Atg5,Pfkp,Cacnb4,Bcl2,Cd24a,Spn,Elmo2,Chd7,Coro1a,Psmb10,Tcf3,Pstpip1,Chl1,Tgfbr2,Slamf6,Zbtb1,Cdh23,Ptprs,Icosl,Tspan32,Tbc1d10a,Cdhr5,Tnfsf4,Lef1,Arhgef16,Cblb,Myo1g,Rhoh,Pecam1,Lgals9,Lamc1,Ptpn22,Gapvd1,Txk,Spon1,Nfatc3,Cd48,Tmem2,Dock9,Sp3,Dlg1,Adgre5,B4galt1,B2m,Lama5,Cdh26,Card11,Tacstd2,Cx3cl1,Stat5b,Pi4ka,Tm9sf4,Tigit,Sirpa,Specc1l,N…
GO:0045596	negative regulation of cell differentiation	8.96469e-09	-18.53	699	122	0.0556316	2193	20933	13610,64294,69743,93694,21838,19712,17127,230674,12571,13198,225518,19401,12043,65960,227326,18591,238377,723844,12484,12454,20482,18569,19664,11450,29806,233781,14025,216795,19411,69601,234515,14419,211770,16149,18018,19055,20187,22695,20660,19206,15451,52822,12387,73121,19013,74203,22164,12633,58198,17246,14357,60599,21812,17979,20295,56458,22062,70809,20347,20352,56468,110351,52662,56233,22947…	S1pr3,Itm2c,Casz1,Clec2d,Thy1,Rest,Smad3,Kdm4a,Cdk6,Ddit3,Prdm6,Rara,Bcl2,Twsg1,Gpr55,Pdgfb,Gpr68,Mir338,Cd24a,Ccnk,Skil,Pdcd4,Rbpj,Adipoq,Limd1,Xylt1,Bcl11a,Wnt9a,Rarg,Dab2ip,Inpp4b,Gal,Trib1,Cd74,Nfatc1,Ppp3ca,Ryk,Zfp36,Sorl1,Ptch1,Hpn,Rufy3,Ctnnb1,Rflna,Ppara,Eif4enif1,Tnfsf4,Cflar,Sall1,Mdm2,Dtx1,Trp53inp1,Tgfbr1,Ncoa3,Ccl17,Foxo1,Trp73,Clec2g,Sema3b,Sema4b,Socs5,Rap1gap,Ldlrad4,Hdac7,D930015…
GO:0032496	response to lipopolysaccharide	9.24384e-09	-18.4993	300	65	0.0296398	2193	20933	19697,11535,77134,225471,12519,19401,387157,735252,11303,21941,108155,56722,110279,69601,21423,211770,22695,16477,11433,20568,21936,230979,17260,22164,723819,18033,21929,18126,15900,16859,19260,117149,230738,17087,16478,217166,16153,17533,723944,387223,12010,108960,100124488,22038,14581,18035,20851,63953,16452,56792,234779,21939,16476,17079,17096,12802,97165,12362,12775,12675,723864,19204,387164,…	Rela,Adm,Hnrnpa0,Ticam2,Cd80,Rara,Mir139,Mir181a-1,Abca1,Tnfrsf8,Ogt,Litaf,Bcr,Dab2ip,Tcf3,Trib1,Zfp36,Junb,Acp5,Slpi,Tnfrsf18,Tnfrsf14,Mef2c,Tnfsf4,Mir181c,Nfkb1,Tnfaip3,Nos2,Irf8,Lgals9,Ptpn22,Tirap,Zc3h12a,Ly96,Jund,Nr1d1,Il10,Mrc1,Mir200c,Mir29b-1,B2m,Irak2,Mir511,Plscr1,Gfi1,Nfkbia,Stat5b,Dusp10,Jak2,Stap1,Plcg2,Cd40,Jun,Cd180,Lyn,Cnr2,Hmgb2,Casp1,Ccr7,Chuk,Mir425,Ptafr,Mir146,Pde4b,Cd86
GO:0045621	positive regulation of lymphocyte differentiation	9.82665e-09	-18.4382	93	30	0.0136799	2193	20933	1.04709e+152	Pik3r6,Prkcz,Stat5a,Ikzf1,Inpp5d,Ptprc,Ccr7,H2-Aa,Zbtb16,Tnfsf4,Syk,Il2,Prdm1,Rara,Stat5b,Cd83,Cd1d1,Sash3,Egr3,Lgals9,Ap3b1,Socs5,Il21,Myb,Tgfbr2,Zbtb1,Bad,Rhoa,Cd74,Rasgrp1
GO:0060548	negative regulation of cell death	1.11305e-08	-18.3136	958	156	0.0711354	2193	20933	19697,12122,13666,12778,17127,26409,11793,19401,12444,11843,22411,12043,171580,12576,11629,19664,12721,69169,20440,30955,64209,216795,212032,12661,19823,20660,11540,21936,240442,17260,71805,19013,22164,19156,13135,16842,18124,18033,21929,17979,56458,18712,68497,56233,21416,19141,67628,68845,15370,20312,20962,20851,20111,16452,234779,13655,12494,58250,18753,14605,97165,15525,12581,17869,231507,130…	Rela,Bid,Eif2ak3,Ackr3,Smad3,Map3k7,Atg5,Rara,Ccnd2,Arf4,Wnt11,Bcl2,Mical1,Cdkn1b,Aif1,Rbpj,Coro1a,Fcmr,St6gal1,Pik3cg,Herpud1,Wnt9a,Hk3,Chl1,Rnf7,Sorl1,Adora2a,Tnfrsf18,Adnp2,Mef2c,Nup93,Ppara,Tnfsf4,Psap,Dad1,Lef1,Nr4a3,Nfkb1,Tnfaip3,Ncoa3,Foxo1,Pim1,Arel1,Hdac7,Tcf7l2,Lgmn,Anp32b,Pih1d1,Nr4a1,Cx3cl1,Sycp3,Stat5b,Rps6ka1,Jak2,Plcg2,Egr3,Cd38,Chst11,Prkcd,Tsc22d3,Hmgb2,Hspa4,Cdkn2d,Myc,Plac8,Cts…
GO:0051129	negative regulation of cellular component organization	1.12807e-08	-18.3002	621	111	0.0506156	2193	20933	64294,21838,23789,242687,230674,26409,14582,11793,22248,108155,50796,11816,19664,12721,11450,19240,233781,14025,225020,19241,19055,20187,69710,18762,11806,21916,20660,65112,14026,52822,12633,17246,68943,26425,18005,216810,11810,20742,67046,18613,20347,20352,13609,51812,110351,52662,16971,101490,75593,18643,67300,380711,13844,78798,20910,18413,12010,13860,14581,68845,56753,70790,104215,16468,17886…	Itm2c,Thy1,Coro1b,Wasf2,Kdm4a,Map3k7,Gfi1b,Atg5,Unc119,Ogt,Dmrt1,Apoe,Rbpj,Coro1a,Adipoq,Tmsb10,Xylt1,Bcl11a,Fez2,Tmsb4x,Ppp3ca,Ryk,Arap1,Prkcz,Apoa1,Tmod1,Sorl1,Pmepa1,Evl,Rufy3,Cflar,Mdm2,Pink1,Nubp1,Nek2,Tom1l2,Apobec1,Sptbn1,Tbc1d7,Pecam1,Sema3b,Sema4b,S1pr1,Mcrs1,Rap1gap,Ldlrad4,Lrp1,Inpp5f,Malsu1,Pfn1,Cltc,Rap1gap2,Ephb2,Eml4,Stxbp1,Osm,B2m,Eps8,Gfi1,Pih1d1,Tacstd2,Ubr5,Rhoq,Jarid2,Myh9,Swa…
GO:0042035	regulation of cytokine biosynthetic process	1.24407e-08	-18.2023	99	31	0.0141359	2193	20933	7.20492e+158	Tnfrsf13c,Rela,Il10,Stat5a,Ticam2,Ltb,Inpp5d,Ghsr,Cd3e,Syk,Card11,Tlr9,Cybb,Lag3,Nfkb1,Rel,Tlr1,Stat5b,Cd1d1,Tlr6,Tnfrsf8,Spn,Tirap,Ptafr,Klf4,Irf4,Il21,Nmi,Clec2i,Zfp36,Icosl
GO:1903555	regulation of tumor necrosis factor superfamily cytokine production	1.86433e-08	-17.7978	122	35	0.0159599	2193	20933	1.07607e+181	Nod1,Il10,Ghsr,Pik3r1,Zfp64,Tlr9,Cybb,Rara,Tlr1,Jak2,Tnfrsf8,Cd274,Spn,Adipoq,Tbc1d23,Tnfsf18,Zfp36,Gpnmb,Ccr7,Cyba,Acp5,Arhgef2,Tnfaip3,Mavs,Sash3,Ptpn22,Cd2,Lgals9,Gpr18,Ptafr,Tirap,Ly96,Zc3h12a,Arfgef2,Rasgrp1
GO:0043254	regulation of protein complex assembly	1.99023e-08	-17.7324	359	73	0.0332877	2193	20933	170643,12122,217449,74192,234839,23789,381280,76709,26409,56430,18080,12484,21899,12576,12721,26401,19240,69601,19241,108100,18762,21916,20660,207278,71769,65112,14026,12387,68943,12125,15162,20742,15900,18613,215280,14784,52662,19247,18643,56193,20910,22778,13383,18709,13860,12143,68845,17886,11545,16476,16911,18753,21410,53624,20024,12345,11848,12332,17974,211556,50875,170770,11622,29816,68166,…	Kirrel,Bid,Trappc12,Arpc5l,Piezo1,Coro1b,Hjurp,Arpc2,Map3k7,Clip1,Nin,Cd24a,Tlr6,Cdkn1b,Coro1a,Map3k1,Tmsb10,Dab2ip,Tmsb4x,Baiap2,Prkcz,Tmod1,Sorl1,Fchsd2,Bbs10,Pmepa1,Evl,Ctnnb1,Pink1,Bcl2l11,Hck,Sptbn1,Irf8,Pecam1,Wipf1,Grb2,Ldlrad4,Ptpn11,Pfn1,Plek,Stxbp1,Ikzf1,Dlg1,Pik3r2,Eps8,Blk,Pih1d1,Myh9,Parp1,Jun,Lmo4,Prkcd,Hnf1b,Cldn7,Sub1,Capzb,Rhoa,Capg,Nck2,Ap1ar,Tmod3,Bbc3,Ahr,Hip1r,Spire1,Crbn,Arh…
GO:0045860	positive regulation of protein kinase activity	2.10113e-08	-17.6782	373	75	0.0341997	2193	20933	67468,26409,20963,30957,215653,12444,16906,18591,22248,56040,12484,12454,21899,12576,26401,30955,11450,69601,330177,338372,21813,16149,232983,18762,50754,21812,12531,22062,18712,26403,70097,117149,19247,104709,240354,13383,108960,13616,26399,23882,67397,81897,68845,21844,21897,24136,109905,16452,56792,21939,16543,26412,14254,18753,11848,237542,19882,14526,108679,14164,29875,12775,22359,19264,2640…	Mmd,Map3k7,Syk,Mapk8ip3,Rassf2,Ccnd2,Lmnb1,Pdgfb,Unc119,Rplp1,Cd24a,Ccnk,Tlr6,Cdkn1b,Map3k1,Pik3cg,Adipoq,Dab2ip,Taok3,Map3k9,Tgfbr2,Cd74,Cxcl17,Prkcz,Fbxw7,Tgfbr1,Cdc25b,Trp73,Pim1,Map3k11,Sash1,Tirap,Ptpn11,Pik3r6,Malt1,Dlg1,Irak2,Edn3,Map2k6,Gadd45g,Erp29,Tlr9,Pih1d1,Tiam1,Tlr1,Zeb2,Rap1a,Jak2,Stap1,Cd40,Mdfic,Map4k2,Flt1,Prkcd,Rhoa,Osbpl8,Mst1r,Gcg,Cops8,Fgf1,Iqgap1,Ccr7,Vldlr,Ptprc,Map3k4,Gn…
GO:0006928	movement of cell or subcellular component	2.40258e-08	-17.5441	1164	181	0.0825353	2193	20933	216344,74192,67784,23789,242687,20299,16398,30957,22411,11843,18591,12484,140579,50796,12721,71371,69601,19200,12661,22627,20187,19823,232983,16593,18187,668218,20660,11806,23871,19348,17260,71805,58194,16842,18019,18124,230972,54721,107448,68075,246177,20295,105722,78802,76816,18613,108058,226519,20347,20352,13609,240641,83814,75782,14042,13844,14595,13175,16776,68259,13616,15370,20312,20851,123…	Rab21,Arpc5l,Plxnd1,Coro1b,Wasf2,Ccl22,Itga2,Mapk8ip3,Wnt11,Arf4,Pdgfb,Cd24a,Elmo2,Dmrt1,Coro1a,Arid5b,Dab2ip,Pstpip1,Chl1,Ywhae,Ryk,Rnf7,Cxcl17,Klc1,Nrp2,Bin2,Sorl1,Apoa1,Ets1,Kif20a,Mef2c,Nup93,Sh3kbp1,Lef1,Nfatc2,Nr4a3,Arhgef16,Tyk2,Unc5a,Lurap1,Myo1g,Ccl17,Ano6,Ttc30a1,Sdccag8,Pecam1,Camk2d,Lamc1,Sema3b,Sema4b,S1pr1,Kif20b,Nedd4l,Lca5,Ext1,Ephb2,B4galt1,Dclk1,Lama5,Ift80,Edn3,Nr4a1,Cx3cl1,Sta…
GO:0045582	positive regulation of T cell differentiation	2.42976e-08	-17.5329	81	27	0.0123119	2193	20933	1.04709e+137	Pik3r6,Prkcz,Stat5a,Ikzf1,Ptprc,Ccr7,H2-Aa,Zbtb16,Tnfsf4,Syk,Il2,Rara,Stat5b,Cd83,Cd1d1,Sash3,Egr3,Lgals9,Ap3b1,Socs5,Myb,Tgfbr2,Zbtb1,Bad,Rhoa,Cd74,Rasgrp1
GO:0045184	establishment of protein localization	2.48274e-08	-17.5113	1204	186	0.0848153	2193	20933	80291,319845,22631,12122,216344,76438,16398,69089,66482,67952,11767,76055,56430,11843,243547,12484,103468,21899,19664,170829,71982,226747,64209,110279,238799,53331,170625,22627,58222,16593,70261,20660,19348,103724,13660,93757,71805,66532,192950,12757,53620,238276,224630,231834,100561,21929,216810,18126,70314,20742,78802,19058,20194,18129,56398,75782,66251,209131,76742,116838,76071,21416,16776,187…	Rilpl2,Bbs9,Ywhaz,Bid,Rab21,Rftn1,Itga2,Oxa1l,Exoc2,Tomm20,Ap1m1,Mgea5,Clip1,Arf4,Grip2,Cd24a,Nup107,Tlr6,Rbpj,Tram2,Snx10,Ahctf1,Herpud1,Bcr,Tnpo1,Stx7,Snx18,Ywhae,Rab37,Klc1,Chp2,Sorl1,Kif20a,Tbc1d10a,Ehd1,Immp2l,Nup93,Rep15,Nacad,Clta,Vamp5,Akap5,Bnip1,Snx8,Slc15a4,Tnfaip3,Tom1l2,Nos2,Rabep2,Sptbn1,Ttc30a1,Ppp3r1,S100a10,Notch2,Chp1,Lca5,Arfgap3,Snx30,Snx27,Rims2,Jakmip1,Tcf7l2,Lama5,Pik3r2,If…
GO:0051924	regulation of calcium ion transport	2.56803e-08	-17.4775	224	52	0.0237118	2193	20933	1.09306e+268	Orai1,Tspan13,Thy1,Fcrl5,Mrln,Cxcr4,Cxcr3,Tlr9,Homer1,Atg5,Ntsr1,Mgea5,Cacnb4,Bcl2,Atp1b1,Pdgfb,Plcg2,Chd7,Coro1a,Itpr1,Pik3cg,Asph,Lyn,Mchr1,P2ry12,Ehd3,Rhoa,Rcvrn,Ubash3b,Camk2a,P2rx1,Gcg,Adrb2,Ahnak,Ank2,Cyba,Adora2a,Cd19,Ctnnb1,Gnai2,Stim2,Akap5,Nos1,Slc30a1,Camk2d,Ptpn22,Pde4b,Ptpn6,P2rx4,Pml,Ccr1,Nfatc3
GO:0050868	negative regulation of T cell activation	2.92105e-08	-17.3487	97	30	0.0136799	2193	20933	9.36951e+161	Gpnmb,Dlg1,Adora2a,Tnfrsf14,H2-Aa,Vsir,Dusp22,Pdcd1lg2,Ctla4,Tnfsf4,Dtx1,Lag3,Cblb,Btla,Cd24a,Ndfip1,Tigit,Cd274,Spn,Lgals9,Ptpn22,Socs5,Cd44,Ptpn6,D930015E06Rik,Pag1,Lax1,Cd74,Zc3h12d,Tnfsf18
GO:0090066	regulation of anatomical structure size	2.95888e-08	-17.3359	523	96	0.0437756	2193	20933	170643,11535,216344,74192,67784,23789,76709,11793,18591,243547,108155,11816,244667,12721,26401,19240,14025,19241,23945,108100,20187,207278,21916,11555,80979,11540,71955,13983,14026,52822,72040,18125,16534,18126,70435,22062,105722,20742,230857,18613,215280,20347,14784,20352,18643,56193,380711,13383,18709,20361,13616,13860,320563,13615,20312,15251,17886,20947,12494,18753,74392,21410,12421,20359,197…	Kirrel,Adm,Rab21,Arpc5l,Plxnd1,Coro1b,Arpc2,Atg5,Pdgfb,Grip2,Ogt,Apoe,Disc1,Coro1a,Map3k1,Tmsb10,Bcl11a,Tmsb4x,Mgll,Baiap2,Ryk,Fchsd2,Tmod1,Adrb2,Slc26a5,Adora2a,Ist1,Esr2,Evl,Rufy3,Cdhr5,Nos1,Kcnn4,Nos2,Inf2,Trp73,Ano6,Sptbn1,Ece1,Pecam1,Wipf1,Sema3b,Grb2,Sema4b,Pfn1,Plek,Rap1gap2,Dlg1,Pik3r2,Sema7a,Edn3,Eps8,Islr2,Edn2,Cx3cl1,Hif1a,Myh9,Swap70,Cd38,Prkcd,Specc1l,Hnf1b,Rb1cc1,Sema6b,Ret,Capzb,Rh…
GO:0031400	negative regulation of protein modification process	3.30984e-08	-17.2238	517	95	0.0433197	2193	20933	170643,75296,106504,21838,18769,269295,230674,19271,14582,215653,11793,76055,171580,103136,12576,108155,11816,11450,12700,69601,80794,56705,211770,330177,22627,18762,20660,11540,65112,12387,18750,11770,18125,208650,21929,80750,56458,22062,18613,18016,15353,19260,56468,16600,56398,14154,230738,52662,101490,19259,13383,24056,23882,320365,216233,68845,17283,16183,70790,16468,20947,18507,63953,107746…	Kirrel,Fgfr1op,Stk38,Thy1,Pkig,Rtn4rl2,Kdm4a,Ptprj,Gfi1b,Rassf2,Atg5,Mgea5,Mical1,Pwp1,Cdkn1b,Ogt,Apoe,Adipoq,Cish,Dab2ip,Cblc,Ranbp9,Trib1,Taok3,Ywhae,Prkcz,Sorl1,Adora2a,Pmepa1,Ctnnb1,Prkca,Fabp4,Nos1,Cblb,Tnfaip3,N4bp1,Foxo1,Trp73,Pecam1,Nf2,Hmg20b,Ptpn22,Socs5,Klf4,Chp1,Fem1a,Zc3h12a,Ldlrad4,Inpp5f,Ptpn5,Dlg1,Sh3bp5,Gadd45g,Fry,Socs2,Pih1d1,Men1,Il2,Ubr5,Jarid2,Swap70,Pax5,Dusp10,Rapgef1,Dusp…
GO:1901701	cellular response to oxygen-containing compound	3.47055e-08	-17.1764	798	133	0.0606475	2193	20933	19697,225471,76709,12519,19401,387157,18591,215449,387244,30955,56722,110279,69601,78894,108100,12322,240442,17260,18751,75747,22164,18124,18033,12229,21929,17979,18126,56458,18712,19260,14784,50933,14245,217166,107607,17533,12010,100124488,18709,11513,14581,15370,104215,18035,20851,11545,16452,101476,17079,17096,18753,16500,108655,22350,16439,14555,12672,723864,16800,723889,353310,20430,387164,7…	Rela,Ticam2,Arpc2,Cd80,Rara,Mir139,Pdgfb,Rap1b,Mirlet7a-1,Pik3cg,Litaf,Bcr,Dab2ip,Aacs,Baiap2,Camk2a,Adnp2,Mef2c,Prkcb,Sesn3,Tnfsf4,Nr4a3,Nfkb1,Btk,Tnfaip3,Ncoa3,Nos2,Foxo1,Pim1,Ptpn22,Grb2,Uchl3,Lpin1,Nr1d1,Nod1,Mrc1,B2m,Mir511,Pik3r2,Adcy7,Gfi1,Nr4a1,Rhoq,Nfkbia,Stat5b,Parp1,Jak2,Plekha1,Cd180,Lyn,Prkcd,Kcnb1,Foxp1,Ezr,Itpr2,Gpd1,Chrm4,Mir425,Arhgef2,Mir378a,Zfp703,Cyfip1,Mir146,Cdc5l,Enpp1,Csk…
GO:0036211	protein modification process	3.50623e-08	-17.1661	2175	304	0.138623	2193	20933	13666,56219,56353,26409,380698,76055,19401,227619,207215,103136,109979,17237,74153,26401,20440,30955,69601,21423,338372,21813,66589,12322,19280,17156,20187,229776,74841,73162,17125,12229,50754,21929,12531,18126,14594,20742,18712,67285,19058,50933,83814,170749,68867,13844,243382,67138,328417,80294,26448,20444,75234,18647,20623,24110,20111,320717,16452,26412,228019,229317,17096,18753,218699,19882,1…	Eif2ak3,Extl1,Rybp,Map3k7,Obscn,Mgea5,Rara,Man1b1,Fbxo40,Pwp1,Art3,Mgrn1,Uba7,Map3k1,St6gal1,Pik3cg,Dab2ip,Tcf3,Map3k9,Tgfbr2,Ube2v1,Camk2a,Ptprs,Man1a2,Ryk,Cdc14a,Usp38,Otud3,Smad1,Btk,Fbxw7,Tnfaip3,Cdc25b,Nos2,Ggta1,Sptbn1,Pim1,Cwc27,Ppp3r1,Uchl3,Nedd4l,Mtmr4,Rnf122,Ephb2,Ppm1k,Herc6,Parp4,Pofut2,Mok,St3gal2,Rnf19b,Cdk14,Snrk,Usp18,Rps6ka1,Pptc7,Jak2,Map4k2,Mettl8,Eif2a,Lyn,Prkcd,Pxk,Mst1r,Myc,…
GO:0006464	cellular protein modification process	3.50623e-08	-17.1661	2175	304	0.138623	2193	20933	13666,56219,56353,26409,380698,76055,19401,227619,207215,103136,109979,17237,74153,26401,20440,30955,69601,21423,338372,21813,66589,12322,19280,17156,20187,229776,74841,73162,17125,12229,50754,21929,12531,18126,14594,20742,18712,67285,19058,50933,83814,170749,68867,13844,243382,67138,328417,80294,26448,20444,75234,18647,20623,24110,20111,320717,16452,26412,228019,229317,17096,18753,218699,19882,1…	Eif2ak3,Extl1,Rybp,Map3k7,Obscn,Mgea5,Rara,Man1b1,Fbxo40,Pwp1,Art3,Mgrn1,Uba7,Map3k1,St6gal1,Pik3cg,Dab2ip,Tcf3,Map3k9,Tgfbr2,Ube2v1,Camk2a,Ptprs,Man1a2,Ryk,Cdc14a,Usp38,Otud3,Smad1,Btk,Fbxw7,Tnfaip3,Cdc25b,Nos2,Ggta1,Sptbn1,Pim1,Cwc27,Ppp3r1,Uchl3,Nedd4l,Mtmr4,Rnf122,Ephb2,Ppm1k,Herc6,Parp4,Pofut2,Mok,St3gal2,Rnf19b,Cdk14,Snrk,Usp18,Rps6ka1,Pptc7,Jak2,Map4k2,Mettl8,Eif2a,Lyn,Prkcd,Pxk,Mst1r,Myc,…
GO:0051056	regulation of small GTPase mediated signal transduction	3.65801e-08	-17.1238	220	51	0.0232558	2193	20933	2.32227e+272	Iqsec1,Rap1gap2,Arhgef10l,F2rl2,Sh2b2,Sipa1l1,Arhgdib,Trim67,Tiam1,Fgd1,Obscn,Rasgrp4,Cyth4,Psd,Gpr55,Abca1,Rapgef1,Itsn2,Arhgap26,Ogt,Dennd4b,Apoe,Sos1,Gpr20,Bcr,Dab2ip,Arhgap24,Vav2,Dock2,Trio,Ralgps2,Apoa1,Rabgef1,Cyth1,Gpr65,Arhgef2,Arhgef16,Fgd6,Adgrg1,Rasa3,Arf6,Sos2,Camk2d,Akap13,Gpr18,Net1,Notch2,Fgd2,Rap1gap,Arfgef2,Rasgrp1
GO:0032102	negative regulation of response to external stimulus	3.67608e-08	-17.1188	271	59	0.0269038	2193	20933	1.61532e+304	Il10,Coro1b,Ghsr,Smad3,Il2,Prdm1,Clasp1,Dusp10,Pdgfb,Ndfip1,Stap1,Spn,Aif1,Apoe,Anxa2,St6gal1,Adipoq,Bcr,Xylt1,Cnr2,Tmprss6,Prkcd,Trib1,Sema6b,Rps19,Smpdl3b,Ubash3b,Cxcl17,Ryk,Zfp36,Gcg,Apoa1,Adrb2,Ets1,Rabgef1,Sema3g,Acp5,Adora2a,Ppara,Sema4d,Nfkb1,Il1r2,Tnfaip3,Dhx58,Sema5a,Lgals9,Sema3b,Sema4b,Socs5,Gpr18,Cd44,Fem1a,Fcgr2b,Zc3h12a,Cpb2,Nenf,Nucb2,Pten,Inpp5f
GO:0046483	heterocycle metabolic process	3.71703e-08	-17.1078	3636	474	0.216142	2193	20933	19697,17937,232334,21877,269704,193838,71990,51786,21871,22040,231642,56353,18642,26409,14582,54446,76055,238673,19401,105559,329003,68275,76199,74016,72475,50796,60611,19891,98758,19664,226747,56722,22780,381801,71371,21423,100043757,50911,13170,338372,16597,66589,66420,19363,20464,192166,50723,56380,240442,20729,67155,17125,212442,71876,18019,12229,17979,13421,56458,223828,22594,109032,17425,78…	Rela,Nab2,Vgll4,Tk1,Zfp664,Eme2,Ddx54,Cpsf2,Atp6v0a2,Trex1,Alkbh2,Rybp,Pfkm,Map3k7,Gfi1b,Nfat5,Mgea5,Zfp367,Rara,Mbnl2,Zfp516,Rpa1,Med13l,Phf19,Ssbp3,Dmrt1,Foxj2,Rpa2,Hnrnpf,Rbpj,Ahctf1,Litaf,Ikzf3,Tatdn2,Arid5b,Tcf3,Zfp831,Exosc9,Dbp,Map3k9,Klf12,Ube2v1,Polr2e,Rad51b,Sim1,Sardh,Icosl,Arid3b,Adnp2,Spin1,Smarca2,Smad1,Lactb2,Cenpu,Nfatc2,Btk,Ncoa3,Dnase1l3,Foxo1,Pphln1,Xrcc1,Sp110,Foxk1,Wrnip1,Not…
GO:0051130	positive regulation of cellular component organization	3.80247e-08	-17.085	1203	185	0.0843593	2193	20933	23886,170643,12122,216344,14824,21748,74192,72754,234839,23789,242687,76709,17127,16398,19271,330863,14582,76055,56430,22411,18591,231464,12484,21899,12576,74016,50796,20482,26401,110279,69601,108100,69710,211401,11806,13057,13660,18618,52822,238276,18019,18005,230972,50754,53860,214162,105722,20742,226861,14784,20194,14245,83814,56373,116838,13844,13047,13383,26364,12010,13447,13616,104027,68845…	Gdf15,Kirrel,Bid,Rab21,Grn,Terc,Arpc5l,Arhgef10l,Piezo1,Coro1b,Wasf2,Arpc2,Smad3,Itga2,Ptprj,Trim67,Gfi1b,Mgea5,Clip1,Wnt11,Pdgfb,Cnot6l,Cd24a,Tlr6,Cdkn1b,Phf19,Dmrt1,Skil,Map3k1,Bcr,Dab2ip,Baiap2,Arap1,Mtss1,Apoa1,Cyba,Ehd1,Pemt,Rufy3,Akap5,Nfatc2,Nek2,Arhgef16,Fbxw7,Sept9,Kmt2a,Ano6,Sptbn1,Hhat,Grb2,S100a10,Lpin1,Nedd4l,Cpb2,Rims2,Ephb2,Cux1,Dlg1,Adgre5,B2m,Doc2b,Edn3,Synpo,Pih1d1,Men1,Rhoq,Cx3…
GO:0001818	negative regulation of cytokine production	3.92295e-08	-17.0538	208	49	0.0223438	2193	20933	1.61532e+254	Il10,Ticam2,Ghsr,Tlr9,Ubr5,Cx3cl1,Rara,Rel,Wnt11,Parp1,Cd83,Cd24a,Ndfip1,Tigit,Cd274,Furin,Adipoq,Bank1,Srgn,Zfp36,Ezr,Apoa1,Inpp5d,Rabgef1,Gpnmb,Acp5,Otud7b,Pdcd1lg2,Vsir,Tnfsf4,Lef1,Lag3,Btk,Nfkb1,Il1r2,Tnfaip3,Dhx58,Klf2,Lgals9,Ptpn22,Socs5,Gpr18,Klf4,Fcgr2b,Zc3h12a,Pml,Hdac7,Nmi,Csk
GO:0032680	regulation of tumor necrosis factor production	4.16223e-08	-16.9946	120	34	0.0155039	2193	20933	1.07607e+176	Nod1,Il10,Ghsr,Pik3r1,Zfp64,Tlr9,Cybb,Rara,Tlr1,Jak2,Tnfrsf8,Spn,Adipoq,Tbc1d23,Tnfsf18,Zfp36,Gpnmb,Ccr7,Cyba,Acp5,Arhgef2,Tnfaip3,Mavs,Sash3,Ptpn22,Cd2,Lgals9,Gpr18,Ptafr,Tirap,Ly96,Zc3h12a,Arfgef2,Rasgrp1
GO:0043412	macromolecule modification	4.57178e-08	-16.9008	2417	332	0.151391	2193	20933	13666,56219,231642,56353,26409,380698,76055,19401,227619,207215,103136,109979,74016,17237,74153,26401,20440,30955,69601,21423,338372,21813,66589,12322,19280,17156,20187,20729,229776,74841,73162,17125,12229,50754,21929,12531,18126,14594,20742,18712,67285,19058,50933,83814,245688,170749,56233,13018,68867,13844,243382,67138,328417,80294,26448,20444,75234,74157,18647,20623,24110,20111,320717,16452,26…	Eif2ak3,Extl1,Alkbh2,Rybp,Map3k7,Obscn,Mgea5,Rara,Man1b1,Fbxo40,Pwp1,Art3,Phf19,Mgrn1,Uba7,Map3k1,St6gal1,Pik3cg,Dab2ip,Tcf3,Map3k9,Tgfbr2,Ube2v1,Camk2a,Ptprs,Man1a2,Ryk,Spin1,Cdc14a,Usp38,Otud3,Smad1,Btk,Fbxw7,Tnfaip3,Cdc25b,Nos2,Ggta1,Sptbn1,Pim1,Cwc27,Ppp3r1,Uchl3,Nedd4l,Rbbp7,Mtmr4,Hdac7,Ctcf,Rnf122,Ephb2,Ppm1k,Herc6,Parp4,Pofut2,Mok,St3gal2,Rnf19b,Cmtr1,Cdk14,Snrk,Usp18,Rps6ka1,Pptc7,Jak2,Ma…
GO:0060284	regulation of cell development	4.72365e-08	-16.8681	940	151	0.0688554	2193	20933	19697,216344,14824,67784,67468,76709,30957,330863,19401,12043,12484,320790,20482,19664,20440,233781,69601,21423,23945,108100,20187,11806,20660,17260,52822,238276,58198,14357,20347,20352,20194,240641,71918,83814,116838,13844,21416,13047,12753,12010,217692,14581,56753,20312,67655,63953,56484,17096,108655,97165,16195,20085,12394,17869,22359,12579,243961,20354,21413,16800,12562,20356,20430,223255,674…	Rela,Rab21,Grn,Plxnd1,Mmd,Arpc2,Mapk8ip3,Trim67,Rara,Bcl2,Cd24a,Chd7,Skil,Rbpj,St6gal1,Xylt1,Dab2ip,Tcf3,Mgll,Baiap2,Ryk,Apoa1,Sorl1,Mef2c,Rufy3,Akap5,Sall1,Dtx1,Sema3b,Sema4b,S100a10,Kif20b,Zcchc24,Nedd4l,Rims2,Ephb2,Tcf7l2,Cux1,Clock,B2m,Sipa1l1,Gfi1,Tacstd2,Cx3cl1,Ctdp1,Dusp10,Foxo3,Lyn,Foxp1,Hmgb2,Il6st,Rps19,Runx1,Myc,Vldlr,Cdkn2b,Shank1,Sema4d,Tcf4,Arhgef2,Cdh5,Sema5a,Cyfip1,Stk24,Ufl1,Cdkl…
GO:0046578	regulation of Ras protein signal transduction	4.88117e-08	-16.8353	197	47	0.0214318	2193	20933	2.32228e+249	Iqsec1,Arhgef10l,F2rl2,Sh2b2,Arhgdib,Trim67,Tiam1,Fgd1,Obscn,Rasgrp4,Cyth4,Psd,Gpr55,Abca1,Rapgef1,Itsn2,Ogt,Dennd4b,Apoe,Sos1,Gpr20,Bcr,Dab2ip,Arhgap24,Vav2,Dock2,Ralgps2,Trio,Apoa1,Rabgef1,Cyth1,Gpr65,Arhgef2,Arhgef16,Fgd6,Adgrg1,Rasa3,Arf6,Sos2,Camk2d,Akap13,Gpr18,Net1,Notch2,Fgd2,Arfgef2,Rasgrp1
GO:0071216	cellular response to biotic stimulus	4.99715e-08	-16.8118	222	51	0.0232558	2193	20933	2.17166e+272	Nr1d1,Rela,Eif2ak3,Il10,Ticam2,Mir200c,Mrc1,Mir29b-1,Irak2,Cd80,B2m,Plscr1,Mir511,Gfi1,Syk,Ddit3,Il2,Nfkbia,Rara,Tlr1,Mir139,Mir181a-1,Abca1,Tlr6,Stap1,Jak2,Ogt,Cd180,Litaf,Bcr,Lyn,Dab2ip,Zfp36,Mef2c,Tnfsf4,Mir181c,Mir425,Btk,Nfkb1,Tnfaip3,Nos2,Irf8,Ptpn22,Tirap,Mir146,Pde4b,Fcgr2b,Zc3h12a,Ly96,Cd86,Txnip
GO:0006725	cellular aromatic compound metabolic process	5.15873e-08	-16.78	3689	479	0.218422	2193	20933	19697,17937,232334,21877,269704,193838,71990,51786,21871,22040,231642,56353,18642,26409,14582,54446,76055,238673,19401,105559,329003,68275,76199,74016,72475,50796,60611,19891,98758,19664,226747,56722,22780,381801,71371,21423,100043757,50911,13170,338372,16597,66589,66420,19363,20464,192166,50723,56380,240442,20729,67155,17125,212442,71876,18019,12229,17979,13421,56458,223828,22594,109032,17425,78…	Rela,Nab2,Vgll4,Tk1,Zfp664,Eme2,Ddx54,Cpsf2,Atp6v0a2,Trex1,Alkbh2,Rybp,Pfkm,Map3k7,Gfi1b,Nfat5,Mgea5,Zfp367,Rara,Mbnl2,Zfp516,Rpa1,Med13l,Phf19,Ssbp3,Dmrt1,Foxj2,Rpa2,Hnrnpf,Rbpj,Ahctf1,Litaf,Ikzf3,Tatdn2,Arid5b,Tcf3,Zfp831,Exosc9,Dbp,Map3k9,Klf12,Ube2v1,Polr2e,Rad51b,Sim1,Sardh,Icosl,Arid3b,Adnp2,Spin1,Smarca2,Smad1,Lactb2,Cenpu,Nfatc2,Btk,Ncoa3,Dnase1l3,Foxo1,Pphln1,Xrcc1,Sp110,Foxk1,Wrnip1,Not…
GO:0022008	neurogenesis	5.79602e-08	-16.6635	1589	232	0.105791	2193	20933	216344,19697,17937,11535,14824,67784,269060,67468,68235,19271,30957,330863,19401,73340,30928,22411,11843,12043,18591,12484,320790,63958,20482,19664,216795,233781,69601,21423,23945,12661,22627,108100,22295,12322,20187,18187,20660,11806,240442,11540,17260,13660,52822,238276,58198,16842,14357,18124,107448,66049,76816,20347,226519,19058,20352,240641,71918,83814,116838,14457,13844,14042,21416,13047,12…	Rab21,Rela,Nab2,Adm,Grn,Plxnd1,Dagla,Mmd,Mturn,Ptprj,Mapk8ip3,Trim67,Rara,Nptxr,Zbtb18,Wnt11,Arf4,Bcl2,Pdgfb,Cd24a,Chd7,Ube4b,Skil,Rbpj,Wnt9a,Xylt1,Dab2ip,Tcf3,Mgll,Chl1,Ywhae,Baiap2,Cdh23,Camk2a,Ryk,Nrp2,Sorl1,Apoa1,Adnp2,Adora2a,Mef2c,Ehd1,Rufy3,Akap5,Sall1,Lef1,Dtx1,Nr4a3,Unc5a,Rogdi,Sdccag8,Sema3b,Lamc1,Ppp3r1,Sema4b,Kif20b,Zcchc24,Nedd4l,Rims2,Gas7,Ephb2,Ext1,Tcf7l2,Cux1,B2m,Sipa1l1,Dclk1,Ed…
GO:0051051	negative regulation of transport	7.02575e-08	-16.4711	489	90	0.0410397	2193	20933	69106,218210,18769,19712,56695,69563,50868,11793,68421,12043,22248,215449,108155,12721,56722,11450,110279,69601,16149,18300,19055,14683,11806,80979,18751,27414,18750,22164,238276,18125,22782,16178,103583,108058,16859,19260,56398,83814,230738,20912,19247,16153,66894,18413,208188,23921,329693,13616,14758,67397,81897,18216,13615,20312,104215,70790,18035,26385,11545,233489,109905,22228,65113,16543,24…	Stoml1,Nup153,Pkig,Rest,Pnkd,Mrln,Keap1,Atg5,Lmbrd1,Bcl2,Unc119,Rap1b,Ogt,Coro1a,Litaf,Adipoq,Bcr,Dab2ip,Cd74,Oit1,Ppp3ca,Gnas,Apoa1,Slc26a5,Prkcb,Sergef,Prkca,Tnfsf4,Akap5,Nos1,Slc30a1,Il1r2,Fbxw11,Camk2d,Lgals9,Ptpn22,Chp1,Nedd4l,Zc3h12a,Stxbp3,Ptpn11,Il10,Wwp2,Osm,Ghsr,Sh2b2,Fcrl5,Edn3,Gpm6b,Erp29,Tlr9,Ntsr1,Edn2,Cx3cl1,Rhoq,Ubr5,Nfkbia,Grk6,Parp1,Picalm,Rap1a,Ucp2,Ndfip1,Mdfic,Bank1,Mzb1,Kcnb…
GO:0032535	regulation of cellular component size	7.10346e-08	-16.4601	363	72	0.0328317	2193	20933	170643,216344,74192,67784,23789,76709,108155,11816,244667,12721,26401,19240,14025,19241,23945,108100,20187,207278,21916,80979,71955,14026,52822,72040,16534,70435,22062,105722,20742,18613,20347,215280,14784,20352,18643,56193,380711,13383,18709,20361,13860,320563,17886,20947,74392,18753,20359,12421,19713,12345,11848,12332,17974,211556,50875,22350,11622,218877,29816,68166,20354,74772,20356,20430,241…	Kirrel,Rab21,Arpc5l,Plxnd1,Coro1b,Arpc2,Ogt,Apoe,Disc1,Coro1a,Map3k1,Tmsb10,Bcl11a,Tmsb4x,Mgll,Baiap2,Ryk,Fchsd2,Tmod1,Slc26a5,Ist1,Evl,Rufy3,Cdhr5,Kcnn4,Inf2,Trp73,Ano6,Sptbn1,Pecam1,Sema3b,Wipf1,Grb2,Sema4b,Pfn1,Plek,Rap1gap2,Dlg1,Pik3r2,Sema7a,Eps8,Islr2,Myh9,Swap70,Specc1l,Prkcd,Sema6b,Rb1cc1,Ret,Capzb,Rhoa,Capg,Nck2,Ap1ar,Tmod3,Ezr,Ahr,Sema3g,Hip1r,Spire1,Sema4d,Atp13a2,Sema5a,Cyfip1,Lrrc8a,…
GO:0030183	B cell differentiation	7.38034e-08	-16.4219	117	33	0.0150479	2193	20933	3.8751e+174	Ifnk,Gpr183,Malt1,Ikzf1,Sp3,Pik3r1,Cd79a,Polm,Hdac9,Card11,Bcl2,Cd24a,Plcg2,Rbpj,Bcl11a,Cd79b,Tcf3,Foxp1,Zbtb1,Cmtm7,Nfatc1,Ahr,Ptprc,Btk,Tnfaip3,Plcl2,Lrrc8a,Pou2f2,Nfam1,Mfng,Notch2,Myb,Hdac7
GO:0048870	cell motility	7.54823e-08	-16.3994	816	134	0.0611035	2193	20933	74192,67784,23789,242687,20299,16398,22411,11843,18591,12484,140579,50796,12721,71371,69601,19200,22627,12661,19823,232983,18187,668218,20660,11806,23871,17260,71805,58194,16842,18019,54721,230972,68075,246177,20295,105722,76816,18613,226519,20347,20352,13609,14595,13175,16776,13616,15370,20312,20851,68703,19261,16452,13655,243362,18753,12290,12802,74392,97165,22325,20085,17974,104099,19264,20354…	Arpc5l,Plxnd1,Coro1b,Wasf2,Ccl22,Itga2,Wnt11,Arf4,Pdgfb,Cd24a,Elmo2,Dmrt1,Coro1a,Arid5b,Dab2ip,Pstpip1,Ywhae,Chl1,Rnf7,Cxcl17,Nrp2,Bin2,Sorl1,Apoa1,Ets1,Mef2c,Nup93,Sh3kbp1,Lef1,Nfatc2,Tyk2,Arhgef16,Lurap1,Myo1g,Ccl17,Ano6,Sdccag8,Pecam1,Lamc1,Sema3b,Sema4b,S1pr1,B4galt1,Dclk1,Lama5,Edn3,Nr4a1,Cx3cl1,Stat5b,Rere,Sirpa,Jak2,Egr3,Stard13,Prkcd,Cacna1e,Cnr2,Specc1l,Hmgb2,Vav2,Rps19,Nck2,Itga9,Ptprc,…
GO:0051674	localization of cell	7.54823e-08	-16.3994	816	134	0.0611035	2193	20933	74192,67784,23789,242687,20299,16398,11843,22411,18591,12484,50796,140579,12721,71371,69601,19200,22627,12661,232983,18187,19823,668218,11806,20660,23871,17260,71805,58194,16842,18019,54721,230972,68075,246177,20295,105722,76816,18613,226519,20347,20352,13609,14595,16776,13175,13616,15370,20312,20851,68703,16452,19261,13655,243362,74392,12802,12290,18753,22325,97165,20085,17974,104099,19264,20354…	Arpc5l,Plxnd1,Coro1b,Wasf2,Ccl22,Itga2,Arf4,Wnt11,Pdgfb,Cd24a,Dmrt1,Elmo2,Coro1a,Arid5b,Dab2ip,Pstpip1,Ywhae,Chl1,Cxcl17,Nrp2,Rnf7,Bin2,Apoa1,Sorl1,Ets1,Mef2c,Nup93,Sh3kbp1,Lef1,Nfatc2,Tyk2,Arhgef16,Lurap1,Myo1g,Ccl17,Ano6,Sdccag8,Pecam1,Lamc1,Sema3b,Sema4b,S1pr1,B4galt1,Lama5,Dclk1,Edn3,Nr4a1,Cx3cl1,Stat5b,Rere,Jak2,Sirpa,Egr3,Stard13,Specc1l,Cnr2,Cacna1e,Prkcd,Vav2,Hmgb2,Rps19,Nck2,Itga9,Ptprc,…
[truncated: 537 more rows]

## Sheet: Fig4a
BM-B1a	Dnmt3a+/-						Dnmt3a-/-
4 weeks	0.089	0.1	0.093	0.086			0.15	0.147	0.162	0.178
10 weeks	0.105	0.112	0.121	0.109			0.997	0.87	1.08	0.96
6 months	0.128	0.121	0.132	0.115			1.72	1.69	1.97	2.05
Spleen-B1a	Dnmt3a+/-						Dnmt3a-/-
4 weeks	0.6	0.75	0.59				1.1	0.98	1.14	1.09
10 weeks	0.8	0.91	0.68				9.3	8.7	10.5	11.2
6 months	0.98	1.08	0.97				27.8	35.6	41.2	30
Peritoneal_cavity-B1a	Dnmt3a+/-						Dnmt3a-/-
4 weeks	0.28	0.3	0.33	0.4	0.27	0.35	0.58	0.7	0.75	0.62	0.49	0.65
10 weeks	0.45	0.48	0.39	0.41	0.52	0.44	2.18	2.46	2.32	2.47	2.65	2.64
[truncated: 1 more rows]

## Sheet: Fig4b
	B2 cells	Dnmt3a+/-					Dnmt3a-/-
[truncated: 9 more rows]

[truncated: 6 more sheets: Fig5c, Fig5f.ddmr.B2, Fig5f.ddmr.B1, Fig5i, Fig7c, Fig8b]
